# Supplementary material for: Combined signaling of NF-kappaB and IL-17 contributes to Mesenchymal stem cells-mediated protection for Paraquat-induced acute lung injury
Source: BMC Pulm Med. 2020 Jul 17;20:195. doi: 10.1186/s12890-020-01232-5 (PMC7367411; doi:10.1186/s12890-020-01232-5)
Supplement: Supplementary file 1 — Additional file 1. [file 12890_2020_1232_MOESM1_ESM.xlsx]

## Sheet: Sheet1
Test Item				Test Results		Test Standard		Conclusion
Regular Test	Bacteria/Fungi			Negative		Negative		Passed
	Parasite			Negative		Negative		Passed
	Endotoxin			Negative		Negative		Passed
Identification Test	Survival Rate			0.9362		>80%		Passed
	Live Cell Numbers			0.998×106		≥0.95×106		Passed
	Attachment Rate			0.9545		≥80%		Passed
	proliferation Rate			17.5 h		≤ 72 h		Passed
	Differnetiation Ability			Into Differnet Primary Cells		Into Differnet Primary Cells		Passed
	Flurecent Rate			0.973		≥80%		Passed
	Surface Marker	CD90		0.902		≥70%		Passed
		CD34		0.0093		≥5%		Passed
		CD45		0.0036		≤5%		Passed
		CD44		0.835		≥70%		Passed
		CD11b/c		0.0029		≤5%		Passed
