# Supplementary material for: Combined signaling of NF-kappaB and IL-17 contributes to Mesenchymal stem cells-mediated protection for Paraquat-induced acute lung injury
Source: BMC Pulm Med. 2020 Jul 17;20:195. doi: 10.1186/s12890-020-01232-5 (PMC7367411; doi:10.1186/s12890-020-01232-5)
Supplement: Supplementary file 2 — Additional file 2. [file 12890_2020_1232_MOESM2_ESM.xlsx]

## Sheet: Summary
Grpup	All	Up	Down
B_vs_A	1797	916	881
C_vs_A	1640	809	831
C_vs_B	111	54	57

## Sheet: B_vs_A_UP
gene_id	gene	locus	group_1	group_2	status	value_1	value_2	log2(fold_change)	test_stat	p_value	q_value	significant	Type	GO_BP	GO_MF	GO_CC	KEGG_PATHWAY
Csrp3	Csrp3	chr1:104147204-104166389	A	B	OK	0	1.4713	inf	-nan	0.01845	0.0499408	yes	Up	GO:0002026,regulation of the force of heart contraction|GO:0003300,cardiac muscle hypertrophy|GO:0006874,cellular calcium ion homeostasis|GO:0007275,multicellular organismal development|GO:0007517,muscle organ development|GO:0010831,positive regulation of myotube differentiation|GO:0030154,cell differentiation|GO:0033365,protein localization to organelle|GO:0033365,protein localization to organel…	GO:0005515,protein binding|GO:0008270,zinc ion binding|GO:0008307,structural constituent of muscle|GO:0008307,structural constituent of muscle|GO:0031433,telethonin binding|GO:0031433,telethonin binding|GO:0042805,actinin binding|GO:0043426,MRF binding|GO:0046872,metal ion binding|GO:0061629,RNA polymerase II sequence-specific DNA binding transcription factor binding	GO:0005634,nucleus|GO:0005737,cytoplasm|GO:0005856,cytoskeleton|GO:0030018,Z disc|GO:0030018,Z disc
LOC100909660	LOC100909660	chr10:70964395-70966543	A	B	OK	0	14.579	inf	-nan	5e-05	0.000289296	yes	Up
Pcp4	Pcp4	chr11:36851034-36912272	A	B	OK	0	1.13341	inf	-nan	5e-05	0.000289296	yes	Up	GO:0006469,negative regulation of protein kinase activity|GO:0010976,positive regulation of neuron projection development|GO:0033603,positive regulation of dopamine secretion|GO:0043524,negative regulation of neuron apoptotic process	GO:0003723,RNA binding|GO:0005516,calmodulin binding|GO:0005516,calmodulin binding	GO:0005634,nucleus|GO:0005737,cytoplasm|GO:0005829,cytosol|GO:0005883,neurofilament|GO:0030424,axon|GO:0043005,neuron projection
Reg3b	Reg3b	chr4:109467271-109470510	A	B	OK	0	1.94759	inf	-nan	5e-05	0.000289296	yes	Up	GO:0001934,positive regulation of protein phosphorylation|GO:0006953,acute-phase response|GO:0006954,inflammatory response|GO:0008284,positive regulation of cell proliferation|GO:0043524,negative regulation of neuron apoptotic process|GO:0050829,defense response to Gram-negative bacterium|GO:0050830,defense response to Gram-positive bacterium|GO:0051260,protein homooligomerization|GO:0060548,nega…	GO:0019838,growth factor binding|GO:0030246,carbohydrate binding|GO:0042802,identical protein binding	GO:0005576,extracellular region|GO:0005615,extracellular space|GO:0005737,cytoplasm|GO:0042588,zymogen granule|GO:0043234,protein complex|GO:0045177,apical part of cell
Reg3g	Reg3g	chr4:109529678-109532234	A	B	OK	0	1.12632	inf	-nan	5e-05	0.000289296	yes	Up	GO:0002755,MyD88-dependent toll-like receptor signaling pathway|GO:0006953,acute-phase response|GO:0006954,inflammatory response|GO:0010838,positive regulation of keratinocyte proliferation|GO:0045617,negative regulation of keratinocyte differentiation|GO:0050830,defense response to Gram-positive bacterium|GO:0050830,defense response to Gram-positive bacterium|GO:0090303,positive regulation of wo…	GO:0030246,carbohydrate binding	GO:0005576,extracellular region|GO:0005737,cytoplasm
Wfdc18	Wfdc18	chr10:71008708-71010863	A	B	OK	0	27.2816	inf	-nan	5e-05	0.000289296	yes	Up	GO:0010466,negative regulation of peptidase activity	GO:0030414,peptidase inhibitor activity	GO:0005576,extracellular region
Aoc1	Aoc1	chr4:78496042-78515582	A	B	OK	0.992239	133.435	7.07123	14.7566	5e-05	0.000289296	yes	Up	GO:0009308,amine metabolic process|GO:0015898,amiloride transport|GO:0035874,cellular response to copper ion starvation|GO:0042493,response to drug|GO:0046677,response to antibiotic|GO:0055114,oxidation-reduction process|GO:0071280,cellular response to copper ion|GO:0071420,cellular response to histamine|GO:0097185,cellular response to azide	GO:0004872,receptor activity|GO:0005507,copper ion binding|GO:0005509,calcium ion binding|GO:0008131,primary amine oxidase activity|GO:0008144,drug binding|GO:0008201,heparin binding|GO:0008270,zinc ion binding|GO:0015922,aspartate oxidase activity|GO:0016491,oxidoreductase activity|GO:0032403,protein complex binding|GO:0042803,protein homodimerization activity|GO:0043912,D-lysine oxidase activit…	GO:0005576,extracellular region|GO:0005615,extracellular space|GO:0005886,plasma membrane|GO:0005923,bicellular tight junction|GO:0070062,extracellular exosome	path:rno00330 Arginine and proline metabolism - Rattus norvegicus (rat)|path:rno00340 Histidine metabolism - Rattus norvegicus (rat)|path:rno00380 Tryptophan metabolism - Rattus norvegicus (rat)|path:rno01100 Metabolic pathways - Rattus norvegicus (rat)
Adm2	Adm2	chr7:130296894-130298641	A	B	OK	0.172049	16.0641	6.54487	5.28429	0.0034	0.0119669	yes	Up	GO:0001525,angiogenesis|GO:0006468,protein phosphorylation|GO:0007189,adenylate cyclase-activating G-protein coupled receptor signaling pathway|GO:0007586,digestion|GO:0007631,feeding behavior|GO:0010628,positive regulation of gene expression|GO:0045766,positive regulation of angiogenesis|GO:0045776,negative regulation of blood pressure	GO:0005179,hormone activity|GO:0032403,protein complex binding	GO:0005576,extracellular region
Bpifa1	Bpifa1	chr3:149624866-149630610	A	B	OK	2.23971	198.312	6.46831	11.4209	5e-05	0.000289296	yes	Up	GO:0002376,immune system process|GO:0019731,antibacterial humoral response|GO:0019731,antibacterial humoral response|GO:0042742,defense response to bacterium|GO:0045087,innate immune response|GO:0045087,innate immune response|GO:0050828,regulation of liquid surface tension|GO:0050891,multicellular organismal water homeostasis|GO:1900229,negative regulation of single-species biofilm formation in o…	GO:0008289,lipid binding	GO:0005576,extracellular region|GO:0005615,extracellular space|GO:0005902,microvillus
Areg	Areg	chr14:18521920-18531179	A	B	OK	2.90218	173.333	5.90027	13.5032	5e-05	0.000289296	yes	Up	GO:0007173,epidermal growth factor receptor signaling pathway|GO:0007173,epidermal growth factor receptor signaling pathway|GO:0007186,G-protein coupled receptor signaling pathway|GO:0008284,positive regulation of cell proliferation|GO:0008284,positive regulation of cell proliferation|GO:0014009,glial cell proliferation|GO:0031175,neuron projection development|GO:0032355,response to estradiol|GO:…	GO:0005125,cytokine activity|GO:0005154,epidermal growth factor receptor binding|GO:0005154,epidermal growth factor receptor binding|GO:0008083,growth factor activity|GO:0008083,growth factor activity	GO:0005615,extracellular space|GO:0005615,extracellular space|GO:0005622,intracellular|GO:0005634,nucleus|GO:0005737,cytoplasm|GO:0009986,cell surface|GO:0016020,membrane|GO:0016021,integral component of membrane	path:rno04012 ErbB signaling pathway - Rattus norvegicus (rat)|path:rno04390 Hippo signaling pathway - Rattus norvegicus (rat)
Serpina3n	Serpina3n	chr6:128073343-128080878	A	B	OK	0.843024	44.5203	5.72275	9.91001	5e-05	0.000289296	yes	Up	GO:0006953,acute-phase response|GO:0010466,negative regulation of peptidase activity|GO:0034097,response to cytokine|GO:0043434,response to peptide hormone	GO:0004867,serine-type endopeptidase inhibitor activity|GO:0030414,peptidase inhibitor activity	GO:0005576,extracellular region|GO:0005615,extracellular space|GO:0005615,extracellular space|GO:0070062,extracellular exosome|GO:0072562,blood microparticle
Srxn1	Srxn1	chr3:147608849-147614410	A	B	OK	1.61939	78.3369	5.59617	14.4044	5e-05	0.000289296	yes	Up	GO:0006979,response to oxidative stress|GO:0006979,response to oxidative stress|GO:0055114,oxidation-reduction process	GO:0000166,nucleotide binding|GO:0005524,ATP binding|GO:0016209,antioxidant activity|GO:0016491,oxidoreductase activity|GO:0016667,oxidoreductase activity, acting on a sulfur group of donors|GO:0016667,oxidoreductase activity, acting on a sulfur group of donors|GO:0032542,sulfiredoxin activity	GO:0005737,cytoplasm|GO:0005829,cytosol|GO:0005829,cytosol
Ereg	Ereg	chr14:18577619-18591395	A	B	OK	1.70184	81.0693	5.57399	9.9683	5e-05	0.000289296	yes	Up	GO:0001525,angiogenesis|GO:0001550,ovarian cumulus expansion|GO:0001556,oocyte maturation|GO:0001819,positive regulation of cytokine production|GO:0007143,female meiotic division|GO:0007173,epidermal growth factor receptor signaling pathway|GO:0007267,cell-cell signaling|GO:0007275,multicellular organismal development|GO:0008284,positive regulation of cell proliferation|GO:0008284,positive regula…	GO:0005154,epidermal growth factor receptor binding|GO:0008083,growth factor activity|GO:0008083,growth factor activity	GO:0005576,extracellular region|GO:0005615,extracellular space|GO:0005615,extracellular space|GO:0005886,plasma membrane|GO:0016020,membrane|GO:0016021,integral component of membrane	path:rno04012 ErbB signaling pathway - Rattus norvegicus (rat)
Mt2A	Mt2A	chr19:11307965-11308740	A	B	OK	15.8588	699.193	5.46234	12.5606	5e-05	0.000289296	yes	Up				path:rno04978 Mineral absorption - Rattus norvegicus (rat)
Sfn	Sfn	chr5:151823421-151824937	A	B	OK	1.42622	59.7981	5.38983	11.3253	5e-05	0.000289296	yes	Up	GO:0000079,regulation of cyclin-dependent protein serine/threonine kinase activity|GO:0001836,release of cytochrome c from mitochondria|GO:0003334,keratinocyte development|GO:0008630,intrinsic apoptotic signaling pathway in response to DNA damage|GO:0010482,regulation of epidermal cell division|GO:0010839,negative regulation of keratinocyte proliferation|GO:0030216,keratinocyte differentiation|GO…	GO:0005515,protein binding|GO:0019901,protein kinase binding|GO:0019904,protein domain specific binding|GO:0051219,phosphoprotein binding	GO:0005576,extracellular region|GO:0005634,nucleus|GO:0005737,cytoplasm|GO:0005737,cytoplasm|GO:0070062,extracellular exosome	path:rno04110 Cell cycle - Rattus norvegicus (rat)|path:rno04115 p53 signaling pathway - Rattus norvegicus (rat)|path:rno04960 Aldosterone-regulated sodium reabsorption - Rattus norvegicus (rat)
Prss22	Prss22	chr10:13370097-13374808	A	B	OK	0.0864018	3.46308	5.32485	3.22195	0.0359	0.0857898	no	Up	GO:0006508,proteolysis	GO:0004252,serine-type endopeptidase activity|GO:0008233,peptidase activity|GO:0008236,serine-type peptidase activity|GO:0016787,hydrolase activity	GO:0005575,cellular_component
Wfdc21	Wfdc21	chr10:71047325-71053195	A	B	OK	5.8666	234.723	5.32229	9.22526	5e-05	0.000289296	yes	Up	GO:0032496,response to lipopolysaccharide|GO:0034612,response to tumor necrosis factor|GO:0050872,white fat cell differentiation	GO:0010577,metalloenzyme activator activity	GO:0005615,extracellular space
Gdf15	Gdf15	chr16:20555394-20563773	A	B	OK	1.2753	50.5886	5.30991	5.2158	5e-05	0.000289296	yes	Up	GO:0010862,positive regulation of pathway-restricted SMAD protein phosphorylation|GO:0042981,regulation of apoptotic process|GO:0043408,regulation of MAPK cascade|GO:0048468,cell development|GO:0060395,SMAD protein signal transduction|GO:1901741,positive regulation of myoblast fusion	GO:0005125,cytokine activity|GO:0005160,transforming growth factor beta receptor binding|GO:0008083,growth factor activity	GO:0005576,extracellular region|GO:0005615,extracellular space|GO:0070062,extracellular exosome
Il24	Il24	chr13:47618450-47623849	A	B	OK	1.04323	38.2292	5.19555	9.02917	5e-05	0.000289296	yes	Up	GO:0006915,apoptotic process|GO:0006954,inflammatory response|GO:0006955,immune response|GO:0008284,positive regulation of cell proliferation|GO:0008285,negative regulation of cell proliferation|GO:0008285,negative regulation of cell proliferation|GO:0030336,negative regulation of cell migration|GO:0033136,serine phosphorylation of STAT3 protein|GO:0042517,positive regulation of tyrosine phosphor…	GO:0005125,cytokine activity|GO:0005125,cytokine activity|GO:0005515,protein binding	GO:0005576,extracellular region|GO:0005615,extracellular space|GO:0005615,extracellular space|GO:0005783,endoplasmic reticulum	path:rno04630 Jak-STAT signaling pathway - Rattus norvegicus (rat)
Slc22a3	Slc22a3	chr1:48433078-48521261	A	B	OK	0.536914	15.032	4.8072	9.71014	5e-05	0.000289296	yes	Up	GO:0006810,transport|GO:0006811,ion transport|GO:0015695,organic cation transport|GO:0015695,organic cation transport|GO:0015697,quaternary ammonium group transport|GO:0015697,quaternary ammonium group transport|GO:0015844,monoamine transport|GO:0015872,dopamine transport|GO:0015872,dopamine transport|GO:0032098,regulation of appetite|GO:0051608,histamine transport|GO:0051615,histamine uptake|GO:…	GO:0005215,transporter activity|GO:0005329,dopamine transmembrane transporter activity|GO:0005329,dopamine transmembrane transporter activity|GO:0015101,organic cation transmembrane transporter activity|GO:0015101,organic cation transmembrane transporter activity|GO:0015651,quaternary ammonium group transmembrane transporter activity|GO:0015651,quaternary ammonium group transmembrane transporter …	GO:0005887,integral component of plasma membrane|GO:0016020,membrane|GO:0016021,integral component of membrane	path:rno05231 Choline metabolism in cancer - Rattus norvegicus (rat)
RGD1561849	RGD1561849	chr5:9355489-9381161	A	B	OK	0.089786	2.28651	4.67051	5.04835	5e-05	0.000289296	yes	Up
Stra8	Stra8	chr4:62447723-62474802	A	B	OK	0.0442461	1.12653	4.67019	4.28127	0.00035	0.00169484	yes	Up	GO:0001541,ovarian follicle development|GO:0006260,DNA replication|GO:0007066,female meiosis sister chromatid cohesion|GO:0007129,synapsis|GO:0007131,reciprocal meiotic recombination|GO:0007283,spermatogenesis|GO:0009566,fertilization|GO:0010032,meiotic chromosome condensation|GO:0033315,meiotic DNA replication checkpoint|GO:0042138,meiotic DNA double-strand break formation|GO:0046620,regulation …	GO:0005515,protein binding	GO:0005634,nucleus|GO:0005737,cytoplasm
Ibsp	Ibsp	chr14:6801199-6813987	A	B	OK	0.472601	11.5984	4.61716	6.78542	5e-05	0.000289296	yes	Up	GO:0001503,ossification|GO:0001649,osteoblast differentiation|GO:0007155,cell adhesion|GO:0030198,extracellular matrix organization|GO:0030282,bone mineralization|GO:0031214,biomineral tissue development|GO:0071363,cellular response to growth factor stimulus		GO:0005576,extracellular region|GO:0005615,extracellular space|GO:0016020,membrane|GO:0031012,extracellular matrix|GO:0031988,membrane-bounded vesicle	path:rno04151 PI3K-Akt signaling pathway - Rattus norvegicus (rat)|path:rno04510 Focal adhesion - Rattus norvegicus (rat)|path:rno04512 ECM-receptor interaction - Rattus norvegicus (rat)|path:rno05165 Human papillomavirus infection - Rattus norvegicus (rat)
F3	F3	chr2:225310685-225322281	A	B	OK	56.4689	1254.85	4.47391	12.5482	5e-05	0.000289296	yes	Up	GO:0001938,positive regulation of endothelial cell proliferation|GO:0002541,activation of plasma proteins involved in acute inflammatory response|GO:0006919,activation of cysteine-type endopeptidase activity involved in apoptotic process|GO:0007596,blood coagulation|GO:0010641,positive regulation of platelet-derived growth factor receptor signaling pathway|GO:0019221,cytokine-mediated signaling p…	GO:0002020,protease binding|GO:0004896,cytokine receptor activity|GO:0005543,phospholipid binding	GO:0005615,extracellular space|GO:0005886,plasma membrane|GO:0009986,cell surface|GO:0016021,integral component of membrane|GO:0031012,extracellular matrix|GO:0070062,extracellular exosome	path:rno04610 Complement and coagulation cascades - Rattus norvegicus (rat)|path:rno04933 AGE-RAGE signaling pathway in diabetic complications - Rattus norvegicus (rat)
Mybl1	Mybl1	chr5:9279755-9315112	A	B	OK	1.31695	28.9597	4.45877	12.6107	5e-05	0.000289296	yes	Up	GO:0006351,transcription, DNA-templated|GO:0006355,regulation of transcription, DNA-templated|GO:0006366,transcription from RNA polymerase II promoter|GO:0045944,positive regulation of transcription from RNA polymerase II promoter	GO:0000978,RNA polymerase II core promoter proximal region sequence-specific DNA binding|GO:0001077,transcriptional activator activity, RNA polymerase II core promoter proximal region sequence-specific binding|GO:0003677,DNA binding	GO:0005634,nucleus
LOC100911413	LOC100911413	chr1:203260621-203381994	A	B	OK	0.100569	2.09983	4.38402	3.87617	0.00095	0.00403493	yes	Up
Steap1	Steap1	chr4:25435884-25446393	A	B	OK	0.32918	6.78992	4.36645	5.10927	5e-05	0.000289296	yes	Up	GO:0006810,transport|GO:0006811,ion transport|GO:0015677,copper ion import|GO:0055072,iron ion homeostasis|GO:0055114,oxidation-reduction process|GO:0097461,ferric iron import into cell	GO:0008823,cupric reductase activity|GO:0016491,oxidoreductase activity|GO:0016723,oxidoreductase activity, oxidizing metal ions, NAD or NADP as acceptor|GO:0046872,metal ion binding|GO:0052851,ferric-chelate reductase (NADPH) activity	GO:0005768,endosome|GO:0005886,plasma membrane|GO:0016020,membrane|GO:0016021,integral component of membrane	path:rno04978 Mineral absorption - Rattus norvegicus (rat)
Angptl4	Angptl4	chr7:18627813-18634043	A	B	OK	1.43688	28.3685	4.30328	9.53404	5e-05	0.000289296	yes	Up	GO:0001525,angiogenesis|GO:0009267,cellular response to starvation|GO:0043066,negative regulation of apoptotic process|GO:0043066,negative regulation of apoptotic process|GO:0045834,positive regulation of lipid metabolic process|GO:0051005,negative regulation of lipoprotein lipase activity|GO:0051005,negative regulation of lipoprotein lipase activity|GO:0051260,protein homooligomerization|GO:0070…	GO:0004857,enzyme inhibitor activity	GO:0005576,extracellular region|GO:0005576,extracellular region|GO:0005578,proteinaceous extracellular matrix|GO:0005615,extracellular space|GO:0005615,extracellular space|GO:0072562,blood microparticle	path:rno03320 PPAR signaling pathway - Rattus norvegicus (rat)
Fosl1	Fosl1	chr1:220826559-220835066	A	B	OK	2.49595	48.9641	4.29406	10.6482	5e-05	0.000289296	yes	Up	GO:0001701,in utero embryonic development|GO:0006355,regulation of transcription, DNA-templated|GO:0006357,regulation of transcription from RNA polymerase II promoter|GO:0006366,transcription from RNA polymerase II promoter|GO:0007296,vitellogenesis|GO:0008285,negative regulation of cell proliferation|GO:0031668,cellular response to extracellular stimulus|GO:0043065,positive regulation of apoptot…	GO:0000977,RNA polymerase II regulatory region sequence-specific DNA binding|GO:0000978,RNA polymerase II core promoter proximal region sequence-specific DNA binding|GO:0000978,RNA polymerase II core promoter proximal region sequence-specific DNA binding|GO:0000982,transcription factor activity, RNA polymerase II core promoter proximal region sequence-specific binding|GO:0001077,transcriptional a…	GO:0005634,nucleus|GO:0005634,nucleus|GO:0005829,cytosol|GO:0042734,presynaptic membrane|GO:0043005,neuron projection|GO:0043231,intracellular membrane-bounded organelle	path:rno04310 Wnt signaling pathway - Rattus norvegicus (rat)|path:rno04380 Osteoclast differentiation - Rattus norvegicus (rat)|path:rno04657 IL-17 signaling pathway - Rattus norvegicus (rat)|path:rno05166 HTLV-I infection - Rattus norvegicus (rat)
Slc16a5	Slc16a5	chr10:104019887-104035735	A	B	OK	0.0359927	0.698022	4.27749	2.08678	0.0007	0.00309881	yes	Up	GO:0006810,transport|GO:0035879,plasma membrane lactate transport|GO:0055085,transmembrane transport	GO:0015129,lactate transmembrane transporter activity|GO:0015293,symporter activity	GO:0005886,plasma membrane|GO:0005887,integral component of plasma membrane|GO:0016020,membrane|GO:0016021,integral component of membrane
Il13ra2	Il13ra2	chrX:118443954-118514716	A	B	OK	0.197546	3.76724	4.25325	3.93628	5e-05	0.000289296	yes	Up	GO:0002638,negative regulation of immunoglobulin production|GO:0016064,immunoglobulin mediated immune response|GO:0043305,negative regulation of mast cell degranulation	GO:0004896,cytokine receptor activity	GO:0005576,extracellular region|GO:0016020,membrane|GO:0016021,integral component of membrane	path:rno04630 Jak-STAT signaling pathway - Rattus norvegicus (rat)
Spp1	Spp1	chr14:6673685-6679965	A	B	OK	1.98248	37.2989	4.23375	9.29501	5e-05	0.000289296	yes	Up	GO:0001503,ossification|GO:0001649,osteoblast differentiation|GO:0007155,cell adhesion|GO:0010033,response to organic substance|GO:0010811,positive regulation of cell-substrate adhesion|GO:0030593,neutrophil chemotaxis|GO:0030593,neutrophil chemotaxis|GO:0031214,biomineral tissue development|GO:0033280,response to vitamin D|GO:0043066,negative regulation of apoptotic process|GO:0045780,positive r…	GO:0005125,cytokine activity|GO:0050840,extracellular matrix binding	GO:0005576,extracellular region|GO:0005615,extracellular space|GO:0005737,cytoplasm|GO:0031988,membrane-bounded vesicle|GO:0042995,cell projection|GO:0045177,apical part of cell|GO:0048471,perinuclear region of cytoplasm|GO:0070062,extracellular exosome	path:rno04151 PI3K-Akt signaling pathway - Rattus norvegicus (rat)|path:rno04371 Apelin signaling pathway - Rattus norvegicus (rat)|path:rno04510 Focal adhesion - Rattus norvegicus (rat)|path:rno04512 ECM-receptor interaction - Rattus norvegicus (rat)|path:rno04620 Toll-like receptor signaling pathway - Rattus norvegicus (rat)|path:rno05165 Human papillomavirus infection - Rattus norvegicus (rat)
Cdkn1a	Cdkn1a	chr20:6348421-6358864	A	B	OK	8.79952	163.003	4.21133	14.1991	5e-05	0.000289296	yes	Up	GO:0000079,regulation of cyclin-dependent protein serine/threonine kinase activity|GO:0000082,G1/S transition of mitotic cell cycle|GO:0000086,G2/M transition of mitotic cell cycle|GO:0006974,cellular response to DNA damage stimulus|GO:0006974,cellular response to DNA damage stimulus|GO:0006977,DNA damage response, signal transduction by p53 class mediator resulting in cell cycle arrest|GO:000704…	GO:0004860,protein kinase inhibitor activity|GO:0004861,cyclin-dependent protein serine/threonine kinase inhibitor activity|GO:0005515,protein binding|GO:0019912,cyclin-dependent protein kinase activating kinase activity|GO:0030332,cyclin binding|GO:0031625,ubiquitin protein ligase binding|GO:0032403,protein complex binding|GO:0046872,metal ion binding	GO:0000307,cyclin-dependent protein kinase holoenzyme complex|GO:0000307,cyclin-dependent protein kinase holoenzyme complex|GO:0005634,nucleus|GO:0005634,nucleus|GO:0005737,cytoplasm|GO:0005737,cytoplasm|GO:0005829,cytosol|GO:0048471,perinuclear region of cytoplasm|GO:0070557,PCNA-p21 complex	path:rno01522 Endocrine resistance - Rattus norvegicus (rat)|path:rno01524 Platinum drug resistance - Rattus norvegicus (rat)|path:rno04012 ErbB signaling pathway - Rattus norvegicus (rat)|path:rno04066 HIF-1 signaling pathway - Rattus norvegicus (rat)|path:rno04068 FoxO signaling pathway - Rattus norvegicus (rat)|path:rno04110 Cell cycle - Rattus norvegicus (rat)|path:rno04115 p53 signaling path…
Akr1b8	Akr1b8	chr4:61772063-61784637	A	B	OK	12.6147	223.208	4.14521	12.799	5e-05	0.000289296	yes	Up	GO:0016488,farnesol catabolic process|GO:0044597,daunorubicin metabolic process|GO:0044598,doxorubicin metabolic process|GO:0055114,oxidation-reduction process	GO:0001758,retinal dehydrogenase activity|GO:0004032,alditol:NADP+ 1-oxidoreductase activity|GO:0016491,oxidoreductase activity|GO:0045550,geranylgeranyl reductase activity|GO:0047718,indanol dehydrogenase activity	GO:0005737,cytoplasm|GO:0070062,extracellular exosome	path:rno00040 Pentose and glucuronate interconversions - Rattus norvegicus (rat)|path:rno00051 Fructose and mannose metabolism - Rattus norvegicus (rat)|path:rno00052 Galactose metabolism - Rattus norvegicus (rat)|path:rno00561 Glycerolipid metabolism - Rattus norvegicus (rat)|path:rno01100 Metabolic pathways - Rattus norvegicus (rat)
Timp1	Timp1	chrX:1321314-1391603	A	B	OK	31.405	536.009	4.09319	6.57752	5e-05	0.000289296	yes	Up	GO:0001775,cell activation|GO:0008284,positive regulation of cell proliferation|GO:0009725,response to hormone|GO:0010466,negative regulation of peptidase activity|GO:0010951,negative regulation of endopeptidase activity|GO:0034097,response to cytokine|GO:0043066,negative regulation of apoptotic process|GO:0048553,negative regulation of metalloenzyme activity|GO:0048553,negative regulation of met…	GO:0002020,protease binding|GO:0002020,protease binding|GO:0004857,enzyme inhibitor activity|GO:0005125,cytokine activity|GO:0008083,growth factor activity|GO:0008191,metalloendopeptidase inhibitor activity|GO:0008191,metalloendopeptidase inhibitor activity|GO:0030414,peptidase inhibitor activity|GO:0046872,metal ion binding	GO:0005576,extracellular region|GO:0005578,proteinaceous extracellular matrix|GO:0005604,basement membrane|GO:0005615,extracellular space|GO:0005615,extracellular space|GO:0031012,extracellular matrix|GO:0070062,extracellular exosome	path:rno04066 HIF-1 signaling pathway - Rattus norvegicus (rat)
Fam25a	Fam25a	chr16:10702263-10706073	A	B	OK	0.732619	12.416	4.08299	3.15696	0.00345	0.0121217	yes	Up
Lif	Lif	chr14:84482651-84500574	A	B	OK	0.866107	14.3997	4.05535	5.55511	5e-05	0.000289296	yes	Up	GO:0001974,blood vessel remodeling|GO:0006955,immune response|GO:0007566,embryo implantation|GO:0007566,embryo implantation|GO:0008284,positive regulation of cell proliferation|GO:0008284,positive regulation of cell proliferation|GO:0008285,negative regulation of cell proliferation|GO:0010628,positive regulation of gene expression|GO:0010976,positive regulation of neuron projection development|GO…	GO:0001135,transcription factor activity, RNA polymerase II transcription factor recruiting|GO:0005102,receptor binding|GO:0005125,cytokine activity|GO:0005125,cytokine activity|GO:0005146,leukemia inhibitory factor receptor binding|GO:0008083,growth factor activity|GO:0008083,growth factor activity	GO:0005576,extracellular region|GO:0005615,extracellular space|GO:0005737,cytoplasm	path:rno04060 Cytokine-cytokine receptor interaction - Rattus norvegicus (rat)|path:rno04550 Signaling pathways regulating pluripotency of stem cells - Rattus norvegicus (rat)|path:rno04630 Jak-STAT signaling pathway - Rattus norvegicus (rat)|path:rno04668 TNF signaling pathway - Rattus norvegicus (rat)
Tnfrsf12a	Tnfrsf12a	chr10:12995903-12997930	A	B	OK	10.013	162.29	4.01863	11.8883	5e-05	0.000289296	yes	Up	GO:0001525,angiogenesis|GO:0006915,apoptotic process|GO:0006931,substrate-dependent cell migration, cell attachment to substrate|GO:0007155,cell adhesion|GO:0007275,multicellular organismal development|GO:0030154,cell differentiation|GO:0043065,positive regulation of apoptotic process|GO:0045765,regulation of angiogenesis|GO:0045773,positive regulation of axon extension|GO:0061041,regulation of w…	GO:0005515,protein binding	GO:0001726,ruffle|GO:0005886,plasma membrane|GO:0009986,cell surface|GO:0016020,membrane|GO:0016021,integral component of membrane	path:rno04060 Cytokine-cytokine receptor interaction - Rattus norvegicus (rat)
Ccl7	Ccl7	chr10:69423082-69424933	A	B	OK	1.92416	31.0587	4.01269	7.0427	5e-05	0.000289296	yes	Up	GO:0002548,monocyte chemotaxis|GO:0006935,chemotaxis|GO:0006954,inflammatory response|GO:0006955,immune response|GO:0007186,G-protein coupled receptor signaling pathway|GO:0030593,neutrophil chemotaxis|GO:0043547,positive regulation of GTPase activity|GO:0048247,lymphocyte chemotaxis|GO:0050729,positive regulation of inflammatory response|GO:0070098,chemokine-mediated signaling pathway|GO:0070374…	GO:0005125,cytokine activity|GO:0008009,chemokine activity|GO:0008201,heparin binding|GO:0031727,CCR2 chemokine receptor binding	GO:0005576,extracellular region|GO:0005615,extracellular space	path:rno04060 Cytokine-cytokine receptor interaction - Rattus norvegicus (rat)|path:rno04062 Chemokine signaling pathway - Rattus norvegicus (rat)|path:rno04657 IL-17 signaling pathway - Rattus norvegicus (rat)
LOC108349804	LOC108349804	chr1:54368556-54371819	A	B	OK	0.119122	1.89287	3.99006	4.67344	5e-05	0.000289296	yes	Up
Il6	Il6	chr4:3043230-3047807	A	B	OK	0.414942	6.3305	3.93134	4.5286	5e-05	0.000289296	yes	Up	GO:0001781,neutrophil apoptotic process|GO:0001781,neutrophil apoptotic process|GO:0001781,neutrophil apoptotic process|GO:0002262,myeloid cell homeostasis|GO:0002384,hepatic immune response|GO:0002675,positive regulation of acute inflammatory response|GO:0006469,negative regulation of protein kinase activity|GO:0006953,acute-phase response|GO:0006954,inflammatory response|GO:0006955,immune respo…	GO:0005102,receptor binding|GO:0005125,cytokine activity|GO:0005125,cytokine activity|GO:0005138,interleukin-6 receptor binding|GO:0005138,interleukin-6 receptor binding|GO:0005138,interleukin-6 receptor binding|GO:0005515,protein binding|GO:0008083,growth factor activity	GO:0005576,extracellular region|GO:0005615,extracellular space|GO:0005615,extracellular space|GO:0005737,cytoplasm|GO:0005896,interleukin-6 receptor complex|GO:0009897,external side of plasma membrane	path:rno01521 EGFR tyrosine kinase inhibitor resistance - Rattus norvegicus (rat)|path:rno01523 Antifolate resistance - Rattus norvegicus (rat)|path:rno04060 Cytokine-cytokine receptor interaction - Rattus norvegicus (rat)|path:rno04066 HIF-1 signaling pathway - Rattus norvegicus (rat)|path:rno04068 FoxO signaling pathway - Rattus norvegicus (rat)|path:rno04151 PI3K-Akt signaling pathway - Rattus…
Mpzl3	Mpzl3	chr8:49354256-49374444	A	B	OK	1.65356	23.8211	3.8486	7.61684	5e-05	0.000289296	yes	Up	GO:0007155,cell adhesion|GO:0030198,extracellular matrix organization|GO:0042633,hair cycle		GO:0016020,membrane|GO:0016021,integral component of membrane
Sele	Sele	chr13:82355233-82365323	A	B	OK	0.18427	2.65457	3.84859	5.22869	5e-05	0.000289296	yes	Up	GO:0002092,positive regulation of receptor internalization|GO:0002687,positive regulation of leukocyte migration|GO:0006954,inflammatory response|GO:0007155,cell adhesion|GO:0007157,heterophilic cell-cell adhesion via plasma membrane cell adhesion molecules|GO:0007159,leukocyte cell-cell adhesion|GO:0007202,activation of phospholipase C activity|GO:0030029,actin filament-based process|GO:0050901,…	GO:0004888,transmembrane signaling receptor activity|GO:0030246,carbohydrate binding|GO:0033691,sialic acid binding|GO:0043274,phospholipase binding|GO:0070492,oligosaccharide binding	GO:0005615,extracellular space|GO:0005886,plasma membrane|GO:0005901,caveola|GO:0005905,coated pit|GO:0016020,membrane|GO:0016021,integral component of membrane|GO:0030863,cortical cytoskeleton|GO:0045121,membrane raft|GO:0048471,perinuclear region of cytoplasm	path:rno04514 Cell adhesion molecules (CAMs) - Rattus norvegicus (rat)|path:rno04668 TNF signaling pathway - Rattus norvegicus (rat)|path:rno04933 AGE-RAGE signaling pathway in diabetic complications - Rattus norvegicus (rat)|path:rno05143 African trypanosomiasis - Rattus norvegicus (rat)|path:rno05144 Malaria - Rattus norvegicus (rat)|path:rno05418 Fluid shear stress and atherosclerosis - Rattus…
Cgref1	Cgref1	chr6:26797125-26809132	A	B	OK	0.450264	6.45417	3.84139	5.24052	5e-05	0.000289296	yes	Up	GO:0007049,cell cycle|GO:0007050,cell cycle arrest|GO:0007155,cell adhesion|GO:0030308,negative regulation of cell growth	GO:0003674,molecular_function|GO:0005509,calcium ion binding|GO:0046872,metal ion binding	GO:0005575,cellular_component|GO:0005576,extracellular region
Slurp1	Slurp1	chr7:115961654-115963071	A	B	OK	0.24134	3.40421	3.81818	2.12684	0.04275	0.0987856	no	Up	GO:0007626,locomotory behavior|GO:0010839,negative regulation of keratinocyte proliferation|GO:0050884,neuromuscular process controlling posture	GO:0003674,molecular_function|GO:0005125,cytokine activity	GO:0005576,extracellular region|GO:0005615,extracellular space|GO:0070062,extracellular exosome
Thbs1	Thbs1	chr3:109862119-109873466	A	B	OK	33.4276	461.139	3.78609	11.3612	5e-05	0.000289296	yes	Up	GO:0000187,activation of MAPK activity|GO:0001937,negative regulation of endothelial cell proliferation|GO:0001937,negative regulation of endothelial cell proliferation|GO:0001953,negative regulation of cell-matrix adhesion|GO:0002040,sprouting angiogenesis|GO:0002581,negative regulation of antigen processing and presentation of peptide or polysaccharide antigen via MHC class II|GO:0002605,negati…	GO:0001786,phosphatidylserine binding|GO:0001968,fibronectin binding|GO:0005178,integrin binding|GO:0005509,calcium ion binding|GO:0005515,protein binding|GO:0008201,heparin binding|GO:0017134,fibroblast growth factor binding|GO:0030169,low-density lipoprotein particle binding|GO:0043236,laminin binding|GO:0050431,transforming growth factor beta binding|GO:0050840,extracellular matrix binding|GO:…	GO:0005576,extracellular region|GO:0005577,fibrinogen complex|GO:0005615,extracellular space|GO:0005615,extracellular space|GO:0005737,cytoplasm|GO:0005783,endoplasmic reticulum|GO:0009897,external side of plasma membrane|GO:0009986,cell surface|GO:0016529,sarcoplasmic reticulum|GO:0030141,secretory granule|GO:0031012,extracellular matrix|GO:0031012,extracellular matrix|GO:0031012,extracellular m…	path:rno04015 Rap1 signaling pathway - Rattus norvegicus (rat)|path:rno04115 p53 signaling pathway - Rattus norvegicus (rat)|path:rno04145 Phagosome - Rattus norvegicus (rat)|path:rno04151 PI3K-Akt signaling pathway - Rattus norvegicus (rat)|path:rno04350 TGF-beta signaling pathway - Rattus norvegicus (rat)|path:rno04510 Focal adhesion - Rattus norvegicus (rat)|path:rno04512 ECM-receptor interact…
Fabp4	Fabp4	chr2:93792665-93797267	A	B	OK	9.28256	127.577	3.7807	9.02737	5e-05	0.000289296	yes	Up	GO:0001816,cytokine production|GO:0006469,negative regulation of protein kinase activity|GO:0006631,fatty acid metabolic process|GO:0006810,transport|GO:0008284,positive regulation of cell proliferation|GO:0042632,cholesterol homeostasis|GO:0045892,negative regulation of transcription, DNA-templated|GO:0050729,positive regulation of inflammatory response|GO:0050872,white fat cell differentiation|…	GO:0005215,transporter activity|GO:0008289,lipid binding	GO:0005634,nucleus|GO:0005737,cytoplasm|GO:0005829,cytosol|GO:0070062,extracellular exosome	path:rno03320 PPAR signaling pathway - Rattus norvegicus (rat)|path:rno04923 Regulation of lipolysis in adipocytes - Rattus norvegicus (rat)
Trib3	Trib3	chr3:147814055-147819650	A	B	OK	2.89896	38.6902	3.73836	9.07354	5e-05	0.000289296	yes	Up	GO:0000122,negative regulation of transcription from RNA polymerase II promoter|GO:0006351,transcription, DNA-templated|GO:0006355,regulation of transcription, DNA-templated|GO:0006468,protein phosphorylation|GO:0006469,negative regulation of protein kinase activity|GO:0006469,negative regulation of protein kinase activity|GO:0006915,apoptotic process|GO:0010827,regulation of glucose transport|GO…	GO:0003714,transcription corepressor activity|GO:0004672,protein kinase activity|GO:0004860,protein kinase inhibitor activity|GO:0005515,protein binding|GO:0005524,ATP binding|GO:0019899,enzyme binding|GO:0019901,protein kinase binding|GO:0019901,protein kinase binding|GO:0031434,mitogen-activated protein kinase kinase binding|GO:0031625,ubiquitin protein ligase binding|GO:0031625,ubiquitin prote…	GO:0005622,intracellular|GO:0005634,nucleus|GO:0005654,nucleoplasm	path:rno04931 Insulin resistance - Rattus norvegicus (rat)
Lrrc2	Lrrc2	chr8:119226650-119259649	A	B	OK	0.115847	1.49937	3.69405	2.66453	0.00015	0.000803125	yes	Up	GO:0008150,biological_process	GO:0003674,molecular_function	GO:0005575,cellular_component
Plau	Plau	chr15:3644295-3650765	A	B	OK	10.305	131.382	3.67234	12.2185	5e-05	0.000289296	yes	Up	GO:0001525,angiogenesis|GO:0001666,response to hypoxia|GO:0006508,proteolysis|GO:0008284,positive regulation of cell proliferation|GO:0010469,regulation of receptor activity|GO:0014909,smooth muscle cell migration|GO:0014910,regulation of smooth muscle cell migration|GO:0014911,positive regulation of smooth muscle cell migration|GO:0033628,regulation of cell adhesion mediated by integrin|GO:00420…	GO:0004252,serine-type endopeptidase activity|GO:0008233,peptidase activity|GO:0008236,serine-type peptidase activity|GO:0016787,hydrolase activity	GO:0005576,extracellular region|GO:0005615,extracellular space|GO:0005615,extracellular space|GO:0005925,focal adhesion|GO:0009986,cell surface|GO:0016020,membrane|GO:0070062,extracellular exosome	path:rno04064 NF-kappa B signaling pathway - Rattus norvegicus (rat)|path:rno04610 Complement and coagulation cascades - Rattus norvegicus (rat)|path:rno05202 Transcriptional misregulation in cancer - Rattus norvegicus (rat)|path:rno05205 Proteoglycans in cancer - Rattus norvegicus (rat)|path:rno05206 MicroRNAs in cancer - Rattus norvegicus (rat)
Uchl1	Uchl1	chr14:43133223-43143942	A	B	OK	0.479938	6.0366	3.65281	4.42984	5e-05	0.000289296	yes	Up	GO:0002931,response to ischemia|GO:0006508,proteolysis|GO:0006511,ubiquitin-dependent protein catabolic process|GO:0007409,axonogenesis|GO:0007412,axon target recognition|GO:0007628,adult walking behavior|GO:0007628,adult walking behavior|GO:0008283,cell proliferation|GO:0016579,protein deubiquitination|GO:0016579,protein deubiquitination|GO:0019233,sensory perception of pain|GO:0019896,axon tran…	GO:0004197,cysteine-type endopeptidase activity|GO:0004843,thiol-dependent ubiquitin-specific protease activity|GO:0008233,peptidase activity|GO:0008234,cysteine-type peptidase activity|GO:0008242,omega peptidase activity|GO:0016787,hydrolase activity|GO:0016874,ligase activity|GO:0031625,ubiquitin protein ligase binding|GO:0031694,alpha-2A adrenergic receptor binding|GO:0036459,thiol-dependent u…	GO:0005622,intracellular|GO:0005654,nucleoplasm|GO:0005737,cytoplasm|GO:0005737,cytoplasm|GO:0005783,endoplasmic reticulum|GO:0005829,cytosol|GO:0005886,plasma membrane|GO:0016020,membrane|GO:0030424,axon|GO:0043025,neuronal cell body|GO:0043209,myelin sheath|GO:0044306,neuron projection terminus|GO:0070062,extracellular exosome	path:rno05012 Parkinson's disease - Rattus norvegicus (rat)
Krt17	Krt17	chr10:88158992-88163712	A	B	OK	0.0693654	0.831148	3.58282	2.29788	0.0257	0.065395	no	Up	GO:0002009,morphogenesis of an epithelium|GO:0007165,signal transduction|GO:0030307,positive regulation of cell growth|GO:0031069,hair follicle morphogenesis|GO:0031424,keratinization|GO:0045109,intermediate filament organization|GO:0045727,positive regulation of translation|GO:0051798,positive regulation of hair follicle development	GO:0005198,structural molecule activity|GO:0005515,protein binding|GO:0032395,MHC class II receptor activity|GO:0042289,MHC class II protein binding	GO:0005737,cytoplasm|GO:0005882,intermediate filament|GO:0070062,extracellular exosome|GO:0071944,cell periphery
Tfpi2	Tfpi2	chr4:28947950-28953261	A	B	OK	0.470918	5.6053	3.57324	5.17423	5e-05	0.000289296	yes	Up	GO:0007596,blood coagulation|GO:0007599,hemostasis|GO:0010466,negative regulation of peptidase activity	GO:0004867,serine-type endopeptidase inhibitor activity|GO:0030414,peptidase inhibitor activity	GO:0005576,extracellular region|GO:0005634,nucleus
Ptrh1	Ptrh1	chr3:11794730-11820549	A	B	OK	3.35551	39.7263	3.56549	4.78136	5e-05	0.000289296	yes	Up		GO:0004045,aminoacyl-tRNA hydrolase activity|GO:0016787,hydrolase activity|GO:0044822,poly(A) RNA binding	GO:0005739,mitochondrion
Aen	Aen	chr1:140584327-140593749	A	B	OK	6.98754	82.0526	3.55369	12.1232	5e-05	0.000289296	yes	Up	GO:0006915,apoptotic process|GO:0006974,cellular response to DNA damage stimulus|GO:0010212,response to ionizing radiation|GO:0042771,intrinsic apoptotic signaling pathway in response to DNA damage by p53 class mediator|GO:0090305,nucleic acid phosphodiester bond hydrolysis	GO:0003676,nucleic acid binding|GO:0004518,nuclease activity|GO:0004527,exonuclease activity|GO:0016787,hydrolase activity|GO:0042578,phosphoric ester hydrolase activity|GO:0043765,T/G mismatch-specific endonuclease activity|GO:0044824,retroviral 3' processing activity	GO:0005634,nucleus|GO:0005654,nucleoplasm|GO:0005730,nucleolus|GO:0031965,nuclear membrane
Lgi2	Lgi2	chr14:60764324-60791809	A	B	OK	0.0875326	1.01279	3.53237	2.69482	0.00535	0.0176605	yes	Up	GO:0008150,biological_process	GO:0003674,molecular_function	GO:0005575,cellular_component|GO:0005576,extracellular region
Slc26a9	Slc26a9	chr13:48512414-48539467	A	B	OK	8.68042	97.6731	3.49213	12.655	5e-05	0.000289296	yes	Up	GO:0006811,ion transport|GO:0006820,anion transport|GO:0006821,chloride transport|GO:0006821,chloride transport|GO:0006885,regulation of pH|GO:0008272,sulfate transport|GO:0010628,positive regulation of gene expression|GO:0015701,bicarbonate transport|GO:0015701,bicarbonate transport|GO:0042391,regulation of membrane potential|GO:0051453,regulation of intracellular pH|GO:0055085,transmembrane tra…	GO:0005254,chloride channel activity|GO:0005254,chloride channel activity|GO:0008271,secondary active sulfate transmembrane transporter activity|GO:0015106,bicarbonate transmembrane transporter activity|GO:0015116,sulfate transmembrane transporter activity|GO:0015301,anion:anion antiporter activity|GO:0015301,anion:anion antiporter activity|GO:0019531,oxalate transmembrane transporter activity|GO…	GO:0005887,integral component of plasma membrane|GO:0009986,cell surface|GO:0016020,membrane|GO:0016021,integral component of membrane|GO:0016324,apical plasma membrane|GO:0016324,apical plasma membrane|GO:0070062,extracellular exosome	path:rno04978 Mineral absorption - Rattus norvegicus (rat)
Itln1	Itln1	chr13:89919569-89929774	A	B	OK	0.585953	6.39866	3.44891	4.58284	5e-05	0.000289296	yes	Up	GO:0001934,positive regulation of protein phosphorylation|GO:0009624,response to nematode|GO:0046326,positive regulation of glucose import	GO:0030246,carbohydrate binding	GO:0005576,extracellular region|GO:0005886,plasma membrane|GO:0016020,membrane|GO:0031225,anchored component of membrane|GO:0031526,brush border membrane|GO:0043235,receptor complex|GO:0045121,membrane raft|GO:0070062,extracellular exosome
LOC102546589	LOC102546589	chr19:56490444-56493941	A	B	OK	0.52725	5.66997	3.42678	5.45205	5e-05	0.000289296	yes	Up
Pla2g4c	Pla2g4c	chr1:75440034-75481995	A	B	OK	0.0882987	0.925096	3.38914	2.51488	0.00405	0.0139219	yes	Up	GO:0046475,glycerophospholipid catabolic process	GO:0047499,calcium-independent phospholipase A2 activity	GO:0005635,nuclear envelope|GO:0005654,nucleoplasm|GO:0005938,cell cortex	path:rno00564 Glycerophospholipid metabolism - Rattus norvegicus (rat)|path:rno00565 Ether lipid metabolism - Rattus norvegicus (rat)|path:rno00590 Arachidonic acid metabolism - Rattus norvegicus (rat)|path:rno00591 Linoleic acid metabolism - Rattus norvegicus (rat)|path:rno00592 alpha-Linolenic acid metabolism - Rattus norvegicus (rat)|path:rno01100 Metabolic pathways - Rattus norvegicus (rat)|p…
Scgb3a1	Scgb3a1	chr10:35133560-35134868	A	B	OK	10.835	112.896	3.38123	5.68977	5e-05	0.000289296	yes	Up	GO:1901741,positive regulation of myoblast fusion	GO:0003674,molecular_function|GO:0005125,cytokine activity	GO:0005576,extracellular region|GO:0005615,extracellular space|GO:0070062,extracellular exosome
Ccl2	Ccl2	chr10:69412064-69413863	A	B	OK	6.98334	71.2331	3.35056	8.17961	5e-05	0.000289296	yes	Up	GO:0001525,angiogenesis|GO:0001912,positive regulation of leukocyte mediated cytotoxicity|GO:0001938,positive regulation of endothelial cell proliferation|GO:0002523,leukocyte migration involved in inflammatory response|GO:0002548,monocyte chemotaxis|GO:0002687,positive regulation of leukocyte migration|GO:0002693,positive regulation of cellular extravasation|GO:0006874,cellular calcium ion homeo…	GO:0001664,G-protein coupled receptor binding|GO:0005125,cytokine activity|GO:0005515,protein binding|GO:0008009,chemokine activity|GO:0008009,chemokine activity|GO:0008201,heparin binding|GO:0031727,CCR2 chemokine receptor binding|GO:0031727,CCR2 chemokine receptor binding	GO:0005576,extracellular region|GO:0005615,extracellular space|GO:0005615,extracellular space|GO:0005737,cytoplasm|GO:0005791,rough endoplasmic reticulum|GO:0030139,endocytic vesicle|GO:0030425,dendrite|GO:0043025,neuronal cell body|GO:0043204,perikaryon|GO:0043679,axon terminus|GO:0044299,C-fiber|GO:0045202,synapse|GO:0048471,perinuclear region of cytoplasm	path:rno04060 Cytokine-cytokine receptor interaction - Rattus norvegicus (rat)|path:rno04062 Chemokine signaling pathway - Rattus norvegicus (rat)|path:rno04621 NOD-like receptor signaling pathway - Rattus norvegicus (rat)|path:rno04657 IL-17 signaling pathway - Rattus norvegicus (rat)|path:rno04668 TNF signaling pathway - Rattus norvegicus (rat)|path:rno04933 AGE-RAGE signaling pathway in diabet…
Tmem171	Tmem171	chr2:28791830-28802135	A	B	OK	0.42104	4.28366	3.34682	4.5016	5e-05	0.000289296	yes	Up	GO:0008150,biological_process	GO:0003674,molecular_function	GO:0005575,cellular_component|GO:0016020,membrane|GO:0016021,integral component of membrane
Myl4	Myl4	chr10:92628355-92638100	A	B	OK	0.392862	3.96368	3.33474	3.1054	0.00055	0.00251431	yes	Up	GO:0002026,regulation of the force of heart contraction|GO:0032781,positive regulation of ATPase activity|GO:0060048,cardiac muscle contraction	GO:0003785,actin monomer binding|GO:0005509,calcium ion binding|GO:0051015,actin filament binding	GO:0016459,myosin complex|GO:0031672,A band	path:rno04260 Cardiac muscle contraction - Rattus norvegicus (rat)|path:rno04261 Adrenergic signaling in cardiomyocytes - Rattus norvegicus (rat)|path:rno04371 Apelin signaling pathway - Rattus norvegicus (rat)
Dhrs9	Dhrs9	chr3:55623670-55645883	A	B	OK	1.50279	15.0547	3.32449	6.96103	5e-05	0.000289296	yes	Up	GO:0008152,metabolic process|GO:0008209,androgen metabolic process|GO:0042448,progesterone metabolic process|GO:0042904,9-cis-retinoic acid biosynthetic process|GO:0055114,oxidation-reduction process	GO:0004022,alcohol dehydrogenase (NAD) activity|GO:0004745,retinol dehydrogenase activity|GO:0016491,oxidoreductase activity|GO:0018446,pinocarveol dehydrogenase activity|GO:0018447,chloral hydrate dehydrogenase activity|GO:0018448,hydroxymethylmethylsilanediol oxidase activity|GO:0018449,1-phenylethanol dehydrogenase activity|GO:0018450,myrtenol dehydrogenase activity|GO:0034522,cis-1,2-dihydrox…	GO:0005737,cytoplasm|GO:0005783,endoplasmic reticulum|GO:0016020,membrane|GO:0030176,integral component of endoplasmic reticulum membrane|GO:0043231,intracellular membrane-bounded organelle	path:rno00830 Retinol metabolism - Rattus norvegicus (rat)|path:rno01100 Metabolic pathways - Rattus norvegicus (rat)
Plcxd2	Plcxd2	chr11:57207655-57260001	A	B	OK	0.371605	3.6222	3.28502	7.30331	5e-05	0.000289296	yes	Up	GO:0008150,biological_process	GO:0003674,molecular_function	GO:0005575,cellular_component
Trim54	Trim54	chr6:26603363-26623950	A	B	OK	1.65429	15.5868	3.23604	6.61284	5e-05	0.000289296	yes	Up	GO:0007026,negative regulation of microtubule depolymerization|GO:0007275,multicellular organismal development|GO:0030154,cell differentiation	GO:0008017,microtubule binding|GO:0008270,zinc ion binding|GO:0046872,metal ion binding	GO:0005622,intracellular|GO:0005737,cytoplasm|GO:0005856,cytoskeleton|GO:0005874,microtubule|GO:0005875,microtubule associated complex
LOC100363502	LOC100363502	chr18:62475573-62476771	A	B	OK	1.35678	12.4288	3.19543	5.13709	5e-05	0.000289296	yes	Up
Ccl12	Ccl12	chr10:69476865-69478416	A	B	OK	1.90605	17.3432	3.18571	4.60408	5e-05	0.000289296	yes	Up	GO:0000165,MAPK cascade|GO:0001525,angiogenesis|GO:0002548,monocyte chemotaxis|GO:0002548,monocyte chemotaxis|GO:0002687,positive regulation of leukocyte migration|GO:0006935,chemotaxis|GO:0006954,inflammatory response|GO:0006954,inflammatory response|GO:0006955,immune response|GO:0007010,cytoskeleton organization|GO:0007186,G-protein coupled receptor signaling pathway|GO:0008360,regulation of ce…	GO:0005125,cytokine activity|GO:0008009,chemokine activity|GO:0031727,CCR2 chemokine receptor binding	GO:0005576,extracellular region|GO:0005615,extracellular space	path:rno04060 Cytokine-cytokine receptor interaction - Rattus norvegicus (rat)|path:rno04062 Chemokine signaling pathway - Rattus norvegicus (rat)|path:rno04621 NOD-like receptor signaling pathway - Rattus norvegicus (rat)|path:rno04657 IL-17 signaling pathway - Rattus norvegicus (rat)|path:rno04668 TNF signaling pathway - Rattus norvegicus (rat)|path:rno04933 AGE-RAGE signaling pathway in diabet…
Aqp3	Aqp3	chr5:57423734-57429252	A	B	OK	0.303671	2.65197	3.12648	4.12942	5e-05	0.000289296	yes	Up	GO:0002684,positive regulation of immune system process|GO:0006810,transport|GO:0006833,water transport|GO:0006833,water transport|GO:0006833,water transport|GO:0006833,water transport|GO:0015793,glycerol transport|GO:0015840,urea transport|GO:0032526,response to retinoic acid|GO:0034220,ion transmembrane transport|GO:0070295,renal water absorption|GO:0070295,renal water absorption|GO:0071918,ure…	GO:0005215,transporter activity|GO:0015204,urea transmembrane transporter activity|GO:0015250,water channel activity|GO:0015250,water channel activity|GO:0015254,glycerol channel activity|GO:0015254,glycerol channel activity	GO:0005634,nucleus|GO:0005737,cytoplasm|GO:0005886,plasma membrane|GO:0005886,plasma membrane|GO:0005887,integral component of plasma membrane|GO:0005911,cell-cell junction|GO:0005911,cell-cell junction|GO:0016020,membrane|GO:0016021,integral component of membrane|GO:0016323,basolateral plasma membrane	path:rno04962 Vasopressin-regulated water reabsorption - Rattus norvegicus (rat)
Hbegf	Hbegf	chr18:29330301-29340185	A	B	OK	6.5585	57.2346	3.12545	9.55187	5e-05	0.000289296	yes	Up	GO:0001525,angiogenesis|GO:0001832,blastocyst growth|GO:0007173,epidermal growth factor receptor signaling pathway|GO:0007173,epidermal growth factor receptor signaling pathway|GO:0008016,regulation of heart contraction|GO:0016477,cell migration|GO:0030307,positive regulation of cell growth|GO:0030335,positive regulation of cell migration|GO:0035313,wound healing, spreading of epidermal cells|GO:…	GO:0005154,epidermal growth factor receptor binding|GO:0005154,epidermal growth factor receptor binding|GO:0008083,growth factor activity|GO:0008083,growth factor activity|GO:0008201,heparin binding|GO:0008201,heparin binding	GO:0005576,extracellular region|GO:0005615,extracellular space|GO:0005615,extracellular space|GO:0005886,plasma membrane|GO:0005887,integral component of plasma membrane|GO:0009986,cell surface|GO:0016020,membrane|GO:0016021,integral component of membrane	path:rno01522 Endocrine resistance - Rattus norvegicus (rat)|path:rno04012 ErbB signaling pathway - Rattus norvegicus (rat)|path:rno04912 GnRH signaling pathway - Rattus norvegicus (rat)|path:rno04915 Estrogen signaling pathway - Rattus norvegicus (rat)|path:rno05205 Proteoglycans in cancer - Rattus norvegicus (rat)|path:rno05219 Bladder cancer - Rattus norvegicus (rat)
Nrg1	Nrg1	chr16:62969572-64065063	A	B	OK	3.24894	27.9753	3.10611	7.1325	5e-05	0.000289296	yes	Up	GO:0000165,MAPK cascade|GO:0000902,cell morphogenesis|GO:0001964,startle response|GO:0003161,cardiac conduction system development|GO:0007171,activation of transmembrane receptor protein tyrosine kinase activity|GO:0007399,nervous system development|GO:0007416,synapse assembly|GO:0007420,brain development|GO:0007422,peripheral nervous system development|GO:0007507,heart development|GO:0007517,mus…	GO:0003712,transcription cofactor activity|GO:0005176,ErbB-2 class receptor binding|GO:0005176,ErbB-2 class receptor binding|GO:0005515,protein binding|GO:0030296,protein tyrosine kinase activator activity|GO:0030971,receptor tyrosine kinase binding|GO:0045499,chemorepellent activity	GO:0005576,extracellular region|GO:0005615,extracellular space|GO:0005634,nucleus|GO:0005737,cytoplasm|GO:0005886,plasma membrane|GO:0005887,integral component of plasma membrane|GO:0009897,external side of plasma membrane|GO:0030424,axon|GO:0030425,dendrite|GO:0030673,axolemma|GO:0031594,neuromuscular junction|GO:0044297,cell body|GO:0045202,synapse	path:rno01521 EGFR tyrosine kinase inhibitor resistance - Rattus norvegicus (rat)|path:rno04012 ErbB signaling pathway - Rattus norvegicus (rat)
Padi4	Padi4	chr5:159260674-159293906	A	B	OK	1.36085	11.3621	3.06166	6.84656	5e-05	0.000289296	yes	Up	GO:0002376,immune system process|GO:0006334,nucleosome assembly|GO:0006338,chromatin remodeling|GO:0006351,transcription, DNA-templated|GO:0006355,regulation of transcription, DNA-templated|GO:0016568,chromatin modification|GO:0018101,protein citrullination|GO:0019827,stem cell population maintenance|GO:0036413,histone H3-R26 citrullination|GO:0036414,histone citrullination|GO:0036414,histone cit…	GO:0004668,protein-arginine deiminase activity|GO:0004668,protein-arginine deiminase activity|GO:0004668,protein-arginine deiminase activity|GO:0005509,calcium ion binding|GO:0016787,hydrolase activity|GO:0016990,arginine deiminase activity|GO:0046872,metal ion binding	GO:0005634,nucleus|GO:0005737,cytoplasm
Sectm1b	Sectm1b	chr10:110251362-110260577	A	B	OK	0.0937664	0.775213	3.04745	1.33677	0.0004	0.00189859	yes	Up	GO:0006955,immune response	GO:0004871,signal transducer activity	GO:0005576,extracellular region|GO:0005886,plasma membrane|GO:0005887,integral component of plasma membrane|GO:0016020,membrane|GO:0016021,integral component of membrane
Acta1	Acta1	chr19:56674071-56677084	A	B	OK	0.166944	1.36669	3.03325	2.82861	0.0016	0.00631203	yes	Up	GO:0030240,skeletal muscle thin filament assembly|GO:0048741,skeletal muscle fiber development	GO:0000166,nucleotide binding|GO:0005515,protein binding|GO:0005524,ATP binding	GO:0001725,stress fiber|GO:0005615,extracellular space|GO:0005737,cytoplasm|GO:0005856,cytoskeleton|GO:0005865,striated muscle thin filament|GO:0005865,striated muscle thin filament|GO:0005884,actin filament|GO:0015629,actin cytoskeleton|GO:0030017,sarcomere|GO:0043234,protein complex|GO:0070062,extracellular exosome|GO:0072562,blood microparticle
Hmga1	Hmga1	chr20:7132500-7140155	A	B	OK	11.449	91.7781	3.00293	9.92733	5e-05	0.000289296	yes	Up	GO:0006284,base-excision repair|GO:0007283,spermatogenesis	GO:0001077,transcriptional activator activity, RNA polymerase II core promoter proximal region sequence-specific binding|GO:0003906,DNA-(apurinic or apyrimidinic site) lyase activity|GO:0003906,DNA-(apurinic or apyrimidinic site) lyase activity|GO:0008134,transcription factor binding|GO:0019899,enzyme binding|GO:0030374,ligand-dependent nuclear receptor transcription coactivator activity|GO:00429…	GO:0005634,nucleus|GO:0005634,nucleus|GO:0005925,focal adhesion|GO:0035985,senescence-associated heterochromatin focus
LOC103692848	LOC103692848	chr7:50084062-50638996	A	B	OK	0.093519	0.747695	2.99912	2.88785	0.0004	0.00189859	yes	Up
Atg9b	Atg9b	chr4:7314368-7342404	A	B	OK	0.142355	1.08716	2.933	2.16855	0.0018	0.00698408	yes	Up	GO:0000045,autophagosome assembly|GO:0000045,autophagosome assembly|GO:0000422,mitophagy|GO:0006914,autophagy|GO:0034497,protein localization to pre-autophagosomal structure|GO:0034727,piecemeal microautophagy of nucleus|GO:0044805,late nucleophagy	GO:0003674,molecular_function	GO:0000407,pre-autophagosomal structure|GO:0005737,cytoplasm|GO:0005776,autophagosome|GO:0016020,membrane|GO:0016021,integral component of membrane|GO:0031410,cytoplasmic vesicle	path:rno04136 Autophagy - other - Rattus norvegicus (rat)|path:rno04137 Mitophagy - animal - Rattus norvegicus (rat)|path:rno04140 Autophagy - animal - Rattus norvegicus (rat)
Malt1	Malt1	chr18:61108711-61162446	A	B	OK	9.49351	72.3576	2.93013	10.8842	5e-05	0.000289296	yes	Up	GO:0001923,B-1 B cell differentiation|GO:0002726,positive regulation of T cell cytokine production|GO:0006508,proteolysis|GO:0006915,apoptotic process|GO:0007249,I-kappaB kinase/NF-kappaB signaling|GO:0007250,activation of NF-kappaB-inducing kinase activity|GO:0009620,response to fungus|GO:0016567,protein ubiquitination|GO:0032743,positive regulation of interleukin-2 production|GO:0042098,T cell …	GO:0002020,protease binding|GO:0004197,cysteine-type endopeptidase activity|GO:0004842,ubiquitin-protein transferase activity|GO:0004871,signal transducer activity|GO:0005515,protein binding|GO:0008233,peptidase activity|GO:0016787,hydrolase activity|GO:0019209,kinase activator activity|GO:0043621,protein self-association	GO:0005634,nucleus|GO:0005730,nucleolus|GO:0005737,cytoplasm|GO:0005829,cytosol|GO:0043234,protein complex	path:rno04064 NF-kappa B signaling pathway - Rattus norvegicus (rat)|path:rno04660 T cell receptor signaling pathway - Rattus norvegicus (rat)|path:rno04662 B cell receptor signaling pathway - Rattus norvegicus (rat)|path:rno05152 Tuberculosis - Rattus norvegicus (rat)
Rspo3	Rspo3	chr1:30681647-30768038	A	B	OK	0.10438	0.786414	2.91344	1.73316	0.0097	0.0291289	yes	Up	GO:0001525,angiogenesis|GO:0016055,Wnt signaling pathway|GO:0050896,response to stimulus|GO:0060670,branching involved in labyrinthine layer morphogenesis|GO:0090263,positive regulation of canonical Wnt signaling pathway|GO:0090263,positive regulation of canonical Wnt signaling pathway	GO:0005102,receptor binding|GO:0005102,receptor binding|GO:0005109,frizzled binding|GO:0008201,heparin binding	GO:0005576,extracellular region
Clec4b2	Clec4b2	chr4:156107719-156131226	A	B	OK	0.370598	2.72807	2.87996	2.448	0.00255	0.00940121	yes	Up	GO:0002579,positive regulation of antigen processing and presentation	GO:0003674,molecular_function	GO:0009897,external side of plasma membrane
Acot1	Acot1	chr6:107485087-107493082	A	B	OK	0.270359	1.91803	2.82668	3.146	5e-05	0.000289296	yes	Up	GO:0001676,long-chain fatty acid metabolic process|GO:0006637,acyl-CoA metabolic process	GO:0016290,palmitoyl-CoA hydrolase activity|GO:0016787,hydrolase activity|GO:0016790,thiolester hydrolase activity|GO:0047617,acyl-CoA hydrolase activity|GO:0047617,acyl-CoA hydrolase activity|GO:0047617,acyl-CoA hydrolase activity|GO:0052689,carboxylic ester hydrolase activity	GO:0005737,cytoplasm|GO:0005739,mitochondrion|GO:0005829,cytosol	path:rno00062 Fatty acid elongation - Rattus norvegicus (rat)|path:rno01040 Biosynthesis of unsaturated fatty acids - Rattus norvegicus (rat)|path:rno01100 Metabolic pathways - Rattus norvegicus (rat)
Tmprss4	Tmprss4	chr8:49469803-49556062	A	B	OK	2.03698	14.416	2.82317	5.88462	5e-05	0.000289296	yes	Up	GO:0006508,proteolysis	GO:0004252,serine-type endopeptidase activity|GO:0005044,scavenger receptor activity|GO:0008233,peptidase activity|GO:0008236,serine-type peptidase activity|GO:0016787,hydrolase activity	GO:0016020,membrane|GO:0016021,integral component of membrane	path:rno05164 Influenza A - Rattus norvegicus (rat)
Tm4sf19	Tm4sf19	chr11:71607734-71619108	A	B	OK	1.09609	7.61341	2.79618	3.7804	5e-05	0.000289296	yes	Up	GO:0008150,biological_process	GO:0003674,molecular_function	GO:0016021,integral component of membrane
Selp	Selp	chr13:82428913-82464629	A	B	OK	0.727976	5.0313	2.78897	5.6752	5e-05	0.000289296	yes	Up	GO:0002687,positive regulation of leukocyte migration|GO:0002687,positive regulation of leukocyte migration|GO:0002691,regulation of cellular extravasation|GO:0006954,inflammatory response|GO:0007155,cell adhesion|GO:0007157,heterophilic cell-cell adhesion via plasma membrane cell adhesion molecules|GO:0007159,leukocyte cell-cell adhesion|GO:0007159,leukocyte cell-cell adhesion|GO:0010572,positiv…	GO:0001530,lipopolysaccharide binding|GO:0001948,glycoprotein binding|GO:0005515,protein binding|GO:0008201,heparin binding|GO:0030246,carbohydrate binding|GO:0033691,sialic acid binding|GO:0033691,sialic acid binding|GO:0042806,fucose binding|GO:0048306,calcium-dependent protein binding|GO:0070492,oligosaccharide binding	GO:0005615,extracellular space|GO:0005654,nucleoplasm|GO:0005737,cytoplasm|GO:0009897,external side of plasma membrane|GO:0009897,external side of plasma membrane|GO:0016020,membrane|GO:0016021,integral component of membrane|GO:0031092,platelet alpha granule membrane	path:rno04514 Cell adhesion molecules (CAMs) - Rattus norvegicus (rat)|path:rno05144 Malaria - Rattus norvegicus (rat)|path:rno05150 Staphylococcus aureus infection - Rattus norvegicus (rat)
Mt1	Mt1	chr19:11301990-11303007	A	B	OK	33.8845	234.138	2.78866	7.62124	5e-05	0.000289296	yes	Up	GO:0006875,cellular metal ion homeostasis|GO:0006882,cellular zinc ion homeostasis|GO:0007263,nitric oxide mediated signal transduction|GO:0010273,detoxification of copper ion|GO:0043524,negative regulation of neuron apoptotic process|GO:0071247,cellular response to chromate|GO:0071294,cellular response to zinc ion	GO:0005507,copper ion binding|GO:0008270,zinc ion binding|GO:0046872,metal ion binding	GO:0005764,lysosome|GO:0005829,cytosol	path:rno04978 Mineral absorption - Rattus norvegicus (rat)
Prrg4	Prrg4	chr3:94783865-94808861	A	B	OK	1.38231	9.41895	2.76849	5.73417	5e-05	0.000289296	yes	Up	GO:0008150,biological_process	GO:0003674,molecular_function|GO:0005509,calcium ion binding	GO:0005576,extracellular region|GO:0016020,membrane|GO:0016021,integral component of membrane
Olr337	Olr337	chr1:228684407-228685364	A	B	OK	0.217395	1.47663	2.76392	2.35407	0.00615	0.0198789	yes	Up				path:rno04740 Olfactory transduction - Rattus norvegicus (rat)
Gjb4	Gjb4	chr5:145416342-145421122	A	B	OK	0.173394	1.16664	2.75023	2.49467	5e-05	0.000289296	yes	Up	GO:0007154,cell communication|GO:0007608,sensory perception of smell|GO:0042048,olfactory behavior		GO:0005886,plasma membrane|GO:0005921,gap junction|GO:0005922,connexon complex|GO:0016020,membrane|GO:0016021,integral component of membrane|GO:0030054,cell junction
Mmp7	Mmp7	chr8:5893252-5900965	A	B	OK	0.333337	2.20788	2.72761	2.70434	0.00125	0.00510805	yes	Up	GO:0002779,antibacterial peptide secretion|GO:0002780,antibacterial peptide biosynthetic process|GO:0006508,proteolysis|GO:0006508,proteolysis|GO:0030574,collagen catabolic process|GO:0042127,regulation of cell proliferation|GO:0042493,response to drug|GO:0042742,defense response to bacterium|GO:0050829,defense response to Gram-negative bacterium|GO:0050830,defense response to Gram-positive bacte…	GO:0004222,metalloendopeptidase activity|GO:0008201,heparin binding|GO:0008233,peptidase activity|GO:0008233,peptidase activity|GO:0008237,metallopeptidase activity|GO:0008270,zinc ion binding|GO:0016787,hydrolase activity|GO:0046872,metal ion binding	GO:0005576,extracellular region|GO:0005578,proteinaceous extracellular matrix|GO:0005615,extracellular space|GO:0009986,cell surface|GO:0031012,extracellular matrix|GO:0070062,extracellular exosome	path:rno04310 Wnt signaling pathway - Rattus norvegicus (rat)
Osmr	Osmr	chr2:56107490-56163522	A	B	OK	5.31582	34.8962	2.7147	9.08377	5e-05	0.000289296	yes	Up	GO:0007166,cell surface receptor signaling pathway|GO:0008284,positive regulation of cell proliferation|GO:0034097,response to cytokine|GO:0038165,oncostatin-M-mediated signaling pathway	GO:0004896,cytokine receptor activity|GO:0004924,oncostatin-M receptor activity|GO:0004924,oncostatin-M receptor activity|GO:0019838,growth factor binding|GO:0019955,cytokine binding	GO:0005887,integral component of plasma membrane|GO:0005900,oncostatin-M receptor complex|GO:0009897,external side of plasma membrane|GO:0016020,membrane|GO:0016021,integral component of membrane|GO:0016324,apical plasma membrane	path:rno04060 Cytokine-cytokine receptor interaction - Rattus norvegicus (rat)|path:rno04151 PI3K-Akt signaling pathway - Rattus norvegicus (rat)|path:rno04630 Jak-STAT signaling pathway - Rattus norvegicus (rat)
Uck2	Uck2	chr13:85376715-85451929	A	B	OK	5.30318	34.674	2.70893	7.78207	5e-05	0.000289296	yes	Up	GO:0006206,pyrimidine nucleobase metabolic process|GO:0006238,CMP salvage|GO:0008152,metabolic process|GO:0016310,phosphorylation|GO:0043097,pyrimidine nucleoside salvage|GO:0044206,UMP salvage	GO:0000166,nucleotide binding|GO:0004849,uridine kinase activity|GO:0005515,protein binding|GO:0005524,ATP binding|GO:0016301,kinase activity|GO:0016740,transferase activity|GO:0019206,nucleoside kinase activity	GO:0005829,cytosol|GO:0005829,cytosol|GO:0043231,intracellular membrane-bounded organelle	path:rno00240 Pyrimidine metabolism - Rattus norvegicus (rat)|path:rno00983 Drug metabolism - other enzymes - Rattus norvegicus (rat)|path:rno01100 Metabolic pathways - Rattus norvegicus (rat)
Rnd1	Rnd1	chr7:140349137-140356209	A	B	OK	5.44348	35.4533	2.70332	7.89023	5e-05	0.000289296	yes	Up	GO:0007015,actin filament organization|GO:0007162,negative regulation of cell adhesion|GO:0007264,small GTPase mediated signal transduction|GO:0016322,neuron remodeling	GO:0000166,nucleotide binding|GO:0005102,receptor binding|GO:0005525,GTP binding	GO:0005622,intracellular|GO:0005737,cytoplasm|GO:0005856,cytoskeleton|GO:0005886,plasma membrane|GO:0005912,adherens junction|GO:0016020,membrane	path:rno04360 Axon guidance - Rattus norvegicus (rat)
Edn3	Edn3	chr3:172856729-172879276	A	B	OK	5.72306	36.965	2.6913	6.03911	5e-05	0.000289296	yes	Up	GO:0001755,neural crest cell migration|GO:0002690,positive regulation of leukocyte chemotaxis|GO:0003100,regulation of systemic arterial blood pressure by endothelin|GO:0006874,cellular calcium ion homeostasis|GO:0007166,cell surface receptor signaling pathway|GO:0008284,positive regulation of cell proliferation|GO:0008284,positive regulation of cell proliferation|GO:0010460,positive regulation o…	GO:0005179,hormone activity|GO:0031708,endothelin B receptor binding	GO:0005576,extracellular region|GO:0005615,extracellular space|GO:0005622,intracellular|GO:0005623,cell
Ifrd1	Ifrd1	chr6:60132024-60151354	A	B	OK	21.0716	135.866	2.68882	10.126	5e-05	0.000289296	yes	Up	GO:0007275,multicellular organismal development|GO:0014706,striated muscle tissue development|GO:0030154,cell differentiation|GO:0030517,negative regulation of axon extension|GO:0042692,muscle cell differentiation|GO:0043403,skeletal muscle tissue regeneration|GO:0045944,positive regulation of transcription from RNA polymerase II promoter|GO:0048671,negative regulation of collateral sprouting|GO:…	GO:0061629,RNA polymerase II sequence-specific DNA binding transcription factor binding	GO:0005634,nucleus|GO:0005737,cytoplasm
Glipr1l1	Glipr1l1	chr7:54828575-54855556	A	B	OK	0.139481	0.89694	2.68495	1.58963	0.04555	0.10388	no	Up	GO:0007339,binding of sperm to zona pellucida	GO:0003674,molecular_function	GO:0001669,acrosomal vesicle|GO:0097224,sperm connecting piece
Frzb	Frzb	chr3:67635603-67668772	A	B	OK	1.02159	6.22913	2.60821	5.57169	5e-05	0.000289296	yes	Up	GO:0007275,multicellular organismal development|GO:0008285,negative regulation of cell proliferation|GO:0010721,negative regulation of cell development|GO:0016055,Wnt signaling pathway|GO:0030154,cell differentiation|GO:0030178,negative regulation of Wnt signaling pathway|GO:0030178,negative regulation of Wnt signaling pathway|GO:0030178,negative regulation of Wnt signaling pathway|GO:0030308,neg…	GO:0004930,G-protein coupled receptor activity|GO:0005515,protein binding|GO:0017147,Wnt-protein binding|GO:0017147,Wnt-protein binding|GO:0042813,Wnt-activated receptor activity	GO:0005576,extracellular region|GO:0005615,extracellular space|GO:0016021,integral component of membrane
Dmbt1	Dmbt1	chr1:203149413-203228705	A	B	OK	0.864084	5.25686	2.60496	5.59987	5e-05	0.000289296	yes	Up	GO:0001824,blastocyst development|GO:0001833,inner cell mass cell proliferation|GO:0006810,transport|GO:0007275,multicellular organismal development|GO:0015031,protein transport|GO:0030154,cell differentiation|GO:0030858,positive regulation of epithelial cell differentiation	GO:0005044,scavenger receptor activity|GO:0005515,protein binding|GO:0035375,zymogen binding	GO:0005576,extracellular region|GO:0005578,proteinaceous extracellular matrix|GO:0005615,extracellular space|GO:0005622,intracellular|GO:0005737,cytoplasm|GO:0016020,membrane|GO:0016021,integral component of membrane|GO:0019898,extrinsic component of membrane|GO:0030670,phagocytic vesicle membrane|GO:0031012,extracellular matrix|GO:0031410,cytoplasmic vesicle|GO:0042589,zymogen granule membrane|G…	path:rno04970 Salivary secretion - Rattus norvegicus (rat)
Tuba8	Tuba8	chr4:153774510-153791223	A	B	OK	0.264018	1.60369	2.60269	2.73063	0.0006	0.00270958	yes	Up	GO:0000226,microtubule cytoskeleton organization|GO:0007017,microtubule-based process	GO:0000166,nucleotide binding|GO:0003924,GTPase activity|GO:0005200,structural constituent of cytoskeleton|GO:0005525,GTP binding	GO:0005737,cytoplasm|GO:0005856,cytoskeleton|GO:0005874,microtubule	path:rno04145 Phagosome - Rattus norvegicus (rat)|path:rno04210 Apoptosis - Rattus norvegicus (rat)|path:rno04530 Tight junction - Rattus norvegicus (rat)|path:rno04540 Gap junction - Rattus norvegicus (rat)
Sgk2	Sgk2	chr3:159361312-159385843	A	B	OK	0.461888	2.78859	2.59392	4.34146	5e-05	0.000289296	yes	Up	GO:0001558,regulation of cell growth|GO:0006468,protein phosphorylation|GO:0006883,cellular sodium ion homeostasis|GO:0010765,positive regulation of sodium ion transport|GO:0016310,phosphorylation|GO:0018105,peptidyl-serine phosphorylation|GO:0032411,positive regulation of transporter activity|GO:0035556,intracellular signal transduction|GO:0042127,regulation of cell proliferation|GO:0042981,regu…	GO:0000166,nucleotide binding|GO:0004672,protein kinase activity|GO:0004674,protein serine/threonine kinase activity|GO:0005246,calcium channel regulator activity|GO:0005524,ATP binding|GO:0015459,potassium channel regulator activity|GO:0015459,potassium channel regulator activity|GO:0016301,kinase activity|GO:0016740,transferase activity|GO:0017080,sodium channel regulator activity|GO:0017081,ch…	GO:0005622,intracellular|GO:0005634,nucleus|GO:0005737,cytoplasm	path:rno04068 FoxO signaling pathway - Rattus norvegicus (rat)|path:rno04151 PI3K-Akt signaling pathway - Rattus norvegicus (rat)
Sdcbp2	Sdcbp2	chr3:147073159-147101917	A	B	OK	0.433256	2.61163	2.59166	3.65182	5e-05	0.000289296	yes	Up	GO:0008150,biological_process	GO:0008022,protein C-terminus binding|GO:0042803,protein homodimerization activity|GO:0046982,protein heterodimerization activity	GO:0005737,cytoplasm|GO:0070062,extracellular exosome
Zfand2a	Zfand2a	chr12:17252092-17263477	A	B	OK	10.6212	63.7176	2.58475	9.56618	5e-05	0.000289296	yes	Up	GO:0032436,positive regulation of proteasomal ubiquitin-dependent protein catabolic process|GO:0071243,cellular response to arsenic-containing substance	GO:0005515,protein binding|GO:0008270,zinc ion binding|GO:0046872,metal ion binding	GO:0000502,proteasome complex|GO:0005634,nucleus|GO:0005737,cytoplasm
Chac1	Chac1	chr3:111160204-111163425	A	B	OK	0.489671	2.9306	2.58131	3.66653	5e-05	0.000289296	yes	Up	GO:0006915,apoptotic process|GO:0006986,response to unfolded protein|GO:0007219,Notch signaling pathway|GO:0007399,nervous system development|GO:0010955,negative regulation of protein processing|GO:0022008,neurogenesis|GO:0045746,negative regulation of Notch signaling pathway|GO:0070059,intrinsic apoptotic signaling pathway in response to endoplasmic reticulum stress	GO:0005112,Notch binding|GO:0016740,transferase activity|GO:0016746,transferase activity, transferring acyl groups	GO:0005622,intracellular|GO:0005737,cytoplasm|GO:0005794,Golgi apparatus|GO:0005802,trans-Golgi network|GO:0005829,cytosol
Slc7a11	Slc7a11	chr2:139453773-139528479	A	B	OK	0.60987	3.64827	2.58064	4.20064	5e-05	0.000289296	yes	Up	GO:0003333,amino acid transmembrane transport|GO:0006810,transport|GO:0006865,amino acid transport|GO:0009636,response to toxic substance|GO:0070527,platelet aggregation|GO:0089711,L-glutamate transmembrane transport	GO:0015171,amino acid transmembrane transporter activity|GO:0015327,cystine:glutamate antiporter activity	GO:0005791,rough endoplasmic reticulum|GO:0005856,cytoskeleton|GO:0005886,plasma membrane|GO:0009986,cell surface|GO:0016020,membrane|GO:0016021,integral component of membrane|GO:0043231,intracellular membrane-bounded organelle	path:rno04216 Ferroptosis - Rattus norvegicus (rat)
Msc	Msc	chr5:3954901-3956974	A	B	OK	0.255767	1.5237	2.57468	2.27961	0.00045	0.0021125	yes	Up	GO:0000122,negative regulation of transcription from RNA polymerase II promoter|GO:0000122,negative regulation of transcription from RNA polymerase II promoter|GO:0006351,transcription, DNA-templated|GO:0006355,regulation of transcription, DNA-templated|GO:0014707,branchiomeric skeletal muscle development|GO:0060021,palate development|GO:0060539,diaphragm development	GO:0000980,RNA polymerase II distal enhancer sequence-specific DNA binding|GO:0001206,transcriptional repressor activity, RNA polymerase II distal enhancer sequence-specific binding|GO:0001206,transcriptional repressor activity, RNA polymerase II distal enhancer sequence-specific binding|GO:0003677,DNA binding|GO:0046983,protein dimerization activity	GO:0005634,nucleus|GO:0005654,nucleoplasm
Eda2r	Eda2r	chrX:66560199-66602509	A	B	OK	0.254644	1.5146	2.57238	3.34318	5e-05	0.000289296	yes	Up	GO:0007275,multicellular organismal development|GO:0012501,programmed cell death|GO:0030154,cell differentiation|GO:0046330,positive regulation of JNK cascade|GO:0051092,positive regulation of NF-kappaB transcription factor activity|GO:0072332,intrinsic apoptotic signaling pathway by p53 class mediator	GO:0004872,receptor activity	GO:0005622,intracellular|GO:0005887,integral component of plasma membrane|GO:0016020,membrane|GO:0016021,integral component of membrane	path:rno04060 Cytokine-cytokine receptor interaction - Rattus norvegicus (rat)
Tma16	Tma16	chr16:24978428-24997286	A	B	OK	1.72252	10.2142	2.56799	4.44887	5e-05	0.000289296	yes	Up	GO:0008150,biological_process	GO:0003674,molecular_function	GO:0005634,nucleus|GO:0005730,nucleolus
Plaur	Plaur	chr1:81328170-81344954	A	B	OK	7.5972	44.8894	2.56284	7.42151	5e-05	0.000289296	yes	Up	GO:0001934,positive regulation of protein phosphorylation|GO:0010628,positive regulation of gene expression|GO:0038195,urokinase plasminogen activator signaling pathway|GO:0038195,urokinase plasminogen activator signaling pathway|GO:0043066,negative regulation of apoptotic process|GO:0043388,positive regulation of DNA binding|GO:0045742,positive regulation of epidermal growth factor receptor sign…	GO:0005102,receptor binding|GO:0005515,protein binding|GO:0019899,enzyme binding|GO:0019904,protein domain specific binding|GO:0030377,urokinase plasminogen activator receptor activity|GO:0030377,urokinase plasminogen activator receptor activity	GO:0005576,extracellular region|GO:0005886,plasma membrane|GO:0005887,integral component of plasma membrane|GO:0005925,focal adhesion|GO:0016020,membrane|GO:0031225,anchored component of membrane|GO:0070062,extracellular exosome	path:rno04610 Complement and coagulation cascades - Rattus norvegicus (rat)|path:rno05205 Proteoglycans in cancer - Rattus norvegicus (rat)
Ccr3	Ccr3	chr8:133026538-133040999	A	B	OK	0.806064	4.74951	2.55881	4.20956	5e-05	0.000289296	yes	Up	GO:0001938,positive regulation of endothelial cell proliferation|GO:0002551,mast cell chemotaxis|GO:0006935,chemotaxis|GO:0006954,inflammatory response|GO:0007165,signal transduction|GO:0007186,G-protein coupled receptor signaling pathway|GO:0035476,angioblast cell migration|GO:0045766,positive regulation of angiogenesis|GO:0045766,positive regulation of angiogenesis|GO:0048245,eosinophil chemota…	GO:0004871,signal transducer activity|GO:0004930,G-protein coupled receptor activity|GO:0004950,chemokine receptor activity|GO:0005515,protein binding|GO:0016493,C-C chemokine receptor activity	GO:0005615,extracellular space|GO:0005622,intracellular|GO:0005768,endosome|GO:0005886,plasma membrane|GO:0016020,membrane|GO:0016021,integral component of membrane	path:rno04060 Cytokine-cytokine receptor interaction - Rattus norvegicus (rat)|path:rno04062 Chemokine signaling pathway - Rattus norvegicus (rat)|path:rno05167 Kaposi's sarcoma-associated herpesvirus infection - Rattus norvegicus (rat)|path:rno05203 Viral carcinogenesis - Rattus norvegicus (rat)
Npr3	Npr3	chr2:61883945-61950291	A	B	OK	13.7663	80.9554	2.55599	7.68469	5e-05	0.000289296	yes	Up	GO:0001501,skeletal system development|GO:0001501,skeletal system development|GO:0002158,osteoclast proliferation|GO:0007193,adenylate cyclase-inhibiting G-protein coupled receptor signaling pathway|GO:0007193,adenylate cyclase-inhibiting G-protein coupled receptor signaling pathway|GO:0007194,negative regulation of adenylate cyclase activity|GO:0007200,phospholipase C-activating G-protein couple…	GO:0008528,G-protein coupled peptide receptor activity|GO:0008528,G-protein coupled peptide receptor activity|GO:0016941,natriuretic peptide receptor activity|GO:0016941,natriuretic peptide receptor activity|GO:0017046,peptide hormone binding|GO:0042562,hormone binding|GO:0042803,protein homodimerization activity	GO:0005622,intracellular|GO:0005886,plasma membrane|GO:0016020,membrane|GO:0016021,integral component of membrane|GO:0070062,extracellular exosome
Krt80	Krt80	chr7:142995714-143015932	A	B	OK	3.84172	22.5799	2.55522	6.38574	5e-05	0.000289296	yes	Up		GO:0005198,structural molecule activity	GO:0005737,cytoplasm|GO:0005882,intermediate filament|GO:0045095,keratin filament
Slc7a1	Slc7a1	chr12:8032774-8108972	A	B	OK	2.76519	16.1864	2.54933	8.89078	5e-05	0.000289296	yes	Up	GO:0003333,amino acid transmembrane transport|GO:0006810,transport|GO:0006865,amino acid transport|GO:0015809,arginine transport|GO:0015809,arginine transport|GO:0032006,regulation of TOR signaling|GO:1903352,L-ornithine transmembrane transport|GO:1903826,arginine transmembrane transport	GO:0000064,L-ornithine transmembrane transporter activity|GO:0015171,amino acid transmembrane transporter activity|GO:0015181,arginine transmembrane transporter activity|GO:0015181,arginine transmembrane transporter activity|GO:0015189,L-lysine transmembrane transporter activity|GO:0015297,antiporter activity	GO:0005886,plasma membrane|GO:0016020,membrane|GO:0016021,integral component of membrane	path:rno05206 MicroRNAs in cancer - Rattus norvegicus (rat)
Ccdc36	Ccdc36	chr8:117182483-117231024	A	B	OK	0.132643	0.762965	2.52407	2.50799	0.0027	0.00984382	yes	Up	GO:0002230,positive regulation of defense response to virus by host|GO:0098792,xenophagy	GO:0003674,molecular_function	GO:0005575,cellular_component
Loxl4	Loxl4	chr1:261753294-261853599	A	B	OK	3.33633	18.9875	2.50872	6.20371	5e-05	0.000289296	yes	Up	GO:0055114,oxidation-reduction process	GO:0004720,protein-lysine 6-oxidase activity|GO:0005044,scavenger receptor activity|GO:0005507,copper ion binding|GO:0015922,aspartate oxidase activity|GO:0016491,oxidoreductase activity|GO:0016641,oxidoreductase activity, acting on the CH-NH2 group of donors, oxygen as acceptor|GO:0043912,D-lysine oxidase activity|GO:0046872,metal ion binding	GO:0005576,extracellular region|GO:0005576,extracellular region|GO:0016020,membrane|GO:0043235,receptor complex|GO:0070062,extracellular exosome
Tnc	Tnc	chr5:79789685-79874555	A	B	OK	19.8334	112.148	2.4994	7.54007	5e-05	0.000289296	yes	Up	GO:0001649,osteoblast differentiation|GO:0007155,cell adhesion|GO:0007162,negative regulation of cell adhesion|GO:0007528,neuromuscular junction development|GO:0008284,positive regulation of cell proliferation|GO:0010628,positive regulation of gene expression|GO:0014012,peripheral nervous system axon regeneration|GO:0031175,neuron projection development|GO:0060447,bud outgrowth involved in lung b…	GO:0001968,fibronectin binding|GO:0045545,syndecan binding	GO:0005576,extracellular region|GO:0005578,proteinaceous extracellular matrix|GO:0005604,basement membrane|GO:0005614,interstitial matrix|GO:0005615,extracellular space|GO:0005925,focal adhesion|GO:0016020,membrane|GO:0031012,extracellular matrix|GO:0031012,extracellular matrix|GO:0031012,extracellular matrix	path:rno04151 PI3K-Akt signaling pathway - Rattus norvegicus (rat)|path:rno04510 Focal adhesion - Rattus norvegicus (rat)|path:rno04512 ECM-receptor interaction - Rattus norvegicus (rat)|path:rno05165 Human papillomavirus infection - Rattus norvegicus (rat)|path:rno05206 MicroRNAs in cancer - Rattus norvegicus (rat)
Atf3	Atf3	chr13:109817891-109849632	A	B	OK	9.36704	52.946	2.49886	8.58253	5e-05	0.000289296	yes	Up	GO:0000122,negative regulation of transcription from RNA polymerase II promoter|GO:0000122,negative regulation of transcription from RNA polymerase II promoter|GO:0006094,gluconeogenesis|GO:0006351,transcription, DNA-templated|GO:0006355,regulation of transcription, DNA-templated|GO:0006357,regulation of transcription from RNA polymerase II promoter|GO:0008284,positive regulation of cell prolifer…	GO:0000976,transcription regulatory region sequence-specific DNA binding|GO:0000977,RNA polymerase II regulatory region sequence-specific DNA binding|GO:0000978,RNA polymerase II core promoter proximal region sequence-specific DNA binding|GO:0001078,transcriptional repressor activity, RNA polymerase II core promoter proximal region sequence-specific binding|GO:0003677,DNA binding|GO:0003700,trans…	GO:0005634,nucleus|GO:0005634,nucleus|GO:0005730,nucleolus|GO:1990622,CHOP-ATF3 complex	path:rno05166 HTLV-I infection - Rattus norvegicus (rat)
Nrip3	Nrip3	chr1:174385423-174411141	A	B	OK	1.11241	6.28378	2.49794	6.10378	5e-05	0.000289296	yes	Up	GO:0006508,proteolysis|GO:0008150,biological_process	GO:0004190,aspartic-type endopeptidase activity	GO:0005575,cellular_component
Rhox5	Rhox5	chrX:123887967-123993591	A	B	OK	0.24168	1.35918	2.49157	1.38715	0.0087	0.0266409	yes	Up	GO:0000122,negative regulation of transcription from RNA polymerase II promoter|GO:0000122,negative regulation of transcription from RNA polymerase II promoter|GO:0030317,sperm motility|GO:0035234,ectopic germ cell programmed cell death	GO:0003677,DNA binding|GO:0005515,protein binding	GO:0005634,nucleus|GO:0005737,cytoplasm
Ccl24	Ccl24	chr12:24131528-24152626	A	B	OK	2.00494	11.226	2.48521	2.82407	5e-05	0.000289296	yes	Up	GO:0001938,positive regulation of endothelial cell proliferation|GO:0002548,monocyte chemotaxis|GO:0006935,chemotaxis|GO:0006954,inflammatory response|GO:0006955,immune response|GO:0007010,cytoskeleton organization|GO:0007186,G-protein coupled receptor signaling pathway|GO:0008360,regulation of cell shape|GO:0030335,positive regulation of cell migration|GO:0030593,neutrophil chemotaxis|GO:0030838…	GO:0005125,cytokine activity|GO:0008009,chemokine activity|GO:0008009,chemokine activity|GO:0048020,CCR chemokine receptor binding	GO:0005576,extracellular region|GO:0005615,extracellular space	path:rno04060 Cytokine-cytokine receptor interaction - Rattus norvegicus (rat)|path:rno04062 Chemokine signaling pathway - Rattus norvegicus (rat)
RGD1309651	RGD1309651	chr19:54184553-54210872	A	B	OK	0.237868	1.32457	2.47729	2.3117	0.00265	0.00969403	yes	Up
PVR	PVR	chr1:80820305-80835712	A	B	OK	11.2441	61.7488	2.45725	8.75418	5e-05	0.000289296	yes	Up	GO:0002860,positive regulation of natural killer cell mediated cytotoxicity directed against tumor cell target|GO:0007156,homophilic cell adhesion via plasma membrane adhesion molecules|GO:0007157,heterophilic cell-cell adhesion via plasma membrane cell adhesion molecules|GO:0008037,cell recognition|GO:0034329,cell junction assembly|GO:0034332,adherens junction organization|GO:0042271,susceptibil…	GO:0001618,virus receptor activity|GO:0004872,receptor activity|GO:0005102,receptor binding|GO:0005515,protein binding|GO:0042803,protein homodimerization activity|GO:0050839,cell adhesion molecule binding	GO:0005615,extracellular space|GO:0005737,cytoplasm|GO:0005886,plasma membrane|GO:0005887,integral component of plasma membrane|GO:0005913,cell-cell adherens junction|GO:0005925,focal adhesion|GO:0009986,cell surface|GO:0016021,integral component of membrane|GO:0070062,extracellular exosome	path:rno04514 Cell adhesion molecules (CAMs) - Rattus norvegicus (rat)
Mybpc3	Mybpc3	chr3:79940508-79958731	A	B	OK	0.132316	0.719231	2.44247	2.78971	5e-05	0.000289296	yes	Up	GO:0002027,regulation of heart rate|GO:0003007,heart morphogenesis|GO:0003007,heart morphogenesis|GO:0006936,muscle contraction|GO:0007155,cell adhesion|GO:0008016,regulation of heart contraction|GO:0031034,myosin filament assembly|GO:0045214,sarcomere organization|GO:0055010,ventricular cardiac muscle tissue morphogenesis|GO:0060048,cardiac muscle contraction	GO:0003779,actin binding|GO:0005200,structural constituent of cytoskeleton|GO:0005515,protein binding|GO:0008307,structural constituent of muscle|GO:0017022,myosin binding|GO:0032036,myosin heavy chain binding|GO:0032036,myosin heavy chain binding|GO:0042802,identical protein binding|GO:0046872,metal ion binding	GO:0005856,cytoskeleton|GO:0005863,striated muscle myosin thick filament|GO:0030016,myofibril|GO:0030017,sarcomere|GO:0030017,sarcomere|GO:0031672,A band|GO:0031672,A band|GO:0032982,myosin filament	path:rno05410 Hypertrophic cardiomyopathy (HCM) - Rattus norvegicus (rat)|path:rno05414 Dilated cardiomyopathy (DCM) - Rattus norvegicus (rat)
Pfpl	Pfpl	chr1:228686167-228692950	A	B	OK	0.215069	1.16892	2.44231	4.37291	5e-05	0.000289296	yes	Up	GO:0008150,biological_process	GO:0003674,molecular_function	GO:0005575,cellular_component
Gjb5	Gjb5	chr5:145422033-145440558	A	B	OK	0.325759	1.76638	2.43892	2.39451	0.00025	0.00125935	yes	Up	GO:0007154,cell communication|GO:0060707,trophoblast giant cell differentiation|GO:0060708,spongiotrophoblast differentiation|GO:0060713,labyrinthine layer morphogenesis		GO:0005886,plasma membrane|GO:0005921,gap junction|GO:0005922,connexon complex|GO:0016020,membrane|GO:0016021,integral component of membrane|GO:0030054,cell junction
Il23a	Il23a	chr7:2710608-2712723	A	B	OK	0.645601	3.48695	2.43325	3.72765	5e-05	0.000289296	yes	Up	GO:0001916,positive regulation of T cell mediated cytotoxicity|GO:0002230,positive regulation of defense response to virus by host|GO:0002230,positive regulation of defense response to virus by host|GO:0002376,immune system process|GO:0002827,positive regulation of T-helper 1 type immune response|GO:0002827,positive regulation of T-helper 1 type immune response|GO:0006954,inflammatory response|GO…	GO:0005125,cytokine activity|GO:0005515,protein binding|GO:0045519,interleukin-23 receptor binding|GO:0045519,interleukin-23 receptor binding	GO:0005576,extracellular region|GO:0005615,extracellular space|GO:0070743,interleukin-23 complex|GO:0070743,interleukin-23 complex	path:rno04060 Cytokine-cytokine receptor interaction - Rattus norvegicus (rat)|path:rno04630 Jak-STAT signaling pathway - Rattus norvegicus (rat)|path:rno04659 Th17 cell differentiation - Rattus norvegicus (rat)|path:rno05133 Pertussis - Rattus norvegicus (rat)|path:rno05152 Tuberculosis - Rattus norvegicus (rat)|path:rno05321 Inflammatory bowel disease (IBD) - Rattus norvegicus (rat)|path:rno053…
Slc26a4	Slc26a4	chr6:50809102-50848443	A	B	OK	0.604142	3.25217	2.42844	4.24106	5e-05	0.000289296	yes	Up	GO:0006810,transport|GO:0006821,chloride transport|GO:0006885,regulation of pH|GO:0008272,sulfate transport|GO:0009887,organ morphogenesis|GO:0015698,inorganic anion transport|GO:0015701,bicarbonate transport|GO:0015705,iodide transport|GO:0032880,regulation of protein localization|GO:0042391,regulation of membrane potential|GO:0051453,regulation of intracellular pH|GO:0055085,transmembrane trans…	GO:0005254,chloride channel activity|GO:0008271,secondary active sulfate transmembrane transporter activity|GO:0008509,anion transmembrane transporter activity|GO:0015106,bicarbonate transmembrane transporter activity|GO:0015108,chloride transmembrane transporter activity|GO:0015111,iodide transmembrane transporter activity|GO:0015116,sulfate transmembrane transporter activity|GO:0015301,anion:an…	GO:0005886,plasma membrane|GO:0005887,integral component of plasma membrane|GO:0016020,membrane|GO:0016021,integral component of membrane|GO:0016324,apical plasma membrane|GO:0016324,apical plasma membrane|GO:0031526,brush border membrane|GO:0070062,extracellular exosome	path:rno04918 Thyroid hormone synthesis - Rattus norvegicus (rat)
Adm	Adm	chr1:175443188-175447260	A	B	OK	5.24649	28.0475	2.41844	6.57529	5e-05	0.000289296	yes	Up	GO:0001570,vasculogenesis|GO:0001843,neural tube closure|GO:0002026,regulation of the force of heart contraction|GO:0002031,G-protein coupled receptor internalization|GO:0006171,cAMP biosynthetic process|GO:0007204,positive regulation of cytosolic calcium ion concentration|GO:0007507,heart development|GO:0008209,androgen metabolic process|GO:0008284,positive regulation of cell proliferation|GO:00…	GO:0005179,hormone activity|GO:0031700,adrenomedullin receptor binding	GO:0005576,extracellular region|GO:0005615,extracellular space|GO:0005737,cytoplasm|GO:0005829,cytosol
Dusp10	Dusp10	chr13:104284659-104321455	A	B	OK	7.22815	38.5626	2.41551	8.43852	5e-05	0.000289296	yes	Up	GO:0000188,inactivation of MAPK activity|GO:0002819,regulation of adaptive immune response|GO:0006470,protein dephosphorylation|GO:0016311,dephosphorylation|GO:0032496,response to lipopolysaccharide|GO:0032873,negative regulation of stress-activated MAPK cascade|GO:0043508,negative regulation of JUN kinase activity|GO:0044387,negative regulation of protein kinase activity by regulation of protein…	GO:0004721,phosphoprotein phosphatase activity|GO:0004725,protein tyrosine phosphatase activity|GO:0008138,protein tyrosine/serine/threonine phosphatase activity|GO:0016787,hydrolase activity|GO:0016791,phosphatase activity|GO:0017017,MAP kinase tyrosine/serine/threonine phosphatase activity|GO:0033549,MAP kinase phosphatase activity	GO:0005634,nucleus|GO:0005654,nucleoplasm|GO:0005737,cytoplasm|GO:0005794,Golgi apparatus	path:rno04010 MAPK signaling pathway - Rattus norvegicus (rat)
Slc41a2	Slc41a2	chr7:26522313-26607861	A	B	OK	2.29856	12.2124	2.40954	7.43404	5e-05	0.000289296	yes	Up	GO:0006810,transport|GO:0006811,ion transport|GO:0006812,cation transport	GO:0008324,cation transmembrane transporter activity	GO:0005886,plasma membrane|GO:0016020,membrane|GO:0016021,integral component of membrane
Insig1	Insig1	chr4:342301-350515	A	B	OK	40.038	211.395	2.4005	8.57282	5e-05	0.000289296	yes	Up	GO:0006629,lipid metabolic process|GO:0006641,triglyceride metabolic process|GO:0006695,cholesterol biosynthetic process|GO:0006991,response to sterol depletion|GO:0008202,steroid metabolic process|GO:0008203,cholesterol metabolic process|GO:0010894,negative regulation of steroid biosynthetic process|GO:0016126,sterol biosynthetic process|GO:0032933,SREBP signaling pathway|GO:0042472,inner ear mo…	GO:0005515,protein binding	GO:0005783,endoplasmic reticulum|GO:0005783,endoplasmic reticulum|GO:0016020,membrane|GO:0016021,integral component of membrane|GO:0032937,SREBP-SCAP-Insig complex
Syt1	Syt1	chr7:50084062-50638996	A	B	OK	0.877226	4.62648	2.39889	5.3396	5e-05	0.000289296	yes	Up	GO:0006887,exocytosis|GO:0007268,synaptic transmission|GO:0007269,neurotransmitter secretion|GO:0007269,neurotransmitter secretion|GO:0007317,regulation of pole plasm oskar mRNA localization|GO:0008345,larval locomotory behavior|GO:0016079,synaptic vesicle exocytosis|GO:0016192,vesicle-mediated transport|GO:0016192,vesicle-mediated transport|GO:0031340,positive regulation of vesicle fusion|GO:004…	GO:0000149,SNARE binding|GO:0001786,phosphatidylserine binding|GO:0005509,calcium ion binding|GO:0005509,calcium ion binding|GO:0005515,protein binding|GO:0005544,calcium-dependent phospholipid binding|GO:0005544,calcium-dependent phospholipid binding|GO:0042803,protein homodimerization activity	GO:0008021,synaptic vesicle|GO:0008021,synaptic vesicle|GO:0008021,synaptic vesicle|GO:0016020,membrane|GO:0016020,membrane|GO:0016021,integral component of membrane|GO:0030285,integral component of synaptic vesicle membrane|GO:0031594,neuromuscular junction|GO:0043195,terminal bouton	path:rno04721 Synaptic vesicle cycle - Rattus norvegicus (rat)
Heatr1	Heatr1	chr17:66446134-66515316	A	B	OK	0.244451	1.28681	2.39618	2.13227	0.00285	0.0103188	yes	Up	GO:0000462,maturation of SSU-rRNA from tricistronic rRNA transcript (SSU-rRNA, 5.8S rRNA, LSU-rRNA)|GO:0045943,positive regulation of transcription from RNA polymerase I promoter	GO:0030515,snoRNA binding|GO:0044822,poly(A) RNA binding	GO:0005634,nucleus|GO:0005730,nucleolus|GO:0005739,mitochondrion|GO:0016020,membrane|GO:0030686,90S preribosome|GO:0032040,small-subunit processome|GO:0034455,t-UTP complex	path:rno03008 Ribosome biogenesis in eukaryotes - Rattus norvegicus (rat)
Itpkc	Itpkc	chr1:84018856-84040433	A	B	OK	4.02854	20.9712	2.38008	7.82746	5e-05	0.000289296	yes	Up	GO:0002230,positive regulation of defense response to virus by host|GO:0016310,phosphorylation|GO:0098779,mitophagy in response to mitochondrial depolarization|GO:0098792,xenophagy	GO:0000166,nucleotide binding|GO:0005515,protein binding|GO:0005516,calmodulin binding|GO:0005524,ATP binding|GO:0008440,inositol-1,4,5-trisphosphate 3-kinase activity|GO:0016301,kinase activity|GO:0016740,transferase activity	GO:0005634,nucleus|GO:0005654,nucleoplasm|GO:0005737,cytoplasm	path:rno00562 Inositol phosphate metabolism - Rattus norvegicus (rat)|path:rno01100 Metabolic pathways - Rattus norvegicus (rat)|path:rno04020 Calcium signaling pathway - Rattus norvegicus (rat)|path:rno04070 Phosphatidylinositol signaling system - Rattus norvegicus (rat)
P2rx5	P2rx5	chr10:59725437-59737126	A	B	OK	0.233229	1.19523	2.35747	2.93262	5e-05	0.000289296	yes	Up	GO:0007166,cell surface receptor signaling pathway|GO:0019228,neuronal action potential|GO:0043416,regulation of skeletal muscle tissue regeneration|GO:0051260,protein homooligomerization|GO:0098779,mitophagy in response to mitochondrial depolarization	GO:0001614,purinergic nucleotide receptor activity|GO:0004931,extracellular ATP-gated cation channel activity|GO:0004931,extracellular ATP-gated cation channel activity|GO:0005524,ATP binding|GO:0005525,GTP binding|GO:0008144,drug binding|GO:0008270,zinc ion binding	GO:0005639,integral component of nuclear inner membrane|GO:0005737,cytoplasm|GO:0005886,plasma membrane|GO:0005887,integral component of plasma membrane	path:rno04020 Calcium signaling pathway - Rattus norvegicus (rat)|path:rno04080 Neuroactive ligand-receptor interaction - Rattus norvegicus (rat)
Mthfd2	Mthfd2	chr4:115004432-115015965	A	B	OK	5.23238	26.6986	2.35123	7.28683	5e-05	0.000289296	yes	Up	GO:0006730,one-carbon metabolic process|GO:0008152,metabolic process|GO:0009396,folic acid-containing compound biosynthetic process|GO:0046653,tetrahydrofolate metabolic process|GO:0055114,oxidation-reduction process	GO:0000287,magnesium ion binding|GO:0003824,catalytic activity|GO:0004477,methenyltetrahydrofolate cyclohydrolase activity|GO:0004487,methylenetetrahydrofolate dehydrogenase (NAD+) activity|GO:0004487,methylenetetrahydrofolate dehydrogenase (NAD+) activity|GO:0004488,methylenetetrahydrofolate dehydrogenase (NADP+) activity|GO:0004488,methylenetetrahydrofolate dehydrogenase (NADP+) activity|GO:001…	GO:0005615,extracellular space|GO:0005739,mitochondrion	path:rno00670 One carbon pool by folate - Rattus norvegicus (rat)|path:rno01100 Metabolic pathways - Rattus norvegicus (rat)
Cxcl1	Cxcl1	chr14:18743677-18745457	A	B	OK	8.43286	42.9855	2.34976	6.29259	5e-05	0.000289296	yes	Up	GO:0002237,response to molecule of bacterial origin|GO:0002526,acute inflammatory response|GO:0006954,inflammatory response|GO:0006955,immune response|GO:0007186,G-protein coupled receptor signaling pathway|GO:0007204,positive regulation of cytosolic calcium ion concentration|GO:0010765,positive regulation of sodium ion transport|GO:0030593,neutrophil chemotaxis|GO:0032496,response to lipopolysac…	GO:0005125,cytokine activity|GO:0008009,chemokine activity|GO:0008009,chemokine activity|GO:0008083,growth factor activity|GO:0045236,CXCR chemokine receptor binding	GO:0005576,extracellular region|GO:0005615,extracellular space|GO:0005615,extracellular space|GO:0005829,cytosol	path:rno04062 Chemokine signaling pathway - Rattus norvegicus (rat)|path:rno04621 NOD-like receptor signaling pathway - Rattus norvegicus (rat)|path:rno04657 IL-17 signaling pathway - Rattus norvegicus (rat)|path:rno04668 TNF signaling pathway - Rattus norvegicus (rat)|path:rno05132 Salmonella infection - Rattus norvegicus (rat)|path:rno05134 Legionellosis - Rattus norvegicus (rat)|path:rno05167 …
Ccng1	Ccng1	chr10:25903924-25910298	A	B	OK	45.3511	230.511	2.34563	8.28243	5e-05	0.000289296	yes	Up	GO:0006949,syncytium formation|GO:0007049,cell cycle|GO:0007067,mitotic nuclear division|GO:0007095,mitotic G2 DNA damage checkpoint|GO:0043066,negative regulation of apoptotic process|GO:0051301,cell division|GO:0051726,regulation of cell cycle	GO:0019904,protein domain specific binding	GO:0005634,nucleus|GO:0030425,dendrite|GO:0043025,neuronal cell body|GO:0048471,perinuclear region of cytoplasm	path:rno04115 p53 signaling pathway - Rattus norvegicus (rat)|path:rno05206 MicroRNAs in cancer - Rattus norvegicus (rat)
LOC102552844	LOC102552844	chr10:111716536-111722601	A	B	OK	0.188922	0.953668	2.3357	2.68671	0.00055	0.00251431	yes	Up
Nmur2	Nmur2	chr10:41392662-41408518	A	B	OK	0.195553	0.983462	2.33031	2.91905	5e-05	0.000289296	yes	Up	GO:0002023,reduction of food intake in response to dietary excess|GO:0006816,calcium ion transport|GO:0006821,chloride transport|GO:0007165,signal transduction|GO:0007186,G-protein coupled receptor signaling pathway|GO:0007200,phospholipase C-activating G-protein coupled receptor signaling pathway|GO:0007204,positive regulation of cytosolic calcium ion concentration|GO:0007218,neuropeptide signal…	GO:0001607,neuromedin U receptor activity|GO:0004871,signal transducer activity|GO:0004930,G-protein coupled receptor activity|GO:0005229,intracellular calcium activated chloride channel activity|GO:0005525,GTP binding|GO:0008188,neuropeptide receptor activity|GO:0008188,neuropeptide receptor activity|GO:0042924,neuromedin U binding	GO:0005622,intracellular|GO:0005829,cytosol|GO:0005886,plasma membrane|GO:0016020,membrane|GO:0016021,integral component of membrane|GO:0016021,integral component of membrane	path:rno04080 Neuroactive ligand-receptor interaction - Rattus norvegicus (rat)
Lamc2	Lamc2	chr13:70566642-70632126	A	B	OK	20.0317	100.24	2.3231	8.46565	5e-05	0.000289296	yes	Up	GO:0007155,cell adhesion	GO:0005515,protein binding|GO:0008201,heparin binding	GO:0005576,extracellular region|GO:0005578,proteinaceous extracellular matrix|GO:0005604,basement membrane|GO:0005604,basement membrane|GO:0005607,laminin-2 complex|GO:0005610,laminin-5 complex|GO:0005615,extracellular space|GO:0005938,cell cortex|GO:0016020,membrane|GO:0048471,perinuclear region of cytoplasm	path:rno04151 PI3K-Akt signaling pathway - Rattus norvegicus (rat)|path:rno04510 Focal adhesion - Rattus norvegicus (rat)|path:rno04512 ECM-receptor interaction - Rattus norvegicus (rat)|path:rno05145 Toxoplasmosis - Rattus norvegicus (rat)|path:rno05146 Amoebiasis - Rattus norvegicus (rat)|path:rno05165 Human papillomavirus infection - Rattus norvegicus (rat)|path:rno05200 Pathways in cancer - R…
Tuft1	Tuft1	chr2:195861771-195907471	A	B	OK	7.75753	38.7383	2.32009	8.21111	5e-05	0.000289296	yes	Up	GO:0031214,biomineral tissue development|GO:0035556,intracellular signal transduction	GO:0005515,protein binding	GO:0005576,extracellular region|GO:0005622,intracellular|GO:0005737,cytoplasm
Nupr1	Nupr1	chr1:194767483-194769519	A	B	OK	1.85531	9.20409	2.31061	3.38723	5e-05	0.000289296	yes	Up	GO:0002526,acute inflammatory response|GO:0006351,transcription, DNA-templated|GO:0006355,regulation of transcription, DNA-templated|GO:0006461,protein complex assembly|GO:0006473,protein acetylation|GO:0008584,male gonad development|GO:0009636,response to toxic substance|GO:0016049,cell growth|GO:0031401,positive regulation of protein modification process|GO:0035914,skeletal muscle cell differen…	GO:0003677,DNA binding|GO:0003682,chromatin binding|GO:0005515,protein binding	GO:0005634,nucleus|GO:0005737,cytoplasm	path:rno05202 Transcriptional misregulation in cancer - Rattus norvegicus (rat)
Serpine1	Serpine1	chr12:22641103-22651482	A	B	OK	7.00968	34.3743	2.29391	7.89026	5e-05	0.000289296	yes	Up	GO:0001890,placenta development|GO:0008585,female gonad development|GO:0010466,negative regulation of peptidase activity|GO:0010469,regulation of receptor activity|GO:0010628,positive regulation of gene expression|GO:0010629,negative regulation of gene expression|GO:0010757,negative regulation of plasminogen activation|GO:0010757,negative regulation of plasminogen activation|GO:0010951,negative r…	GO:0002020,protease binding|GO:0004867,serine-type endopeptidase inhibitor activity|GO:0004867,serine-type endopeptidase inhibitor activity|GO:0005102,receptor binding|GO:0005515,protein binding|GO:0030414,peptidase inhibitor activity	GO:0005576,extracellular region|GO:0005615,extracellular space|GO:0005615,extracellular space|GO:0031012,extracellular matrix|GO:0042583,chromaffin granule|GO:0070062,extracellular exosome	path:rno04066 HIF-1 signaling pathway - Rattus norvegicus (rat)|path:rno04115 p53 signaling pathway - Rattus norvegicus (rat)|path:rno04218 Cellular senescence - Rattus norvegicus (rat)|path:rno04371 Apelin signaling pathway - Rattus norvegicus (rat)|path:rno04390 Hippo signaling pathway - Rattus norvegicus (rat)|path:rno04610 Complement and coagulation cascades - Rattus norvegicus (rat)|path:rno…
Cldn4	Cldn4	chr12:24761209-24763008	A	B	OK	3.15032	15.3924	2.28865	5.85467	5e-05	0.000289296	yes	Up	GO:0061436,establishment of skin barrier	GO:0005198,structural molecule activity|GO:0005515,protein binding	GO:0005886,plasma membrane|GO:0005887,integral component of plasma membrane|GO:0005923,bicellular tight junction|GO:0005923,bicellular tight junction|GO:0009925,basal plasma membrane|GO:0016020,membrane|GO:0016021,integral component of membrane|GO:0016324,apical plasma membrane|GO:0016327,apicolateral plasma membrane|GO:0016327,apicolateral plasma membrane|GO:0016328,lateral plasma membrane|GO:00…	path:rno04514 Cell adhesion molecules (CAMs) - Rattus norvegicus (rat)|path:rno04530 Tight junction - Rattus norvegicus (rat)|path:rno04670 Leukocyte transendothelial migration - Rattus norvegicus (rat)|path:rno05160 Hepatitis C - Rattus norvegicus (rat)
Rcn2	Rcn2	chr8:60709850-60726938	A	B	OK	45.012	218.833	2.28145	8.43182	5e-05	0.000289296	yes	Up		GO:0005509,calcium ion binding|GO:0005515,protein binding|GO:0046872,metal ion binding	GO:0005730,nucleolus|GO:0005783,endoplasmic reticulum
Cdsn	Cdsn	chr20:3704625-3707266	A	B	OK	0.253187	1.22445	2.27386	3.04636	0.0001	0.000551933	yes	Up	GO:0016337,single organismal cell-cell adhesion|GO:0043589,skin morphogenesis	GO:0042803,protein homodimerization activity	GO:0005576,extracellular region|GO:0030057,desmosome
Guca2a	Guca2a	chr5:138685633-138687476	A	B	OK	0.868667	4.17893	2.26626	2.42323	0.00215	0.00809975	yes	Up	GO:0031284,positive regulation of guanylate cyclase activity	GO:0030250,guanylate cyclase activator activity	GO:0005576,extracellular region|GO:0070062,extracellular exosome
LOC689439	LOC689439	chr2:136827952-136829821	A	B	OK	0.388542	1.86604	2.26384	3.08403	5e-05	0.000289296	yes	Up
Myc	Myc	chr7:102586312-102591240	A	B	OK	10.2724	49.333	2.26378	8.24334	5e-05	0.000289296	yes	Up	GO:0001558,regulation of cell growth|GO:0006355,regulation of transcription, DNA-templated|GO:0006355,regulation of transcription, DNA-templated|GO:0008283,cell proliferation|GO:0008361,regulation of cell size|GO:0009792,embryo development ending in birth or egg hatching|GO:0009880,embryonic pattern specification|GO:0010506,regulation of autophagy|GO:0010906,regulation of glucose metabolic proces…	GO:0003677,DNA binding|GO:0003700,transcription factor activity, sequence-specific DNA binding|GO:0003700,transcription factor activity, sequence-specific DNA binding|GO:0005515,protein binding|GO:0046983,protein dimerization activity	GO:0005634,nucleus|GO:0035363,histone locus body|GO:0043234,protein complex	path:rno04010 MAPK signaling pathway - Rattus norvegicus (rat)|path:rno04012 ErbB signaling pathway - Rattus norvegicus (rat)|path:rno04110 Cell cycle - Rattus norvegicus (rat)|path:rno04151 PI3K-Akt signaling pathway - Rattus norvegicus (rat)|path:rno04218 Cellular senescence - Rattus norvegicus (rat)|path:rno04310 Wnt signaling pathway - Rattus norvegicus (rat)|path:rno04350 TGF-beta signaling …
Muc5b	Muc5b	chr1:214778458-214811237	A	B	OK	1.88414	9.03437	2.26152	7.034	5e-05	0.000289296	yes	Up	GO:0042742,defense response to bacterium|GO:0043030,regulation of macrophage activation	GO:0003674,molecular_function	GO:0005615,extracellular space|GO:0005615,extracellular space|GO:0043231,intracellular membrane-bounded organelle|GO:0070062,extracellular exosome	path:rno04657 IL-17 signaling pathway - Rattus norvegicus (rat)|path:rno04970 Salivary secretion - Rattus norvegicus (rat)
Lvrn	Lvrn	chr18:40853987-40957472	A	B	OK	0.188243	0.897847	2.25387	3.35635	5e-05	0.000289296	yes	Up	GO:0006508,proteolysis|GO:0007165,signal transduction|GO:0007267,cell-cell signaling|GO:0008217,regulation of blood pressure|GO:0043171,peptide catabolic process	GO:0008233,peptidase activity|GO:0008237,metallopeptidase activity|GO:0008270,zinc ion binding|GO:0016787,hydrolase activity|GO:0042277,peptide binding|GO:0046872,metal ion binding|GO:0070006,metalloaminopeptidase activity	GO:0005737,cytoplasm|GO:0005886,plasma membrane|GO:0016020,membrane|GO:0016021,integral component of membrane
Npas2	Npas2	chr9:45901261-46081880	A	B	OK	0.678365	3.18529	2.23129	4.8175	5e-05	0.000289296	yes	Up	GO:0006351,transcription, DNA-templated|GO:0006355,regulation of transcription, DNA-templated|GO:0006974,cellular response to DNA damage stimulus|GO:0032922,circadian regulation of gene expression|GO:0042745,circadian sleep/wake cycle|GO:0042752,regulation of circadian rhythm|GO:0045475,locomotor rhythm|GO:0045739,positive regulation of DNA repair|GO:0045893,positive regulation of transcription, …	GO:0003677,DNA binding|GO:0003677,DNA binding|GO:0003700,transcription factor activity, sequence-specific DNA binding|GO:0005515,protein binding|GO:0046872,metal ion binding|GO:0046983,protein dimerization activity|GO:0051879,Hsp90 protein binding	GO:0005634,nucleus|GO:0005667,transcription factor complex|GO:0005737,cytoplasm	path:rno04710 Circadian rhythm - Rattus norvegicus (rat)
Rasl11b	Rasl11b	chr14:36550352-36554574	A	B	OK	12.3013	57.5339	2.2256	7.87992	5e-05	0.000289296	yes	Up	GO:0007165,signal transduction|GO:0007264,small GTPase mediated signal transduction|GO:0030512,negative regulation of transforming growth factor beta receptor signaling pathway	GO:0000166,nucleotide binding|GO:0005160,transforming growth factor beta receptor binding|GO:0005515,protein binding|GO:0005525,GTP binding	GO:0016020,membrane
Tnni3	Tnni3	chr1:72874130-72886490	A	B	OK	1.41016	6.5893	2.22426	1.87829	0.03555	0.0850828	no	Up	GO:0001570,vasculogenesis|GO:0001980,regulation of systemic arterial blood pressure by ischemic conditions|GO:0003009,skeletal muscle contraction|GO:0006874,cellular calcium ion homeostasis|GO:0006874,cellular calcium ion homeostasis|GO:0006937,regulation of muscle contraction|GO:0006940,regulation of smooth muscle contraction|GO:0006941,striated muscle contraction|GO:0007507,heart development|GO…	GO:0003779,actin binding|GO:0019855,calcium channel inhibitor activity|GO:0019901,protein kinase binding|GO:0019904,protein domain specific binding|GO:0030172,troponin C binding|GO:0031014,troponin T binding|GO:0046872,metal ion binding|GO:0048306,calcium-dependent protein binding	GO:0005737,cytoplasm|GO:0005861,troponin complex|GO:0005861,troponin complex|GO:0030016,myofibril|GO:0030017,sarcomere|GO:0030017,sarcomere|GO:0043292,contractile fiber	path:rno04024 cAMP signaling pathway - Rattus norvegicus (rat)|path:rno04260 Cardiac muscle contraction - Rattus norvegicus (rat)|path:rno04261 Adrenergic signaling in cardiomyocytes - Rattus norvegicus (rat)|path:rno05410 Hypertrophic cardiomyopathy (HCM) - Rattus norvegicus (rat)|path:rno05414 Dilated cardiomyopathy (DCM) - Rattus norvegicus (rat)
Slc7a5	Slc7a5	chr19:54693958-54722563	A	B	OK	4.15277	19.3771	2.22221	7.38341	5e-05	0.000289296	yes	Up	GO:0003333,amino acid transmembrane transport|GO:0006810,transport|GO:0006865,amino acid transport|GO:0007275,multicellular organismal development|GO:0007399,nervous system development|GO:0015804,neutral amino acid transport|GO:0015807,L-amino acid transport|GO:0030154,cell differentiation	GO:0015171,amino acid transmembrane transporter activity|GO:0015175,neutral amino acid transmembrane transporter activity|GO:0015179,L-amino acid transmembrane transporter activity|GO:0015297,antiporter activity	GO:0005737,cytoplasm|GO:0005886,plasma membrane|GO:0016020,membrane|GO:0016021,integral component of membrane|GO:0043231,intracellular membrane-bounded organelle|GO:0070062,extracellular exosome	path:rno04150 mTOR signaling pathway - Rattus norvegicus (rat)|path:rno05230 Central carbon metabolism in cancer - Rattus norvegicus (rat)
Tnip3	Tnip3	chr4:96386206-96490517	A	B	OK	0.756675	3.51667	2.21646	3.27753	5e-05	0.000289296	yes	Up	GO:0002756,MyD88-independent toll-like receptor signaling pathway|GO:0034142,toll-like receptor 4 signaling pathway|GO:0043124,negative regulation of I-kappaB kinase/NF-kappaB signaling|GO:0071222,cellular response to lipopolysaccharide	GO:0031593,polyubiquitin binding	GO:0005575,cellular_component
Gpatch4	Gpatch4	chr2:187404730-187424047	A	B	OK	4.13388	19.1726	2.21347	6.1825	5e-05	0.000289296	yes	Up	GO:0002244,hematopoietic progenitor cell differentiation	GO:0003676,nucleic acid binding|GO:0044822,poly(A) RNA binding	GO:0005575,cellular_component
Itgb6	Itgb6	chr3:46652623-46775362	A	B	OK	16.2973	74.9808	2.20189	8.14325	5e-05	0.000289296	yes	Up	GO:0006954,inflammatory response|GO:0007155,cell adhesion|GO:0007160,cell-matrix adhesion|GO:0007229,integrin-mediated signaling pathway	GO:0004872,receptor activity|GO:0005178,integrin binding	GO:0008305,integrin complex|GO:0009897,external side of plasma membrane|GO:0016020,membrane|GO:0016021,integral component of membrane|GO:0043235,receptor complex|GO:0070062,extracellular exosome	path:rno04151 PI3K-Akt signaling pathway - Rattus norvegicus (rat)|path:rno04510 Focal adhesion - Rattus norvegicus (rat)|path:rno04512 ECM-receptor interaction - Rattus norvegicus (rat)|path:rno04810 Regulation of actin cytoskeleton - Rattus norvegicus (rat)|path:rno05165 Human papillomavirus infection - Rattus norvegicus (rat)|path:rno05410 Hypertrophic cardiomyopathy (HCM) - Rattus norvegicus …
Tac4	Tac4	chr10:83081167-83089487	A	B	OK	0.529445	2.4228	2.19412	2.61933	0.0006	0.00270958	yes	Up	GO:0006954,inflammatory response|GO:0007204,positive regulation of cytosolic calcium ion concentration|GO:0007217,tachykinin receptor signaling pathway|GO:0007267,cell-cell signaling|GO:0008217,regulation of blood pressure|GO:0043303,mast cell degranulation|GO:0046878,positive regulation of saliva secretion	GO:0005102,receptor binding	GO:0005576,extracellular region|GO:0005615,extracellular space
Arntl	Arntl	chr1:178039001-178137469	A	B	OK	2.76134	12.5545	2.18477	6.18442	5e-05	0.000289296	yes	Up	GO:0000060,protein import into nucleus, translocation|GO:0006351,transcription, DNA-templated|GO:0006355,regulation of transcription, DNA-templated|GO:0007283,spermatogenesis|GO:0007623,circadian rhythm|GO:0007623,circadian rhythm|GO:0032007,negative regulation of TOR signaling|GO:0032922,circadian regulation of gene expression|GO:0032922,circadian regulation of gene expression|GO:0032922,circadi…	GO:0000976,transcription regulatory region sequence-specific DNA binding|GO:0000982,transcription factor activity, RNA polymerase II core promoter proximal region sequence-specific binding|GO:0001046,core promoter sequence-specific DNA binding|GO:0001047,core promoter binding|GO:0001077,transcriptional activator activity, RNA polymerase II core promoter proximal region sequence-specific binding|G…	GO:0005634,nucleus|GO:0005634,nucleus|GO:0005654,nucleoplasm|GO:0005667,transcription factor complex|GO:0005667,transcription factor complex|GO:0005737,cytoplasm|GO:0016604,nuclear body|GO:0033391,chromatoid body|GO:0043231,intracellular membrane-bounded organelle	path:rno04710 Circadian rhythm - Rattus norvegicus (rat)|path:rno04728 Dopaminergic synapse - Rattus norvegicus (rat)|path:rno05168 Herpes simplex infection - Rattus norvegicus (rat)
Rrp12	Rrp12	chr1:261106767-261140416	A	B	OK	3.13451	14.2433	2.18398	7.23418	5e-05	0.000289296	yes	Up	GO:0008150,biological_process	GO:0044822,poly(A) RNA binding	GO:0005634,nucleus|GO:0005730,nucleolus|GO:0016020,membrane|GO:0016021,integral component of membrane
Glra1	Glra1	chr10:40851954-40954364	A	B	OK	0.346269	1.56372	2.17502	3.30545	5e-05	0.000289296	yes	Up	GO:0001508,action potential|GO:0001964,startle response|GO:0001964,startle response|GO:0002087,regulation of respiratory gaseous exchange by neurological system process|GO:0006810,transport|GO:0006811,ion transport|GO:0006820,anion transport|GO:0006821,chloride transport|GO:0006936,muscle contraction|GO:0007218,neuropeptide signaling pathway|GO:0007218,neuropeptide signaling pathway|GO:0007268,sy…	GO:0005230,extracellular ligand-gated ion channel activity|GO:0005254,chloride channel activity|GO:0008270,zinc ion binding|GO:0016594,glycine binding|GO:0016594,glycine binding|GO:0016594,glycine binding|GO:0016933,extracellular-glycine-gated ion channel activity|GO:0016934,extracellular-glycine-gated chloride channel activity|GO:0016934,extracellular-glycine-gated chloride channel activity|GO:0…	GO:0005622,intracellular|GO:0005886,plasma membrane|GO:0005887,integral component of plasma membrane|GO:0009897,external side of plasma membrane|GO:0016020,membrane|GO:0016021,integral component of membrane|GO:0030054,cell junction|GO:0034707,chloride channel complex|GO:0043005,neuron projection|GO:0043025,neuronal cell body|GO:0043231,intracellular membrane-bounded organelle|GO:0045202,synapse|G…	path:rno04080 Neuroactive ligand-receptor interaction - Rattus norvegicus (rat)
LOC100910069	LOC100910069	chr8:96100691-96329246	A	B	OK	5.68464	25.5493	2.16814	1.97419	0.0035	0.0122761	yes	Up
LOC100911428	LOC100911428	chr13:109779627-109788008	A	B	OK	0.639718	2.86937	2.16522	3.76775	5e-05	0.000289296	yes	Up
Aldh1l2	Aldh1l2	chr7:26375865-26425838	A	B	OK	0.254835	1.13118	2.1502	3.02563	5e-05	0.000289296	yes	Up	GO:0006730,one-carbon metabolic process|GO:0008152,metabolic process|GO:0009058,biosynthetic process|GO:0009258,10-formyltetrahydrofolate catabolic process|GO:0055114,oxidation-reduction process	GO:0003824,catalytic activity|GO:0008168,methyltransferase activity|GO:0016155,formyltetrahydrofolate dehydrogenase activity|GO:0016491,oxidoreductase activity|GO:0016620,oxidoreductase activity, acting on the aldehyde or oxo group of donors, NAD or NADP as acceptor|GO:0016742,hydroxymethyl-, formyl- and related transferase activity|GO:0019145,aminobutyraldehyde dehydrogenase activity|GO:0047105,…	GO:0005737,cytoplasm|GO:0005739,mitochondrion|GO:0005739,mitochondrion|GO:0070062,extracellular exosome	path:rno00670 One carbon pool by folate - Rattus norvegicus (rat)
F2rl1	F2rl1	chr2:25222323-25235275	A	B	OK	2.49972	11.0942	2.14996	6.02133	5e-05	0.000289296	yes	Up	GO:0002286,T cell activation involved in immune response|GO:0002376,immune system process|GO:0002690,positive regulation of leukocyte chemotaxis|GO:0002741,positive regulation of cytokine secretion involved in immune response|GO:0003104,positive regulation of glomerular filtration|GO:0006954,inflammatory response|GO:0007165,signal transduction|GO:0007186,G-protein coupled receptor signaling pathw…	GO:0001965,G-protein alpha-subunit binding|GO:0004871,signal transducer activity|GO:0004930,G-protein coupled receptor activity|GO:0004930,G-protein coupled receptor activity|GO:0015057,thrombin receptor activity|GO:0031681,G-protein beta-subunit binding|GO:0032795,heterotrimeric G-protein binding	GO:0005769,early endosome|GO:0005829,cytosol|GO:0005886,plasma membrane|GO:0005887,integral component of plasma membrane|GO:0016020,membrane|GO:0016021,integral component of membrane|GO:0031143,pseudopodium	path:rno04080 Neuroactive ligand-receptor interaction - Rattus norvegicus (rat)|path:rno04750 Inflammatory mediator regulation of TRP channels - Rattus norvegicus (rat)|path:rno05143 African trypanosomiasis - Rattus norvegicus (rat)
Mmp12	Mmp12	chr8:5594716-5616494	A	B	OK	3.06292	13.5688	2.14732	5.10268	5e-05	0.000289296	yes	Up	GO:0006508,proteolysis|GO:0035313,wound healing, spreading of epidermal cells|GO:0042060,wound healing|GO:0060054,positive regulation of epithelial cell proliferation involved in wound healing	GO:0004222,metalloendopeptidase activity|GO:0005509,calcium ion binding|GO:0008233,peptidase activity|GO:0008237,metallopeptidase activity|GO:0008270,zinc ion binding|GO:0016787,hydrolase activity|GO:0046872,metal ion binding	GO:0005576,extracellular region|GO:0005578,proteinaceous extracellular matrix|GO:0031012,extracellular matrix
Tnfrsf22	Tnfrsf22	chr1:216845788-216859606	A	B	OK	1.2947	5.73361	2.14682	2.99779	5e-05	0.000289296	yes	Up	GO:1902042,negative regulation of extrinsic apoptotic signaling pathway via death domain receptors	GO:0004872,receptor activity|GO:0005515,protein binding|GO:0045569,TRAIL binding	GO:0005576,extracellular region|GO:0005886,plasma membrane|GO:0009897,external side of plasma membrane|GO:0016020,membrane|GO:0016021,integral component of membrane
Phgdh	Phgdh	chr2:200484244-200513564	A	B	OK	1.95934	8.63251	2.13941	4.70855	5e-05	0.000289296	yes	Up	GO:0006541,glutamine metabolic process|GO:0006544,glycine metabolic process|GO:0006563,L-serine metabolic process|GO:0006564,L-serine biosynthetic process|GO:0006566,threonine metabolic process|GO:0008152,metabolic process|GO:0008652,cellular amino acid biosynthetic process|GO:0009070,serine family amino acid biosynthetic process|GO:0009448,gamma-aminobutyric acid metabolic process|GO:0010468,reg…	GO:0004617,phosphoglycerate dehydrogenase activity|GO:0004617,phosphoglycerate dehydrogenase activity|GO:0016491,oxidoreductase activity|GO:0016616,oxidoreductase activity, acting on the CH-OH group of donors, NAD or NADP as acceptor|GO:0051287,NAD binding	GO:0043209,myelin sheath|GO:0070062,extracellular exosome	path:rno00260 Glycine, serine and threonine metabolism - Rattus norvegicus (rat)|path:rno01100 Metabolic pathways - Rattus norvegicus (rat)|path:rno01200 Carbon metabolism - Rattus norvegicus (rat)|path:rno01230 Biosynthesis of amino acids - Rattus norvegicus (rat)
RGD1560608	RGD1560608	chr6:135856217-135861059	A	B	OK	0.279807	1.23239	2.13895	1.69279	0.03	0.0741865	no	Up
Lypd8	Lypd8	chr10:43817772-43828812	A	B	OK	0.260214	1.14202	2.13382	1.85037	0.0024	0.00891329	yes	Up	GO:0008150,biological_process	GO:0003674,molecular_function	GO:0005575,cellular_component|GO:0005886,plasma membrane|GO:0016020,membrane|GO:0031225,anchored component of membrane
Actc1	Actc1	chr3:105507402-105512939	A	B	OK	3.21672	14.063	2.12824	5.05026	5e-05	0.000289296	yes	Up	GO:0030048,actin filament-based movement|GO:0030240,skeletal muscle thin filament assembly|GO:0031032,actomyosin structure organization|GO:0033275,actin-myosin filament sliding|GO:0043066,negative regulation of apoptotic process|GO:0055003,cardiac myofibril assembly|GO:0055008,cardiac muscle tissue morphogenesis|GO:0060047,heart contraction|GO:0060048,cardiac muscle contraction|GO:0070252,actin-m…	GO:0000166,nucleotide binding|GO:0005515,protein binding|GO:0005524,ATP binding|GO:0016887,ATPase activity|GO:0017022,myosin binding	GO:0005615,extracellular space|GO:0005737,cytoplasm|GO:0005856,cytoskeleton|GO:0005884,actin filament|GO:0005925,focal adhesion|GO:0016020,membrane|GO:0030017,sarcomere|GO:0031674,I band|GO:0042643,actomyosin, actin portion|GO:0070062,extracellular exosome|GO:0072562,blood microparticle	path:rno04260 Cardiac muscle contraction - Rattus norvegicus (rat)|path:rno04261 Adrenergic signaling in cardiomyocytes - Rattus norvegicus (rat)|path:rno05410 Hypertrophic cardiomyopathy (HCM) - Rattus norvegicus (rat)|path:rno05414 Dilated cardiomyopathy (DCM) - Rattus norvegicus (rat)
Retnlg	Retnlg	chr11:54512949-54514722	A	B	OK	34.5131	150.549	2.12502	6.63757	5e-05	0.000289296	yes	Up	GO:0002408,myeloid dendritic cell chemotaxis	GO:0003674,molecular_function	GO:0005615,extracellular space
Gss	Gss	chr3:151076253-151224123	A	B	OK	5.38504	23.4576	2.12302	2.9604	5e-05	0.000289296	yes	Up	GO:0006750,glutathione biosynthetic process|GO:0046686,response to cadmium ion	GO:0000166,nucleotide binding|GO:0000287,magnesium ion binding|GO:0004363,glutathione synthase activity|GO:0004363,glutathione synthase activity|GO:0005524,ATP binding|GO:0016594,glycine binding|GO:0016874,ligase activity|GO:0042277,peptide binding|GO:0042803,protein homodimerization activity|GO:0043295,glutathione binding|GO:0046872,metal ion binding	GO:0070062,extracellular exosome	path:rno00270 Cysteine and methionine metabolism - Rattus norvegicus (rat)|path:rno00480 Glutathione metabolism - Rattus norvegicus (rat)|path:rno01100 Metabolic pathways - Rattus norvegicus (rat)|path:rno04216 Ferroptosis - Rattus norvegicus (rat)
Txnrd1	Txnrd1	chr7:26946123-26984400	A	B	OK	25.9637	112.613	2.11681	7.99795	5e-05	0.000289296	yes	Up	GO:0001707,mesoderm formation|GO:0006979,response to oxidative stress|GO:0007369,gastrulation|GO:0008283,cell proliferation|GO:0010942,positive regulation of cell death|GO:0016259,selenocysteine metabolic process|GO:0042537,benzene-containing compound metabolic process|GO:0042744,hydrogen peroxide catabolic process|GO:0045454,cell redox homeostasis|GO:0051262,protein tetramerization|GO:0055114,ox…	GO:0004791,thioredoxin-disulfide reductase activity|GO:0004791,thioredoxin-disulfide reductase activity|GO:0016174,NAD(P)H oxidase activity|GO:0016491,oxidoreductase activity|GO:0016668,oxidoreductase activity, acting on a sulfur group of donors, NAD(P) as acceptor|GO:0033797,selenate reductase activity|GO:0042803,protein homodimerization activity|GO:0045340,mercury ion binding|GO:0050660,flavin …	GO:0005634,nucleus|GO:0005737,cytoplasm|GO:0005737,cytoplasm|GO:0005739,mitochondrion|GO:0005829,cytosol|GO:0005829,cytosol|GO:0043025,neuronal cell body|GO:0070062,extracellular exosome	path:rno00450 Selenocompound metabolism - Rattus norvegicus (rat)
Epha2	Epha2	chr5:159845772-159874203	A	B	OK	13.7967	59.7559	2.11475	8.23774	5e-05	0.000289296	yes	Up	GO:0001501,skeletal system development|GO:0001525,angiogenesis|GO:0001568,blood vessel development|GO:0001570,vasculogenesis|GO:0001649,osteoblast differentiation|GO:0001818,negative regulation of cytokine production|GO:0002043,blood vessel endothelial cell proliferation involved in sprouting angiogenesis|GO:0006468,protein phosphorylation|GO:0006915,apoptotic process|GO:0006954,inflammatory resp…	GO:0000166,nucleotide binding|GO:0004672,protein kinase activity|GO:0004713,protein tyrosine kinase activity|GO:0004714,transmembrane receptor protein tyrosine kinase activity|GO:0005003,ephrin receptor activity|GO:0005515,protein binding|GO:0005524,ATP binding|GO:0016301,kinase activity|GO:0016740,transferase activity	GO:0005622,intracellular|GO:0005886,plasma membrane|GO:0005887,integral component of plasma membrane|GO:0005925,focal adhesion|GO:0009986,cell surface|GO:0016020,membrane|GO:0016021,integral component of membrane|GO:0030054,cell junction|GO:0031256,leading edge membrane|GO:0042995,cell projection	path:rno04014 Ras signaling pathway - Rattus norvegicus (rat)|path:rno04015 Rap1 signaling pathway - Rattus norvegicus (rat)|path:rno04151 PI3K-Akt signaling pathway - Rattus norvegicus (rat)|path:rno04360 Axon guidance - Rattus norvegicus (rat)
Noxa1	Noxa1	chr3:2286362-2309491	A	B	OK	0.206556	0.887526	2.10325	1.54688	0.0021	0.00795165	yes	Up	GO:0006801,superoxide metabolic process|GO:0006801,superoxide metabolic process|GO:0010310,regulation of hydrogen peroxide metabolic process|GO:0043085,positive regulation of catalytic activity|GO:0060263,regulation of respiratory burst	GO:0016176,superoxide-generating NADPH oxidase activator activity|GO:0016176,superoxide-generating NADPH oxidase activator activity|GO:0017124,SH3 domain binding|GO:0019899,enzyme binding|GO:0048365,Rac GTPase binding	GO:0005737,cytoplasm|GO:0005886,plasma membrane|GO:0016020,membrane|GO:0043020,NADPH oxidase complex
Rtn4rl2	Rtn4rl2	chr3:72272813-72289310	A	B	OK	0.457112	1.96022	2.1004	2.96226	5e-05	0.000289296	yes	Up	GO:0006469,negative regulation of protein kinase activity|GO:0019221,cytokine-mediated signaling pathway|GO:0031103,axon regeneration|GO:0046426,negative regulation of JAK-STAT cascade	GO:0004860,protein kinase inhibitor activity|GO:0004872,receptor activity	GO:0005737,cytoplasm|GO:0005886,plasma membrane|GO:0009897,external side of plasma membrane|GO:0009986,cell surface|GO:0016020,membrane|GO:0031225,anchored component of membrane|GO:0045121,membrane raft|GO:0046658,anchored component of plasma membrane|GO:0070062,extracellular exosome
Gp2	Gp2	chr1:189166734-189182306	A	B	OK	1.27943	5.47854	2.09829	3.9307	5e-05	0.000289296	yes	Up	GO:0002412,antigen transcytosis by M cells in mucosal-associated lymphoid tissue|GO:0002412,antigen transcytosis by M cells in mucosal-associated lymphoid tissue	GO:0003823,antigen binding	GO:0005576,extracellular region|GO:0005886,plasma membrane|GO:0016020,membrane|GO:0016324,apical plasma membrane|GO:0031225,anchored component of membrane|GO:0070062,extracellular exosome
Tsr1	Tsr1	chr10:61746069-62007030	A	B	OK	12.6993	54.3609	2.09782	6.39067	5e-05	0.000289296	yes	Up	GO:0008150,biological_process|GO:0042254,ribosome biogenesis	GO:0044822,poly(A) RNA binding	GO:0005575,cellular_component|GO:0005634,nucleus
Btc	Btc	chr14:18231853-18270621	A	B	OK	0.345907	1.48045	2.09758	1.50705	0.02755	0.0692178	no	Up	GO:0007173,epidermal growth factor receptor signaling pathway|GO:0007173,epidermal growth factor receptor signaling pathway|GO:0008284,positive regulation of cell proliferation|GO:0035810,positive regulation of urine volume|GO:0043066,negative regulation of apoptotic process|GO:0045597,positive regulation of cell differentiation|GO:0045840,positive regulation of mitotic nuclear division|GO:004584…	GO:0005154,epidermal growth factor receptor binding|GO:0005154,epidermal growth factor receptor binding|GO:0008083,growth factor activity|GO:0008083,growth factor activity	GO:0005576,extracellular region|GO:0005615,extracellular space|GO:0005886,plasma membrane|GO:0016020,membrane|GO:0016021,integral component of membrane	path:rno04012 ErbB signaling pathway - Rattus norvegicus (rat)
LOC103690326	LOC103690326	chr7:78725172-78756160	A	B	OK	0.353808	1.49657	2.08062	3.37642	5e-05	0.000289296	yes	Up
Thrsp	Thrsp	chr1:162381250-162385575	A	B	OK	0.271888	1.14794	2.07796	1.96208	0.0045	0.0152171	yes	Up	GO:0006351,transcription, DNA-templated|GO:0006355,regulation of transcription, DNA-templated|GO:0006629,lipid metabolic process|GO:0010866,regulation of triglyceride biosynthetic process|GO:0046890,regulation of lipid biosynthetic process|GO:0046890,regulation of lipid biosynthetic process	GO:0005515,protein binding|GO:0042803,protein homodimerization activity	GO:0005634,nucleus|GO:0005654,nucleoplasm|GO:0005737,cytoplasm|GO:0005829,cytosol
Mdm2	Mdm2	chr7:60719059-60743618	A	B	OK	26.2033	109.644	2.065	7.89946	5e-05	0.000289296	yes	Up	GO:0000122,negative regulation of transcription from RNA polymerase II promoter|GO:0001568,blood vessel development|GO:0001974,blood vessel remodeling|GO:0002027,regulation of heart rate|GO:0003170,heart valve development|GO:0003181,atrioventricular valve morphogenesis|GO:0003203,endocardial cushion morphogenesis|GO:0003203,endocardial cushion morphogenesis|GO:0003281,ventricular septum developme…	GO:0002039,p53 binding|GO:0002039,p53 binding|GO:0004842,ubiquitin-protein transferase activity|GO:0004842,ubiquitin-protein transferase activity|GO:0005515,protein binding|GO:0008270,zinc ion binding|GO:0008766,UDP-N-acetylmuramoylalanyl-D-glutamyl-2,6-diaminopimelate-D-alanyl-D-alanine ligase activity|GO:0016874,ligase activity|GO:0018169,ribosomal S6-glutamic acid ligase activity|GO:0019899,en…	GO:0005634,nucleus|GO:0005634,nucleus|GO:0005654,nucleoplasm|GO:0005730,nucleolus|GO:0005730,nucleolus|GO:0005737,cytoplasm|GO:0005737,cytoplasm|GO:0005829,cytosol|GO:0005886,plasma membrane|GO:0016604,nuclear body|GO:0043234,protein complex|GO:0045202,synapse	path:rno01522 Endocrine resistance - Rattus norvegicus (rat)|path:rno01524 Platinum drug resistance - Rattus norvegicus (rat)|path:rno04068 FoxO signaling pathway - Rattus norvegicus (rat)|path:rno04110 Cell cycle - Rattus norvegicus (rat)|path:rno04115 p53 signaling pathway - Rattus norvegicus (rat)|path:rno04120 Ubiquitin mediated proteolysis - Rattus norvegicus (rat)|path:rno04144 Endocytosis …
Soat2	Soat2	chr7:143754891-143767989	A	B	OK	0.172871	0.721822	2.06195	2.18871	0.00185	0.00713889	yes	Up	GO:0006629,lipid metabolic process|GO:0008202,steroid metabolic process|GO:0008203,cholesterol metabolic process|GO:0008203,cholesterol metabolic process|GO:0033344,cholesterol efflux|GO:0034379,very-low-density lipoprotein particle assembly|GO:0034435,cholesterol esterification|GO:0042632,cholesterol homeostasis	GO:0000062,fatty-acyl-CoA binding|GO:0004772,sterol O-acyltransferase activity|GO:0004772,sterol O-acyltransferase activity|GO:0008374,O-acyltransferase activity|GO:0015485,cholesterol binding|GO:0016740,transferase activity|GO:0016746,transferase activity, transferring acyl groups|GO:0034736,cholesterol O-acyltransferase activity|GO:0034736,cholesterol O-acyltransferase activity	GO:0005783,endoplasmic reticulum|GO:0005789,endoplasmic reticulum membrane|GO:0005789,endoplasmic reticulum membrane|GO:0005903,brush border|GO:0016020,membrane|GO:0016021,integral component of membrane	path:rno00100 Steroid biosynthesis - Rattus norvegicus (rat)
Smoc2	Smoc2	chr1:56242288-56374106	A	B	OK	5.48598	22.8929	2.06108	6.68879	5e-05	0.000289296	yes	Up	GO:0007165,signal transduction|GO:0010811,positive regulation of cell-substrate adhesion|GO:0030198,extracellular matrix organization	GO:0005509,calcium ion binding|GO:0005539,glycosaminoglycan binding|GO:0008201,heparin binding|GO:0046872,metal ion binding	GO:0005576,extracellular region|GO:0005578,proteinaceous extracellular matrix|GO:0005604,basement membrane|GO:0005614,interstitial matrix
Gal	Gal	chr1:218653058-218657922	A	B	OK	0.753337	3.14059	2.05967	2.13424	0.00235	0.00874829	yes	Up	GO:0006954,inflammatory response|GO:0007218,neuropeptide signaling pathway|GO:0007399,nervous system development|GO:0007631,feeding behavior|GO:0008285,negative regulation of cell proliferation|GO:0010737,protein kinase A signaling|GO:0019933,cAMP-mediated signaling|GO:0031943,regulation of glucocorticoid metabolic process|GO:0043065,positive regulation of apoptotic process|GO:0045944,positive re…	GO:0004966,galanin receptor activity|GO:0005179,hormone activity|GO:0005184,neuropeptide hormone activity|GO:0005184,neuropeptide hormone activity|GO:0031763,galanin receptor binding|GO:0031764,type 1 galanin receptor binding|GO:0031765,type 2 galanin receptor binding|GO:0031766,type 3 galanin receptor binding	GO:0005576,extracellular region|GO:0005615,extracellular space|GO:0005615,extracellular space|GO:0005737,cytoplasm|GO:0005794,Golgi apparatus|GO:0030141,secretory granule|GO:0030141,secretory granule|GO:0043025,neuronal cell body
Lrp8	Lrp8	chr5:127404347-127476636	A	B	OK	1.25556	5.22782	2.05788	6.21413	5e-05	0.000289296	yes	Up	GO:0000122,negative regulation of transcription from RNA polymerase II promoter|GO:0006897,endocytosis|GO:0006898,receptor-mediated endocytosis|GO:0007268,synaptic transmission|GO:0021541,ammon gyrus development|GO:0021766,hippocampus development|GO:0021819,layer formation in cerebral cortex|GO:0032793,positive regulation of CREB transcription factor activity|GO:0038026,reelin-mediated signaling …	GO:0001948,glycoprotein binding|GO:0005041,low-density lipoprotein receptor activity|GO:0005509,calcium ion binding|GO:0005515,protein binding|GO:0008035,high-density lipoprotein particle binding|GO:0019894,kinesin binding|GO:0030229,very-low-density lipoprotein particle receptor activity|GO:0034185,apolipoprotein binding|GO:0038025,reelin receptor activity|GO:0048306,calcium-dependent protein bi…	GO:0005576,extracellular region|GO:0005615,extracellular space|GO:0005875,microtubule associated complex|GO:0005886,plasma membrane|GO:0005901,caveola|GO:0014069,postsynaptic density|GO:0016020,membrane|GO:0016021,integral component of membrane|GO:0030424,axon|GO:0030425,dendrite|GO:0043025,neuronal cell body|GO:0043235,receptor complex
Rcan1	Rcan1	chr11:32539688-32620274	A	B	OK	15.6305	65.0612	2.05743	7.76135	5e-05	0.000289296	yes	Up	GO:0002931,response to ischemia|GO:0006950,response to stress|GO:0006950,response to stress|GO:0006979,response to oxidative stress|GO:0007614,short-term memory|GO:0019722,calcium-mediated signaling|GO:0031987,locomotion involved in locomotory behavior|GO:0033173,calcineurin-NFAT signaling cascade|GO:0033173,calcineurin-NFAT signaling cascade|GO:0043666,regulation of phosphoprotein phosphatase ac…	GO:0000166,nucleotide binding|GO:0005515,protein binding|GO:0008597,calcium-dependent protein serine/threonine phosphatase regulator activity|GO:0042802,identical protein binding	GO:0005634,nucleus|GO:0005737,cytoplasm	path:rno04919 Thyroid hormone signaling pathway - Rattus norvegicus (rat)|path:rno04921 Oxytocin signaling pathway - Rattus norvegicus (rat)|path:rno05167 Kaposi's sarcoma-associated herpesvirus infection - Rattus norvegicus (rat)
Sphk1	Sphk1	chr10:105498727-105504401	A	B	OK	1.24361	5.16343	2.0538	4.04453	5e-05	0.000289296	yes	Up	GO:0001568,blood vessel development|GO:0001934,positive regulation of protein phosphorylation|GO:0001956,positive regulation of neurotransmitter secretion|GO:0003376,sphingosine-1-phosphate signaling pathway|GO:0006670,sphingosine metabolic process|GO:0006954,inflammatory response|GO:0007420,brain development|GO:0008284,positive regulation of cell proliferation|GO:0010800,positive regulation of p…	GO:0000166,nucleotide binding|GO:0000287,magnesium ion binding|GO:0003677,DNA binding|GO:0005516,calmodulin binding|GO:0005516,calmodulin binding|GO:0005524,ATP binding|GO:0008481,sphinganine kinase activity|GO:0008481,sphinganine kinase activity|GO:0016301,kinase activity|GO:0016740,transferase activity|GO:0017050,D-erythro-sphingosine kinase activity|GO:0038036,sphingosine-1-phosphate receptor …	GO:0005634,nucleus|GO:0005737,cytoplasm|GO:0005829,cytosol|GO:0005886,plasma membrane|GO:0008021,synaptic vesicle|GO:0016020,membrane|GO:0030424,axon|GO:0043005,neuron projection	path:rno00600 Sphingolipid metabolism - Rattus norvegicus (rat)|path:rno01100 Metabolic pathways - Rattus norvegicus (rat)|path:rno04020 Calcium signaling pathway - Rattus norvegicus (rat)|path:rno04071 Sphingolipid signaling pathway - Rattus norvegicus (rat)|path:rno04072 Phospholipase D signaling pathway - Rattus norvegicus (rat)|path:rno04370 VEGF signaling pathway - Rattus norvegicus (rat)|pa…
Spred3	Spred3	chr1:88101212-88112719	A	B	OK	0.766444	3.18072	2.0531	4.22746	5e-05	0.000289296	yes	Up	GO:0000188,inactivation of MAPK activity|GO:0007275,multicellular organismal development|GO:0009966,regulation of signal transduction	GO:0005173,stem cell factor receptor binding	GO:0005886,plasma membrane|GO:0016020,membrane
Alox12e	Alox12e	chr10:56927675-56935141	A	B	OK	0.175769	0.728713	2.05167	2.29269	0.0015	0.0059759	yes	Up	GO:0006629,lipid metabolic process|GO:0006631,fatty acid metabolic process|GO:0019369,arachidonic acid metabolic process|GO:0019369,arachidonic acid metabolic process|GO:0019372,lipoxygenase pathway|GO:0019372,lipoxygenase pathway|GO:0055114,oxidation-reduction process	GO:0004052,arachidonate 12-lipoxygenase activity|GO:0005506,iron ion binding|GO:0016491,oxidoreductase activity|GO:0016702,oxidoreductase activity, acting on single donors with incorporation of molecular oxygen, incorporation of two atoms of oxygen|GO:0046872,metal ion binding|GO:0051213,dioxygenase activity	GO:0005737,cytoplasm	path:rno00590 Arachidonic acid metabolism - Rattus norvegicus (rat)|path:rno01100 Metabolic pathways - Rattus norvegicus (rat)|path:rno01523 Antifolate resistance - Rattus norvegicus (rat)|path:rno04726 Serotonergic synapse - Rattus norvegicus (rat)|path:rno04750 Inflammatory mediator regulation of TRP channels - Rattus norvegicus (rat)
Enpp3	Enpp3	chr1:21613147-21684483	A	B	OK	5.82047	24.0354	2.04595	6.80328	5e-05	0.000289296	yes	Up	GO:0006796,phosphate-containing compound metabolic process|GO:0006955,immune response|GO:0008152,metabolic process|GO:0009143,nucleoside triphosphate catabolic process	GO:0003676,nucleic acid binding|GO:0003824,catalytic activity|GO:0004528,phosphodiesterase I activity|GO:0004551,nucleotide diphosphatase activity|GO:0005044,scavenger receptor activity|GO:0016787,hydrolase activity|GO:0030247,polysaccharide binding|GO:0035529,NADH pyrophosphatase activity|GO:0046872,metal ion binding|GO:0047429,nucleoside-triphosphate diphosphatase activity	GO:0005576,extracellular region|GO:0016020,membrane|GO:0016021,integral component of membrane|GO:0048471,perinuclear region of cytoplasm|GO:0070062,extracellular exosome	path:rno00230 Purine metabolism - Rattus norvegicus (rat)|path:rno00240 Pyrimidine metabolism - Rattus norvegicus (rat)|path:rno00500 Starch and sucrose metabolism - Rattus norvegicus (rat)|path:rno00740 Riboflavin metabolism - Rattus norvegicus (rat)|path:rno00760 Nicotinate and nicotinamide metabolism - Rattus norvegicus (rat)|path:rno00770 Pantothenate and CoA biosynthesis - Rattus norvegicus …
Eid3	Eid3	chr7:26946123-26984400	A	B	OK	3.56456	14.7112	2.04512	1.41307	0.02255	0.058679	no	Up	GO:0006281,DNA repair|GO:0006310,DNA recombination|GO:0006351,transcription, DNA-templated|GO:0006355,regulation of transcription, DNA-templated|GO:0006974,cellular response to DNA damage stimulus|GO:0008150,biological_process	GO:0042802,identical protein binding	GO:0000781,chromosome, telomeric region|GO:0005634,nucleus|GO:0005694,chromosome|GO:0005737,cytoplasm|GO:0030915,Smc5-Smc6 complex
Cd3eap	Cd3eap	chr1:80256972-80271001	A	B	OK	3.09497	12.6743	2.03391	4.1309	5e-05	0.000289296	yes	Up	GO:0009303,rRNA transcription	GO:0005515,protein binding|GO:0044822,poly(A) RNA binding	GO:0005634,nucleus|GO:0005730,nucleolus|GO:0005730,nucleolus|GO:0005736,DNA-directed RNA polymerase I complex|GO:0005737,cytoplasm|GO:0005739,mitochondrion
Cd207	Cd207	chr4:115333123-115355034	A	B	OK	0.346236	1.41624	2.03224	2.45757	0.00035	0.00169484	yes	Up	GO:0051607,defense response to virus	GO:0030246,carbohydrate binding|GO:0030246,carbohydrate binding	GO:0005887,integral component of plasma membrane|GO:0016020,membrane|GO:0016021,integral component of membrane
Cyp4f39	Cyp4f39	chr7:14426480-14514960	A	B	OK	0.310447	1.26932	2.03164	2.49768	5e-05	0.000289296	yes	Up	GO:0008150,biological_process	GO:0003674,molecular_function	GO:0005575,cellular_component
Fam110c	Fam110c	chr6:49968472-49974730	A	B	OK	0.939358	3.8367	2.03012	4.31828	5e-05	0.000289296	yes	Up	GO:0030335,positive regulation of cell migration|GO:0051897,positive regulation of protein kinase B signaling|GO:0060491,regulation of cell projection assembly	GO:0043014,alpha-tubulin binding	GO:0005634,nucleus|GO:0005654,nucleoplasm|GO:0005737,cytoplasm|GO:0005856,cytoskeleton|GO:0005874,microtubule|GO:0005938,cell cortex
Gem	Gem	chr5:25339478-25353661	A	B	OK	3.46548	14.0558	2.02004	5.26381	5e-05	0.000289296	yes	Up	GO:0007067,mitotic nuclear division|GO:0007165,signal transduction|GO:0007264,small GTPase mediated signal transduction|GO:0051276,chromosome organization|GO:0051310,metaphase plate congression	GO:0000166,nucleotide binding|GO:0000287,magnesium ion binding|GO:0003924,GTPase activity|GO:0005515,protein binding|GO:0005525,GTP binding|GO:0019003,GDP binding	GO:0005634,nucleus|GO:0005886,plasma membrane|GO:0009898,cytoplasmic side of plasma membrane|GO:0016020,membrane|GO:0030496,midbody|GO:0051233,spindle midzone|GO:0072686,mitotic spindle
Pdk4	Pdk4	chr4:30546771-30556774	A	B	OK	2.37477	9.58709	2.0133	4.29061	5e-05	0.000289296	yes	Up	GO:0002230,positive regulation of defense response to virus by host|GO:0005975,carbohydrate metabolic process|GO:0006006,glucose metabolic process|GO:0006468,protein phosphorylation|GO:0006885,regulation of pH|GO:0008286,insulin receptor signaling pathway|GO:0008286,insulin receptor signaling pathway|GO:0009267,cellular response to starvation|GO:0010510,regulation of acetyl-CoA biosynthetic proce…	GO:0000166,nucleotide binding|GO:0004672,protein kinase activity|GO:0004712,protein serine/threonine/tyrosine kinase activity|GO:0004740,pyruvate dehydrogenase (acetyl-transferring) kinase activity|GO:0005524,ATP binding|GO:0016301,kinase activity|GO:0016740,transferase activity	GO:0005739,mitochondrion|GO:0005739,mitochondrion|GO:0005743,mitochondrial inner membrane
Rhod	Rhod	chr1:219668351-219682287	A	B	OK	4.54466	18.2719	2.00739	5.24456	5e-05	0.000289296	yes	Up	GO:0006605,protein targeting|GO:0007264,small GTPase mediated signal transduction|GO:0030032,lamellipodium assembly|GO:0030335,positive regulation of cell migration|GO:0045785,positive regulation of cell adhesion|GO:0048041,focal adhesion assembly|GO:0051017,actin filament bundle assembly|GO:0051893,regulation of focal adhesion assembly|GO:2000249,regulation of actin cytoskeleton reorganization	GO:0000166,nucleotide binding|GO:0005525,GTP binding|GO:0019901,protein kinase binding	GO:0005622,intracellular|GO:0005768,endosome|GO:0005886,plasma membrane|GO:0016020,membrane	path:rno04360 Axon guidance - Rattus norvegicus (rat)
Pycr1	Pycr1	chr10:109817299-109822218	A	B	OK	0.239092	0.959673	2.00498	1.59188	0.00075	0.00328823	yes	Up	GO:0006561,proline biosynthetic process|GO:0008652,cellular amino acid biosynthetic process|GO:0034599,cellular response to oxidative stress|GO:0051881,regulation of mitochondrial membrane potential|GO:0055114,oxidation-reduction process|GO:1903206,negative regulation of hydrogen peroxide-induced cell death	GO:0004735,pyrroline-5-carboxylate reductase activity|GO:0016491,oxidoreductase activity|GO:0042802,identical protein binding	GO:0005739,mitochondrion|GO:0005739,mitochondrion	path:rno00330 Arginine and proline metabolism - Rattus norvegicus (rat)|path:rno01100 Metabolic pathways - Rattus norvegicus (rat)|path:rno01230 Biosynthesis of amino acids - Rattus norvegicus (rat)
Socs3	Socs3	chr10:106973862-106976969	A	B	OK	19.2379	76.5174	1.99184	7.6782	5e-05	0.000289296	yes	Up	GO:0001932,regulation of protein phosphorylation|GO:0006469,negative regulation of protein kinase activity|GO:0007165,signal transduction|GO:0007259,JAK-STAT cascade|GO:0009968,negative regulation of signal transduction|GO:0019221,cytokine-mediated signaling pathway|GO:0035556,intracellular signal transduction|GO:0040008,regulation of growth|GO:0043066,negative regulation of apoptotic process|GO:…	GO:0004860,protein kinase inhibitor activity|GO:0005515,protein binding	GO:0005737,cytoplasm|GO:0005737,cytoplasm	path:rno04120 Ubiquitin mediated proteolysis - Rattus norvegicus (rat)|path:rno04380 Osteoclast differentiation - Rattus norvegicus (rat)|path:rno04630 Jak-STAT signaling pathway - Rattus norvegicus (rat)|path:rno04668 TNF signaling pathway - Rattus norvegicus (rat)|path:rno04910 Insulin signaling pathway - Rattus norvegicus (rat)|path:rno04917 Prolactin signaling pathway - Rattus norvegicus (rat…
Gar1	Gar1	chr2:235237421-235258464	A	B	OK	4.87548	19.3905	1.99174	5.09966	5e-05	0.000289296	yes	Up	GO:0001522,pseudouridine synthesis|GO:0006364,rRNA processing|GO:0042254,ribosome biogenesis	GO:0003723,RNA binding|GO:0005515,protein binding|GO:0030515,snoRNA binding	GO:0001651,dense fibrillar component|GO:0005634,nucleus|GO:0030529,intracellular ribonucleoprotein complex|GO:0031429,box H/ACA snoRNP complex	path:rno03008 Ribosome biogenesis in eukaryotes - Rattus norvegicus (rat)
LOC100134871	LOC100134871	chr1:168957459-168958836	A	B	OK	852.934	3352.74	1.97484	5.6742	5e-05	0.000289296	yes	Up
Mnda	Mnda	chr13:92064364-92107991	A	B	OK	8.55012	33.5752	1.97338	5.83654	5e-05	0.000289296	yes	Up		GO:0000978,RNA polymerase II core promoter proximal region sequence-specific DNA binding|GO:0001047,core promoter binding|GO:0001078,transcriptional repressor activity, RNA polymerase II core promoter proximal region sequence-specific binding|GO:0003690,double-stranded DNA binding|GO:0008134,transcription factor binding|GO:0042802,identical protein binding|GO:0044822,poly(A) RNA binding	GO:0005634,nucleus|GO:0005730,nucleolus|GO:0005737,cytoplasm|GO:0016020,membrane|GO:0016607,nuclear speck|GO:0034399,nuclear periphery
LOC100912578	LOC100912578	chr3:74226885-74229044	A	B	OK	1.37724	5.40357	1.97213	3.50414	5e-05	0.000289296	yes	Up
Maff	Maff	chr7:120580742-120592095	A	B	OK	10.4562	40.7691	1.96312	6.90854	5e-05	0.000289296	yes	Up	GO:0001701,in utero embryonic development|GO:0006351,transcription, DNA-templated|GO:0006355,regulation of transcription, DNA-templated|GO:0006357,regulation of transcription from RNA polymerase II promoter|GO:0035914,skeletal muscle cell differentiation|GO:0045604,regulation of epidermal cell differentiation	GO:0001228,transcriptional activator activity, RNA polymerase II transcription regulatory region sequence-specific binding|GO:0003677,DNA binding|GO:0003700,transcription factor activity, sequence-specific DNA binding|GO:0043565,sequence-specific DNA binding	GO:0005634,nucleus|GO:0005634,nucleus|GO:0005739,mitochondrion
Smyd5	Smyd5	chr4:117215063-117229873	A	B	OK	2.69166	10.4941	1.96301	5.07217	5e-05	0.000289296	yes	Up	GO:0008150,biological_process|GO:0032259,methylation	GO:0000179,rRNA (adenine-N6,N6-)-dimethyltransferase activity|GO:0003674,molecular_function|GO:0003880,protein C-terminal carboxyl O-methyltransferase activity|GO:0004809,tRNA (guanine-N2-)-methyltransferase activity|GO:0008168,methyltransferase activity|GO:0008169,C-methyltransferase activity|GO:0008170,N-methyltransferase activity|GO:0008171,O-methyltransferase activity|GO:0008172,S-methyltrans…	GO:0005575,cellular_component
Aatf	Aatf	chr10:71744647-71837851	A	B	OK	7.78629	30.2511	1.95798	6.32158	5e-05	0.000289296	yes	Up	GO:0006357,regulation of transcription from RNA polymerase II promoter|GO:0007155,cell adhesion|GO:0007346,regulation of mitotic cell cycle|GO:0032929,negative regulation of superoxide anion generation|GO:0040016,embryonic cleavage|GO:0042254,ribosome biogenesis|GO:0042985,negative regulation of amyloid precursor protein biosynthetic process|GO:0043066,negative regulation of apoptotic process|GO:…	GO:0003700,transcription factor activity, sequence-specific DNA binding|GO:0005515,protein binding|GO:0019904,protein domain specific binding|GO:0043522,leucine zipper domain binding|GO:0044822,poly(A) RNA binding|GO:0048156,tau protein binding	GO:0005634,nucleus|GO:0005634,nucleus|GO:0005730,nucleolus|GO:0005730,nucleolus|GO:0005737,cytoplasm|GO:0005737,cytoplasm|GO:0005794,Golgi apparatus|GO:0005813,centrosome|GO:0005925,focal adhesion
Cdcp1	Cdcp1	chr8:132260006-132296661	A	B	OK	7.75271	29.9816	1.95131	7.50388	5e-05	0.000289296	yes	Up	GO:0008150,biological_process	GO:0003674,molecular_function	GO:0005575,cellular_component|GO:0005886,plasma membrane|GO:0016020,membrane|GO:0016021,integral component of membrane
Trim16	Trim16	chr10:49231659-49254653	A	B	OK	4.4403	16.9773	1.93488	5.80911	5e-05	0.000289296	yes	Up	GO:0043966,histone H3 acetylation|GO:0043967,histone H4 acetylation|GO:0045618,positive regulation of keratinocyte differentiation|GO:0045893,positive regulation of transcription, DNA-templated|GO:0048386,positive regulation of retinoic acid receptor signaling pathway|GO:0050718,positive regulation of interleukin-1 beta secretion|GO:0060416,response to growth hormone	GO:0003677,DNA binding|GO:0008270,zinc ion binding|GO:0019966,interleukin-1 binding|GO:0032089,NACHT domain binding|GO:0046872,metal ion binding	GO:0005622,intracellular|GO:0005737,cytoplasm|GO:0005737,cytoplasm|GO:0016605,PML body
LOC102546698	LOC102546698	chr10:94695691-94696868	A	B	OK	8.93549	34.1262	1.93326	4.20186	5e-05	0.000289296	yes	Up
Sowahb	Sowahb	chr14:16491022-16495764	A	B	OK	1.57028	5.99486	1.93271	5.40612	5e-05	0.000289296	yes	Up	GO:0008150,biological_process	GO:0003674,molecular_function	GO:0005575,cellular_component
Tubb6	Tubb6	chr18:63130541-63140181	A	B	OK	21.0089	80.0692	1.93025	7.26566	5e-05	0.000289296	yes	Up	GO:0007017,microtubule-based process	GO:0000166,nucleotide binding|GO:0003924,GTPase activity|GO:0005200,structural constituent of cytoskeleton|GO:0005525,GTP binding	GO:0005634,nucleus|GO:0005737,cytoplasm|GO:0005856,cytoskeleton|GO:0005874,microtubule|GO:0070062,extracellular exosome	path:rno04145 Phagosome - Rattus norvegicus (rat)|path:rno04540 Gap junction - Rattus norvegicus (rat)
Ptprn	Ptprn	chr9:82446625-82462314	A	B	OK	0.260389	0.992301	1.93011	2.70925	5e-05	0.000289296	yes	Up	GO:0000302,response to reactive oxygen species|GO:0001553,luteinization|GO:0006470,protein dephosphorylation|GO:0016311,dephosphorylation|GO:0019221,cytokine-mediated signaling pathway|GO:0030073,insulin secretion|GO:0035773,insulin secretion involved in cellular response to glucose stimulus|GO:1990502,dense core granule maturation	GO:0004725,protein tyrosine phosphatase activity|GO:0004725,protein tyrosine phosphatase activity|GO:0005515,protein binding|GO:0016791,phosphatase activity|GO:0030507,spectrin binding|GO:0051020,GTPase binding	GO:0005768,endosome|GO:0005794,Golgi apparatus|GO:0005886,plasma membrane|GO:0016020,membrane|GO:0016021,integral component of membrane|GO:0030054,cell junction|GO:0030141,secretory granule|GO:0031410,cytoplasmic vesicle|GO:0042995,cell projection|GO:0043025,neuronal cell body|GO:0043679,axon terminus|GO:0045202,synapse	path:rno04940 Type I diabetes mellitus - Rattus norvegicus (rat)
Vom2r4	Vom2r4	chr1:714269-719690	A	B	OK	0.595091	2.26639	1.92921	2.73146	0.00015	0.000803125	yes	Up
Atf5	Atf5	chr1:100807820-100836901	A	B	OK	20.2565	77.1216	1.92875	5.38638	5e-05	0.000289296	yes	Up	GO:0006351,transcription, DNA-templated|GO:0006355,regulation of transcription, DNA-templated|GO:0006357,regulation of transcription from RNA polymerase II promoter|GO:0008285,negative regulation of cell proliferation|GO:0009791,post-embryonic development|GO:0010468,regulation of gene expression|GO:0021889,olfactory bulb interneuron differentiation|GO:0021891,olfactory bulb interneuron developmen…	GO:0000977,RNA polymerase II regulatory region sequence-specific DNA binding|GO:0000977,RNA polymerase II regulatory region sequence-specific DNA binding|GO:0000981,RNA polymerase II transcription factor activity, sequence-specific DNA binding|GO:0003677,DNA binding|GO:0003682,chromatin binding|GO:0003682,chromatin binding|GO:0003700,transcription factor activity, sequence-specific DNA binding|GO…	GO:0005634,nucleus|GO:0005634,nucleus|GO:0005654,nucleoplasm|GO:0005667,transcription factor complex|GO:0005737,cytoplasm|GO:0005813,centrosome|GO:0005856,cytoskeleton
S100a10	S100a10	chr2:193892588-193901236	A	B	OK	258.681	983.117	1.92619	7.28136	5e-05	0.000289296	yes	Up	GO:0001765,membrane raft assembly|GO:0006900,membrane budding|GO:0043547,positive regulation of GTPase activity|GO:0051099,positive regulation of binding|GO:0051290,protein heterotetramerization|GO:0051496,positive regulation of stress fiber assembly|GO:0051894,positive regulation of focal adhesion assembly|GO:0071229,cellular response to acid chemical|GO:0090002,establishment of protein localiza…	GO:0005509,calcium ion binding|GO:0005515,protein binding|GO:0042803,protein homodimerization activity|GO:0044325,ion channel binding	GO:0005783,endoplasmic reticulum|GO:0019897,extrinsic component of plasma membrane|GO:0045121,membrane raft|GO:0070062,extracellular exosome
Gnl3	Gnl3	chr16:7097579-7103518	A	B	OK	15.1364	57.3205	1.92103	7.0217	5e-05	0.000289296	yes	Up	GO:0008283,cell proliferation|GO:0032206,positive regulation of telomere maintenance|GO:0033235,positive regulation of protein sumoylation|GO:0042127,regulation of cell proliferation|GO:0042254,ribosome biogenesis|GO:1902895,positive regulation of pri-miRNA transcription from RNA polymerase II promoter|GO:1904816,positive regulation of protein localization to chromosome, telomeric region	GO:0000166,nucleotide binding|GO:0003924,GTPase activity|GO:0005515,protein binding|GO:0005525,GTP binding|GO:0005525,GTP binding|GO:0044822,poly(A) RNA binding	GO:0005615,extracellular space|GO:0005634,nucleus|GO:0005654,nucleoplasm|GO:0005730,nucleolus|GO:0005730,nucleolus|GO:0016020,membrane	path:rno03008 Ribosome biogenesis in eukaryotes - Rattus norvegicus (rat)
Fam83h	Fam83h	chr7:117062747-117070936	A	B	OK	4.64195	17.5266	1.91675	6.85156	5e-05	0.000289296	yes	Up	GO:0030335,positive regulation of cell migration|GO:0031214,biomineral tissue development|GO:0044380,protein localization to cytoskeleton|GO:0045104,intermediate filament cytoskeleton organization	GO:0019901,protein kinase binding|GO:1990254,keratin filament binding	GO:0005737,cytoplasm|GO:0005856,cytoskeleton|GO:0045095,keratin filament
Sptbn4	Sptbn4	chr1:84168493-84254678	A	B	OK	0.397372	1.49748	1.91398	3.14227	5e-05	0.000289296	yes	Up	GO:0002028,regulation of sodium ion transport|GO:0007409,axonogenesis|GO:0007605,sensory perception of sound|GO:0007628,adult walking behavior|GO:0009566,fertilization|GO:0010459,negative regulation of heart rate|GO:0019226,transmission of nerve impulse|GO:0021952,central nervous system projection neuron axonogenesis|GO:0022414,reproductive process|GO:0030534,adult behavior|GO:0033135,regulation …	GO:0003779,actin binding|GO:0005515,protein binding|GO:0019902,phosphatase binding|GO:0030506,ankyrin binding|GO:0030506,ankyrin binding|GO:0030506,ankyrin binding|GO:0030507,spectrin binding	GO:0005737,cytoplasm|GO:0005737,cytoplasm|GO:0005886,plasma membrane|GO:0005912,adherens junction|GO:0008091,spectrin|GO:0008091,spectrin|GO:0016020,membrane|GO:0016363,nuclear matrix|GO:0016363,nuclear matrix|GO:0016605,PML body|GO:0016605,PML body|GO:0030424,axon|GO:0033268,node of Ranvier|GO:0033268,node of Ranvier|GO:0033270,paranode region of axon|GO:0043025,neuronal cell body|GO:0043194,axo…
Vcan	Vcan	chr2:18490101-18587340	A	B	OK	4.93725	18.5912	1.91284	7.05008	5e-05	0.000289296	yes	Up	GO:0001501,skeletal system development|GO:0001649,osteoblast differentiation|GO:0007155,cell adhesion|GO:0007417,central nervous system development|GO:0007507,heart development|GO:0008347,glial cell migration|GO:0043666,regulation of phosphoprotein phosphatase activity	GO:0005509,calcium ion binding|GO:0005540,hyaluronic acid binding|GO:0019903,protein phosphatase binding|GO:0030246,carbohydrate binding	GO:0005576,extracellular region|GO:0005578,proteinaceous extracellular matrix|GO:0005615,extracellular space|GO:0009986,cell surface|GO:0016020,membrane|GO:0031012,extracellular matrix|GO:0031012,extracellular matrix|GO:0043231,intracellular membrane-bounded organelle	path:rno04514 Cell adhesion molecules (CAMs) - Rattus norvegicus (rat)
Trim7	Trim7	chr10:34185534-34200750	A	B	OK	0.239516	0.897919	1.90646	2.67463	0.0002	0.00103062	yes	Up	GO:0008150,biological_process	GO:0008270,zinc ion binding|GO:0046872,metal ion binding	GO:0005622,intracellular|GO:0005634,nucleus|GO:0005634,nucleus|GO:0005737,cytoplasm|GO:0005737,cytoplasm
Pno1	Pno1	chr14:100364191-100372760	A	B	OK	11.5963	43.4672	1.90627	6.43974	5e-05	0.000289296	yes	Up	GO:0008150,biological_process	GO:0003676,nucleic acid binding|GO:0003723,RNA binding|GO:0044822,poly(A) RNA binding	GO:0005634,nucleus|GO:0005730,nucleolus|GO:0005730,nucleolus
Ptx3	Ptx3	chr2:157869382-158156266	A	B	OK	3.0389	11.3485	1.90088	2.64536	0.00065	0.00290568	yes	Up	GO:0001878,response to yeast|GO:0008228,opsonization|GO:0044869,negative regulation by host of viral exo-alpha-sialidase activity|GO:0044871,negative regulation by host of viral glycoprotein metabolic process|GO:0045087,innate immune response|GO:0045429,positive regulation of nitric oxide biosynthetic process|GO:0046597,negative regulation of viral entry into host cell|GO:0050766,positive regulat…	GO:0001849,complement component C1q binding|GO:0001872,(1->3)-beta-D-glucan binding|GO:0046790,virion binding	GO:0005576,extracellular region|GO:0005615,extracellular space
Hspb7	Hspb7	chr5:159950383-159973576	A	B	OK	0.757476	2.82391	1.89842	2.20881	0.0064	0.0205413	yes	Up	GO:0009408,response to heat	GO:0031005,filamin binding	GO:0005634,nucleus|GO:0005654,nucleoplasm|GO:0005737,cytoplasm|GO:0005739,mitochondrion|GO:0015629,actin cytoskeleton|GO:0016235,aggresome
Ggt1	Ggt1	chr20:14019722-14045781	A	B	OK	1.42098	5.29303	1.89721	3.58093	5e-05	0.000289296	yes	Up	GO:0002682,regulation of immune system process|GO:0006508,proteolysis|GO:0006536,glutamate metabolic process|GO:0006749,glutathione metabolic process|GO:0006750,glutathione biosynthetic process|GO:0006751,glutathione catabolic process|GO:0007283,spermatogenesis|GO:0019344,cysteine biosynthetic process|GO:0019370,leukotriene biosynthetic process|GO:0031179,peptide modification|GO:0031638,zymogen a…	GO:0003840,gamma-glutamyltransferase activity|GO:0003840,gamma-glutamyltransferase activity|GO:0008233,peptidase activity|GO:0016740,transferase activity|GO:0016746,transferase activity, transferring acyl groups|GO:0016787,hydrolase activity|GO:0036374,glutathione hydrolase activity	GO:0005615,extracellular space|GO:0005886,plasma membrane|GO:0005887,integral component of plasma membrane|GO:0016020,membrane|GO:0016021,integral component of membrane|GO:0031988,membrane-bounded vesicle|GO:0070062,extracellular exosome	path:rno00430 Taurine and hypotaurine metabolism - Rattus norvegicus (rat)|path:rno00480 Glutathione metabolism - Rattus norvegicus (rat)|path:rno00590 Arachidonic acid metabolism - Rattus norvegicus (rat)|path:rno01100 Metabolic pathways - Rattus norvegicus (rat)
Rnase2	Rnase2	chr15:28154481-28155291	A	B	OK	2.48208	9.20558	1.89096	2.95754	5e-05	0.000289296	yes	Up
Atad3a	Atad3a	chr5:173182814-173209768	A	B	OK	5.28986	19.6176	1.89085	5.79353	5e-05	0.000289296	yes	Up	GO:0016049,cell growth|GO:0043066,negative regulation of apoptotic process	GO:0000166,nucleotide binding|GO:0003674,molecular_function|GO:0005524,ATP binding	GO:0005739,mitochondrion|GO:0005739,mitochondrion|GO:0005743,mitochondrial inner membrane|GO:0016020,membrane|GO:0016021,integral component of membrane|GO:0042645,mitochondrial nucleoid
Trmt6	Trmt6	chr3:125458691-125470413	A	B	OK	5.74323	21.2877	1.89008	6.42829	5e-05	0.000289296	yes	Up	GO:0008033,tRNA processing|GO:0030488,tRNA methylation	GO:0044822,poly(A) RNA binding	GO:0005575,cellular_component|GO:0005634,nucleus|GO:0031515,tRNA (m1A) methyltransferase complex
Npm3	Npm3	chr1:265504104-265506080	A	B	OK	9.23584	34.1488	1.88652	5.15453	5e-05	0.000289296	yes	Up	GO:0006364,rRNA processing|GO:0009303,rRNA transcription	GO:0005515,protein binding|GO:0044822,poly(A) RNA binding	GO:0005634,nucleus|GO:0005730,nucleolus
Rps27l	Rps27l	chr8:72741154-72746090	A	B	OK	86.9458	321.109	1.88488	7.22833	5e-05	0.000289296	yes	Up	GO:0000028,ribosomal small subunit assembly|GO:0006281,DNA repair|GO:0006412,translation|GO:0006412,translation|GO:0006919,activation of cysteine-type endopeptidase activity involved in apoptotic process|GO:0006974,cellular response to DNA damage stimulus|GO:0031571,mitotic G1 DNA damage checkpoint|GO:0042771,intrinsic apoptotic signaling pathway in response to DNA damage by p53 class mediator|GO…	GO:0003735,structural constituent of ribosome|GO:0008494,translation activator activity|GO:0008656,cysteine-type endopeptidase activator activity involved in apoptotic process|GO:0044822,poly(A) RNA binding|GO:0046872,metal ion binding	GO:0005622,intracellular|GO:0005634,nucleus|GO:0005840,ribosome|GO:0022627,cytosolic small ribosomal subunit|GO:0030529,intracellular ribonucleoprotein complex	path:rno03010 Ribosome - Rattus norvegicus (rat)
Tuba1c	Tuba1c	chr7:140716112-140723717	A	B	OK	5.87403	21.6574	1.88244	5.39319	5e-05	0.000289296	yes	Up	GO:0007017,microtubule-based process|GO:0008150,biological_process	GO:0000166,nucleotide binding|GO:0003674,molecular_function|GO:0003924,GTPase activity|GO:0005200,structural constituent of cytoskeleton|GO:0005525,GTP binding	GO:0005634,nucleus|GO:0005737,cytoplasm|GO:0005856,cytoskeleton|GO:0005874,microtubule|GO:0005881,cytoplasmic microtubule|GO:0031982,vesicle	path:rno04145 Phagosome - Rattus norvegicus (rat)|path:rno04210 Apoptosis - Rattus norvegicus (rat)|path:rno04530 Tight junction - Rattus norvegicus (rat)|path:rno04540 Gap junction - Rattus norvegicus (rat)
Slc30a3	Slc30a3	chr6:26629751-26650106	A	B	OK	2.69382	9.9285	1.88192	4.58749	5e-05	0.000289296	yes	Up	GO:0006810,transport|GO:0006811,ion transport|GO:0006812,cation transport|GO:0006829,zinc II ion transport|GO:0010312,detoxification of zinc ion|GO:0032119,sequestering of zinc ion|GO:0051050,positive regulation of transport|GO:0055085,transmembrane transport|GO:0061088,regulation of sequestering of zinc ion|GO:0061088,regulation of sequestering of zinc ion	GO:0005385,zinc ion transmembrane transporter activity|GO:0008324,cation transmembrane transporter activity	GO:0005737,cytoplasm|GO:0005764,lysosome|GO:0005768,endosome|GO:0005770,late endosome|GO:0005886,plasma membrane|GO:0016020,membrane|GO:0016021,integral component of membrane|GO:0030054,cell junction|GO:0030672,synaptic vesicle membrane|GO:0031410,cytoplasmic vesicle|GO:0043005,neuron projection|GO:0045202,synapse
Rsad1	Rsad1	chr10:82269103-82276599	A	B	OK	1.09046	4.00839	1.87808	3.08329	5e-05	0.000289296	yes	Up	GO:0006779,porphyrin-containing compound biosynthetic process|GO:0055114,oxidation-reduction process	GO:0003824,catalytic activity|GO:0004109,coproporphyrinogen oxidase activity|GO:0016491,oxidoreductase activity|GO:0016937,short-branched-chain-acyl-CoA dehydrogenase activity|GO:0017099,very-long-chain-acyl-CoA dehydrogenase activity|GO:0034580,4-methyloctanoyl-CoA dehydrogenase activity|GO:0034845,naphthyl-2-methyl-succinyl-CoA dehydrogenase activity|GO:0034916,2-methylhexanoyl-CoA dehydrogenas…	GO:0005737,cytoplasm|GO:0005739,mitochondrion
Phlda3	Phlda3	chr13:52587375-52592002	A	B	OK	37.522	137.54	1.87404	7.16718	5e-05	0.000289296	yes	Up	GO:0006915,apoptotic process|GO:0042771,intrinsic apoptotic signaling pathway in response to DNA damage by p53 class mediator|GO:0043065,positive regulation of apoptotic process|GO:0051898,negative regulation of protein kinase B signaling	GO:0005546,phosphatidylinositol-4,5-bisphosphate binding|GO:0005547,phosphatidylinositol-3,4,5-trisphosphate binding|GO:0010314,phosphatidylinositol-5-phosphate binding|GO:0032266,phosphatidylinositol-3-phosphate binding|GO:0043325,phosphatidylinositol-3,4-bisphosphate binding|GO:0080025,phosphatidylinositol-3,5-bisphosphate binding	GO:0005737,cytoplasm|GO:0005886,plasma membrane|GO:0016020,membrane|GO:0070062,extracellular exosome
Ppp1r15a	Ppp1r15a	chr1:101511898-101515043	A	B	OK	28.5492	104.34	1.86977	7.32964	5e-05	0.000289296	yes	Up	GO:0006417,regulation of translation|GO:0006915,apoptotic process|GO:0030968,endoplasmic reticulum unfolded protein response|GO:0032515,negative regulation of phosphoprotein phosphatase activity|GO:0032516,positive regulation of phosphoprotein phosphatase activity|GO:0034976,response to endoplasmic reticulum stress|GO:0034976,response to endoplasmic reticulum stress|GO:0035308,negative regulation…	GO:0008157,protein phosphatase 1 binding|GO:0019888,protein phosphatase regulator activity|GO:0019901,protein kinase binding|GO:0019903,protein phosphatase binding	GO:0000164,protein phosphatase type 1 complex|GO:0005737,cytoplasm|GO:0005739,mitochondrion|GO:0005741,mitochondrial outer membrane|GO:0005783,endoplasmic reticulum|GO:0005794,Golgi apparatus|GO:0016020,membrane	path:rno04141 Protein processing in endoplasmic reticulum - Rattus norvegicus (rat)
Pak1ip1	Pak1ip1	chr17:21579986-21591064	A	B	OK	5.69023	20.7343	1.86546	5.26208	5e-05	0.000289296	yes	Up	GO:0008283,cell proliferation|GO:0009968,negative regulation of signal transduction|GO:0060021,palate development	GO:0005515,protein binding	GO:0005634,nucleus|GO:0005654,nucleoplasm|GO:0005730,nucleolus|GO:0005886,plasma membrane
Dot1l	Dot1l	chr7:11777825-11824742	A	B	OK	4.00585	14.5913	1.86493	5.77055	5e-05	0.000289296	yes	Up	GO:0046425,regulation of JAK-STAT cascade|GO:2000677,regulation of transcription regulatory region DNA binding	GO:0008134,transcription factor binding|GO:0018024,histone-lysine N-methyltransferase activity|GO:0042054,histone methyltransferase activity	GO:0005654,nucleoplasm	path:rno00310 Lysine degradation - Rattus norvegicus (rat)|path:rno05202 Transcriptional misregulation in cancer - Rattus norvegicus (rat)
Fdx1	Fdx1	chr8:56373728-56393199	A	B	OK	14.2053	51.6261	1.86167	5.5091	5e-05	0.000289296	yes	Up	GO:0035073,pupariation|GO:0045998,positive regulation of ecdysteroid biosynthetic process	GO:0009055,electron carrier activity|GO:0051537,2 iron, 2 sulfur cluster binding	GO:0005739,mitochondrion
LOC685025	LOC685025	chrX:19382472-19386637	A	B	OK	0.891298	3.2365	1.86046	4.20061	5e-05	0.000289296	yes	Up
Basp1	Basp1	chr2:77586423-77632626	A	B	OK	7.10188	25.7781	1.85987	4.81439	5e-05	0.000289296	yes	Up	GO:0045892,negative regulation of transcription, DNA-templated|GO:0045892,negative regulation of transcription, DNA-templated|GO:0072112,glomerular visceral epithelial cell differentiation	GO:0003714,transcription corepressor activity|GO:0003714,transcription corepressor activity|GO:0005515,protein binding|GO:0019904,protein domain specific binding|GO:0044212,transcription regulatory region DNA binding	GO:0005634,nucleus|GO:0005634,nucleus|GO:0005737,cytoplasm|GO:0005737,cytoplasm|GO:0005886,plasma membrane|GO:0008180,COP9 signalosome|GO:0016020,membrane|GO:0016607,nuclear speck|GO:0030054,cell junction|GO:0031982,vesicle|GO:0042995,cell projection|GO:0070062,extracellular exosome
Casq2	Casq2	chr2:204512360-204568643	A	B	OK	0.214508	0.778044	1.85882	2.17637	0.00135	0.00545519	yes	Up	GO:0002027,regulation of heart rate|GO:0002027,regulation of heart rate|GO:0006937,regulation of muscle contraction|GO:0010649,regulation of cell communication by electrical coupling|GO:0010880,regulation of release of sequestered calcium ion into cytosol by sarcoplasmic reticulum|GO:0010881,regulation of cardiac muscle contraction by regulation of the release of sequestered calcium ion|GO:001088…	GO:0005080,protein kinase C binding|GO:0005509,calcium ion binding|GO:0005509,calcium ion binding|GO:0042803,protein homodimerization activity|GO:0046872,metal ion binding|GO:0048306,calcium-dependent protein binding	GO:0005622,intracellular|GO:0005737,cytoplasm|GO:0016529,sarcoplasmic reticulum|GO:0016529,sarcoplasmic reticulum|GO:0030018,Z disc|GO:0030018,Z disc|GO:0030314,junctional membrane complex|GO:0033018,sarcoplasmic reticulum lumen
Lgals3	Lgals3	chr15:24153601-24165537	A	B	OK	183.777	665.694	1.85691	6.69962	5e-05	0.000289296	yes	Up	GO:0001501,skeletal system development|GO:0002376,immune system process|GO:0002548,monocyte chemotaxis|GO:0006397,mRNA processing|GO:0007165,signal transduction|GO:0008284,positive regulation of cell proliferation|GO:0008380,RNA splicing|GO:0014064,positive regulation of serotonin secretion|GO:0030154,cell differentiation|GO:0030198,extracellular matrix organization|GO:0030593,neutrophil chemotax…	GO:0005515,protein binding|GO:0019863,IgE binding|GO:0030246,carbohydrate binding|GO:0034988,Fc-gamma receptor I complex binding|GO:0042056,chemoattractant activity|GO:0043236,laminin binding|GO:0044822,poly(A) RNA binding|GO:0048029,monosaccharide binding|GO:0048030,disaccharide binding|GO:0050785,advanced glycation end-product receptor activity	GO:0001772,immunological synapse|GO:0001772,immunological synapse|GO:0005576,extracellular region|GO:0005578,proteinaceous extracellular matrix|GO:0005615,extracellular space|GO:0005634,nucleus|GO:0005634,nucleus|GO:0005681,spliceosomal complex|GO:0005737,cytoplasm|GO:0005737,cytoplasm|GO:0005743,mitochondrial inner membrane|GO:0009897,external side of plasma membrane|GO:0009986,cell surface|GO:0…
Procr	Procr	chr3:151285320-151289581	A	B	OK	8.26067	29.8732	1.85452	5.53632	5e-05	0.000289296	yes	Up	GO:0006955,immune response|GO:0007596,blood coagulation|GO:0007599,hemostasis|GO:0050819,negative regulation of coagulation|GO:0050819,negative regulation of coagulation	GO:0008022,protein C-terminus binding	GO:0005813,centrosome|GO:0005925,focal adhesion|GO:0009986,cell surface|GO:0016020,membrane|GO:0016021,integral component of membrane|GO:0070062,extracellular exosome	path:rno04610 Complement and coagulation cascades - Rattus norvegicus (rat)
LOC108348080	LOC108348080	chr5:137670133-137674730	A	B	OK	0.543547	1.95589	1.84735	2.28248	0.00065	0.00290568	yes	Up
Mettl1	Mettl1	chr7:70328469-70333045	A	B	OK	2.68824	9.67204	1.84716	4.50137	5e-05	0.000289296	yes	Up	GO:0006400,tRNA modification|GO:0008033,tRNA processing|GO:0032259,methylation|GO:0036265,RNA (guanine-N7)-methylation|GO:0036265,RNA (guanine-N7)-methylation	GO:0000049,tRNA binding|GO:0003723,RNA binding|GO:0008168,methyltransferase activity|GO:0008176,tRNA (guanine-N7-)-methyltransferase activity|GO:0008176,tRNA (guanine-N7-)-methyltransferase activity|GO:0008176,tRNA (guanine-N7-)-methyltransferase activity|GO:0016740,transferase activity	GO:0005634,nucleus|GO:0005654,nucleoplasm|GO:0005730,nucleolus|GO:0005737,cytoplasm|GO:0043527,tRNA methyltransferase complex
Timm8a1	Timm8a1	chrX:105351713-105355722	A	B	OK	9.32737	33.3471	1.83802	5.46106	5e-05	0.000289296	yes	Up	GO:0006626,protein targeting to mitochondrion	GO:0008270,zinc ion binding	GO:0005739,mitochondrion|GO:0005739,mitochondrion|GO:0005758,mitochondrial intermembrane space
Bcat1	Bcat1	chr4:179259304-179340021	A	B	OK	2.05687	7.34051	1.83543	4.44062	5e-05	0.000289296	yes	Up	GO:0008152,metabolic process|GO:0008652,cellular amino acid biosynthetic process|GO:0009081,branched-chain amino acid metabolic process|GO:0009082,branched-chain amino acid biosynthetic process|GO:0009083,branched-chain amino acid catabolic process|GO:0031571,mitotic G1 DNA damage checkpoint|GO:0034644,cellular response to UV	GO:0003824,catalytic activity|GO:0004084,branched-chain-amino-acid transaminase activity|GO:0004084,branched-chain-amino-acid transaminase activity|GO:0008483,transaminase activity|GO:0016740,transferase activity|GO:0042802,identical protein binding|GO:0052654,L-leucine transaminase activity|GO:0052655,L-valine transaminase activity|GO:0052656,L-isoleucine transaminase activity	GO:0005737,cytoplasm|GO:0005739,mitochondrion|GO:0005829,cytosol	path:rno00270 Cysteine and methionine metabolism - Rattus norvegicus (rat)|path:rno00280 Valine, leucine and isoleucine degradation - Rattus norvegicus (rat)|path:rno00290 Valine, leucine and isoleucine biosynthesis - Rattus norvegicus (rat)|path:rno00770 Pantothenate and CoA biosynthesis - Rattus norvegicus (rat)|path:rno01100 Metabolic pathways - Rattus norvegicus (rat)|path:rno01210 2-Oxocarbo…
Dusp9	Dusp9	chrX:157168142-157172068	A	B	OK	1.54245	5.49769	1.8336	4.19804	5e-05	0.000289296	yes	Up	GO:0000188,inactivation of MAPK activity|GO:0006470,protein dephosphorylation	GO:0017017,MAP kinase tyrosine/serine/threonine phosphatase activity	GO:0005737,cytoplasm	path:rno04010 MAPK signaling pathway - Rattus norvegicus (rat)|path:rno04550 Signaling pathways regulating pluripotency of stem cells - Rattus norvegicus (rat)
Saal1	Saal1	chr1:102738690-102743571	A	B	OK	0.89343	3.1833	1.8331	3.2828	5e-05	0.000289296	yes	Up	GO:0008150,biological_process	GO:0003674,molecular_function	GO:0005615,extracellular space
Rps10l1	Rps10l1	chr6:75429714-75430282	A	B	OK	10.0693	35.8231	1.83092	4.03249	5e-05	0.000289296	yes	Up				path:rno03010 Ribosome - Rattus norvegicus (rat)
Bag2	Bag2	chr9:38456486-38467120	A	B	OK	2.13125	7.56331	1.82732	3.8652	5e-05	0.000289296	yes	Up	GO:0006457,protein folding|GO:0019538,protein metabolic process	GO:0042802,identical protein binding|GO:0051087,chaperone binding	GO:0005575,cellular_component	path:rno04141 Protein processing in endoplasmic reticulum - Rattus norvegicus (rat)
Atf4	Atf4	chr7:121480722-121482781	A	B	OK	181.331	641.118	1.82196	6.426	5e-05	0.000289296	yes	Up	GO:0006094,gluconeogenesis|GO:0006351,transcription, DNA-templated|GO:0006355,regulation of transcription, DNA-templated|GO:0006355,regulation of transcription, DNA-templated|GO:0006357,regulation of transcription from RNA polymerase II promoter|GO:0007214,gamma-aminobutyric acid signaling pathway|GO:0010575,positive regulation of vascular endothelial growth factor production|GO:0010628,positive …	GO:0000978,RNA polymerase II core promoter proximal region sequence-specific DNA binding|GO:0000981,RNA polymerase II transcription factor activity, sequence-specific DNA binding|GO:0001046,core promoter sequence-specific DNA binding|GO:0001077,transcriptional activator activity, RNA polymerase II core promoter proximal region sequence-specific binding|GO:0001085,RNA polymerase II transcription f…	GO:0005634,nucleus|GO:0005634,nucleus|GO:0005667,transcription factor complex|GO:0005737,cytoplasm|GO:0005737,cytoplasm|GO:0005856,cytoskeleton|GO:0005886,plasma membrane|GO:0016020,membrane|GO:0032590,dendrite membrane|GO:0034399,nuclear periphery|GO:0043005,neuron projection|GO:1990037,Lewy body core|GO:1990589,ATF4-CREB1 transcription factor complex|GO:1990589,ATF4-CREB1 transcription factor c…	path:rno04010 MAPK signaling pathway - Rattus norvegicus (rat)|path:rno04022 cGMP-PKG signaling pathway - Rattus norvegicus (rat)|path:rno04137 Mitophagy - animal - Rattus norvegicus (rat)|path:rno04141 Protein processing in endoplasmic reticulum - Rattus norvegicus (rat)|path:rno04151 PI3K-Akt signaling pathway - Rattus norvegicus (rat)|path:rno04210 Apoptosis - Rattus norvegicus (rat)|path:rno0…
Dtx4	Dtx4	chr1:228729841-228759783	A	B	OK	13.7251	48.4999	1.82117	7.10451	5e-05	0.000289296	yes	Up	GO:0007219,Notch signaling pathway|GO:0008150,biological_process	GO:0008270,zinc ion binding|GO:0008766,UDP-N-acetylmuramoylalanyl-D-glutamyl-2,6-diaminopimelate-D-alanyl-D-alanine ligase activity|GO:0016874,ligase activity|GO:0018169,ribosomal S6-glutamic acid ligase activity|GO:0043773,coenzyme F420-0 gamma-glutamyl ligase activity|GO:0043774,coenzyme F420-2 alpha-glutamyl ligase activity|GO:0046872,metal ion binding|GO:0070735,protein-glycine ligase activit…	GO:0005575,cellular_component|GO:0005737,cytoplasm	path:rno04330 Notch signaling pathway - Rattus norvegicus (rat)
Ncl	Ncl	chr9:93369118-93377643	A	B	OK	100.133	353.403	1.8194	6.38727	5e-05	0.000289296	yes	Up	GO:0001525,angiogenesis|GO:0006897,endocytosis|GO:0032760,positive regulation of tumor necrosis factor production|GO:0043066,negative regulation of apoptotic process|GO:0045944,positive regulation of transcription from RNA polymerase II promoter|GO:0071222,cellular response to lipopolysaccharide|GO:1901838,positive regulation of transcription of nuclear large rRNA transcript from RNA polymerase I…	GO:0000166,nucleotide binding|GO:0003676,nucleic acid binding|GO:0003677,DNA binding|GO:0003697,single-stranded DNA binding|GO:0003723,RNA binding|GO:0003723,RNA binding|GO:0005102,receptor binding|GO:0005509,calcium ion binding|GO:0005515,protein binding|GO:0008022,protein C-terminus binding|GO:0035368,selenocysteine insertion sequence binding|GO:0042134,rRNA primary transcript binding|GO:004216…	GO:0001650,fibrillar center|GO:0001651,dense fibrillar component|GO:0005634,nucleus|GO:0005634,nucleus|GO:0005654,nucleoplasm|GO:0005654,nucleoplasm|GO:0005730,nucleolus|GO:0005730,nucleolus|GO:0005737,cytoplasm|GO:0005938,cell cortex|GO:0009986,cell surface|GO:0016020,membrane|GO:0030529,intracellular ribonucleoprotein complex|GO:0036464,cytoplasmic ribonucleoprotein granule|GO:0070062,extracell…
Hspa9	Hspa9	chr18:27731071-27749235	A	B	OK	35.5836	124.736	1.80959	7.06317	5e-05	0.000289296	yes	Up	GO:0006457,protein folding|GO:0006611,protein export from nucleus	GO:0000166,nucleotide binding|GO:0005515,protein binding|GO:0005524,ATP binding|GO:0017134,fibroblast growth factor binding|GO:0019899,enzyme binding|GO:0031072,heat shock protein binding|GO:0031625,ubiquitin protein ligase binding|GO:0044822,poly(A) RNA binding|GO:0051082,unfolded protein binding	GO:0005634,nucleus|GO:0005737,cytoplasm|GO:0005737,cytoplasm|GO:0005739,mitochondrion|GO:0005739,mitochondrion|GO:0005925,focal adhesion|GO:0042645,mitochondrial nucleoid|GO:0043209,myelin sheath|GO:0070062,extracellular exosome	path:rno03018 RNA degradation - Rattus norvegicus (rat)|path:rno05152 Tuberculosis - Rattus norvegicus (rat)
Homer2	Homer2	chr1:143443299-143535579	A	B	OK	4.0174	14.0814	1.80945	5.0349	5e-05	0.000289296	yes	Up	GO:0007216,G-protein coupled glutamate receptor signaling pathway|GO:0008277,regulation of G-protein coupled receptor protein signaling pathway|GO:0035584,calcium-mediated signaling using intracellular calcium source|GO:0048148,behavioral response to cocaine|GO:0048875,chemical homeostasis within a tissue	GO:0003779,actin binding|GO:0005515,protein binding|GO:0019904,protein domain specific binding|GO:0030160,GKAP/Homer scaffold activity|GO:0035254,glutamate receptor binding|GO:0035256,G-protein coupled glutamate receptor binding|GO:0035256,G-protein coupled glutamate receptor binding|GO:0042803,protein homodimerization activity|GO:0046982,protein heterodimerization activity	GO:0005634,nucleus|GO:0005730,nucleolus|GO:0005737,cytoplasm|GO:0005737,cytoplasm|GO:0005886,plasma membrane|GO:0016020,membrane|GO:0030054,cell junction|GO:0030425,dendrite|GO:0043025,neuronal cell body|GO:0045177,apical part of cell|GO:0045202,synapse|GO:0045211,postsynaptic membrane	path:rno04068 FoxO signaling pathway - Rattus norvegicus (rat)|path:rno04724 Glutamatergic synapse - Rattus norvegicus (rat)
Stbd1	Stbd1	chr14:16976354-16979760	A	B	OK	4.30414	15.0807	1.8089	5.04582	5e-05	0.000289296	yes	Up	GO:0005975,carbohydrate metabolic process|GO:0005977,glycogen metabolic process|GO:0005980,glycogen catabolic process|GO:0006914,autophagy|GO:0061723,glycophagy	GO:0030246,carbohydrate binding|GO:2001069,glycogen binding|GO:2001070,starch binding	GO:0005783,endoplasmic reticulum|GO:0016020,membrane|GO:0016021,integral component of membrane|GO:0048471,perinuclear region of cytoplasm
RGD1305807	RGD1305807	chr5:61425450-61467653	A	B	OK	0.201942	0.706603	1.80696	2.29974	5e-05	0.000289296	yes	Up
Tnfsf9	Tnfsf9	chr9:9909941-9912276	A	B	OK	0.485671	1.69531	1.8035	2.26156	0.00105	0.00439756	yes	Up	GO:0006955,immune response|GO:0007267,cell-cell signaling|GO:0032729,positive regulation of interferon-gamma production|GO:0032735,positive regulation of interleukin-12 production|GO:0032755,positive regulation of interleukin-6 production|GO:0042104,positive regulation of activated T cell proliferation|GO:0042104,positive regulation of activated T cell proliferation|GO:0042127,regulation of cell …	GO:0005102,receptor binding|GO:0005125,cytokine activity|GO:0005164,tumor necrosis factor receptor binding|GO:0032813,tumor necrosis factor receptor superfamily binding	GO:0005615,extracellular space|GO:0005886,plasma membrane|GO:0016020,membrane|GO:0016021,integral component of membrane	path:rno04060 Cytokine-cytokine receptor interaction - Rattus norvegicus (rat)
Cpa4	Cpa4	chr4:57883848-57907826	A	B	OK	0.282802	0.980754	1.7941	2.45044	0.00015	0.000803125	yes	Up	GO:0006508,proteolysis	GO:0004180,carboxypeptidase activity|GO:0004181,metallocarboxypeptidase activity|GO:0008233,peptidase activity|GO:0008237,metallopeptidase activity|GO:0008270,zinc ion binding|GO:0016787,hydrolase activity|GO:0046872,metal ion binding	GO:0005576,extracellular region|GO:0005615,extracellular space
Ccl9	Ccl9	chr10:70783425-70788372	A	B	OK	5.7818	20.0435	1.79355	4.7588	5e-05	0.000289296	yes	Up	GO:0002548,monocyte chemotaxis|GO:0006935,chemotaxis|GO:0006954,inflammatory response|GO:0006955,immune response|GO:0007186,G-protein coupled receptor signaling pathway|GO:0030593,neutrophil chemotaxis|GO:0043547,positive regulation of GTPase activity|GO:0045662,negative regulation of myoblast differentiation|GO:0048247,lymphocyte chemotaxis|GO:0050729,positive regulation of inflammatory response…	GO:0005125,cytokine activity|GO:0008009,chemokine activity|GO:0048020,CCR chemokine receptor binding	GO:0005576,extracellular region|GO:0005615,extracellular space	path:rno04062 Chemokine signaling pathway - Rattus norvegicus (rat)
Nop58	Nop58	chr9:66495880-66520521	A	B	OK	25.8001	89.4071	1.79301	7.00361	5e-05	0.000289296	yes	Up	GO:0000154,rRNA modification|GO:0006608,snRNP protein import into nucleus|GO:0042254,ribosome biogenesis|GO:0048254,snoRNA localization	GO:0001094,TFIID-class transcription factor binding|GO:0030515,snoRNA binding|GO:0030515,snoRNA binding|GO:0044822,poly(A) RNA binding|GO:0051117,ATPase binding	GO:0005634,nucleus|GO:0005730,nucleolus|GO:0005732,small nucleolar ribonucleoprotein complex|GO:0005737,cytoplasm|GO:0015030,Cajal body|GO:0016020,membrane|GO:0030529,intracellular ribonucleoprotein complex|GO:0031428,box C/D snoRNP complex|GO:0031428,box C/D snoRNP complex|GO:0032040,small-subunit processome|GO:0070761,pre-snoRNP complex	path:rno03008 Ribosome biogenesis in eukaryotes - Rattus norvegicus (rat)
Vmp1	Vmp1	chr10:73901987-74001900	A	B	OK	33.8004	117.128	1.79297	6.54072	5e-05	0.000289296	yes	Up	GO:0006887,exocytosis|GO:0006914,autophagy|GO:0007029,endoplasmic reticulum organization|GO:0007030,Golgi organization|GO:0007155,cell adhesion|GO:0007566,embryo implantation|GO:0010506,regulation of autophagy|GO:0010506,regulation of autophagy|GO:0016337,single organismal cell-cell adhesion|GO:0034329,cell junction assembly	GO:0003674,molecular_function	GO:0000407,pre-autophagosomal structure|GO:0000421,autophagosome membrane|GO:0005730,nucleolus|GO:0005773,vacuole|GO:0005783,endoplasmic reticulum|GO:0005783,endoplasmic reticulum|GO:0005886,plasma membrane|GO:0016020,membrane|GO:0016021,integral component of membrane	path:rno04140 Autophagy - animal - Rattus norvegicus (rat)
Sh3rf2	Sh3rf2	chr18:36371040-36471020	A	B	OK	0.794011	2.75132	1.7929	3.20212	5e-05	0.000289296	yes	Up	GO:0010923,negative regulation of phosphatase activity	GO:0004864,protein phosphatase inhibitor activity|GO:0008157,protein phosphatase 1 binding|GO:0008270,zinc ion binding|GO:0008766,UDP-N-acetylmuramoylalanyl-D-glutamyl-2,6-diaminopimelate-D-alanyl-D-alanine ligase activity|GO:0016874,ligase activity|GO:0018169,ribosomal S6-glutamic acid ligase activity|GO:0019902,phosphatase binding|GO:0043773,coenzyme F420-0 gamma-glutamyl ligase activity|GO:004…	GO:0005654,nucleoplasm
Ttc9	Ttc9	chr6:105364667-105399500	A	B	OK	13.2129	45.7333	1.79129	6.37784	5e-05	0.000289296	yes	Up	GO:0061077,chaperone-mediated protein folding	GO:0003755,peptidyl-prolyl cis-trans isomerase activity|GO:0005528,FK506 binding	GO:0005789,endoplasmic reticulum membrane
Timm9	Timm9	chr6:93538376-93562314	A	B	OK	8.44433	29.2243	1.79111	4.43516	5e-05	0.000289296	yes	Up	GO:0006810,transport|GO:0015031,protein transport|GO:0045039,protein import into mitochondrial inner membrane|GO:0045039,protein import into mitochondrial inner membrane|GO:0072321,chaperone-mediated protein transport|GO:0072321,chaperone-mediated protein transport	GO:0005215,transporter activity|GO:0008565,protein transporter activity|GO:0042803,protein homodimerization activity|GO:0046872,metal ion binding|GO:0051087,chaperone binding	GO:0005739,mitochondrion|GO:0005739,mitochondrion|GO:0005743,mitochondrial inner membrane|GO:0016020,membrane|GO:0042719,mitochondrial intermembrane space protein transporter complex|GO:0042719,mitochondrial intermembrane space protein transporter complex|GO:0042721,mitochondrial inner membrane protein insertion complex
Rrp9	Rrp9	chr8:115179898-115188551	A	B	OK	9.49611	32.8575	1.79081	5.80769	5e-05	0.000289296	yes	Up	GO:0006364,rRNA processing	GO:0003723,RNA binding|GO:0030515,snoRNA binding|GO:0034511,U3 snoRNA binding|GO:0044822,poly(A) RNA binding	GO:0005634,nucleus|GO:0005730,nucleolus|GO:0030529,intracellular ribonucleoprotein complex|GO:0031428,box C/D snoRNP complex|GO:0032040,small-subunit processome
LOC500124	LOC500124	chr4:80342704-80367606	A	B	OK	1.06982	3.69771	1.78926	3.31166	5e-05	0.000289296	yes	Up
Birc3	Birc3	chr8:6048589-6076828	A	B	OK	3.61056	12.4734	1.78856	5.34623	5e-05	0.000289296	yes	Up	GO:0006915,apoptotic process|GO:0016567,protein ubiquitination|GO:0031398,positive regulation of protein ubiquitination|GO:0034121,regulation of toll-like receptor signaling pathway|GO:0042326,negative regulation of phosphorylation|GO:0042981,regulation of apoptotic process|GO:0051291,protein heterooligomerization|GO:0060544,regulation of necroptotic process|GO:0060546,negative regulation of necr…	GO:0004842,ubiquitin-protein transferase activity|GO:0004842,ubiquitin-protein transferase activity|GO:0005515,protein binding|GO:0008270,zinc ion binding|GO:0008766,UDP-N-acetylmuramoylalanyl-D-glutamyl-2,6-diaminopimelate-D-alanyl-D-alanine ligase activity|GO:0016874,ligase activity|GO:0018169,ribosomal S6-glutamic acid ligase activity|GO:0043027,cysteine-type endopeptidase inhibitor activity i…	GO:0005634,nucleus|GO:0005634,nucleus|GO:0005654,nucleoplasm|GO:0005737,cytoplasm|GO:0043234,protein complex|GO:0045121,membrane raft	path:rno01524 Platinum drug resistance - Rattus norvegicus (rat)|path:rno04064 NF-kappa B signaling pathway - Rattus norvegicus (rat)|path:rno04120 Ubiquitin mediated proteolysis - Rattus norvegicus (rat)|path:rno04210 Apoptosis - Rattus norvegicus (rat)|path:rno04215 Apoptosis - multiple species - Rattus norvegicus (rat)|path:rno04217 Necroptosis - Rattus norvegicus (rat)|path:rno04510 Focal adh…
Rab33a	Rab33a	chrX:135348798-135360204	A	B	OK	0.588168	2.03157	1.78829	2.10713	0.0019	0.00730988	yes	Up	GO:0007264,small GTPase mediated signal transduction|GO:0015031,protein transport|GO:0019882,antigen processing and presentation|GO:2000785,regulation of autophagosome assembly	GO:0000166,nucleotide binding|GO:0005525,GTP binding	GO:0005886,plasma membrane|GO:0016020,membrane
LOC102551435	LOC102551435	chr11:83948895-83985429	A	B	OK	1.95133	6.73607	1.78745	2.56139	0.0003	0.00148217	yes	Up
Ankrd9	Ankrd9	chr6:135409697-135412552	A	B	OK	3.74176	12.9129	1.78703	4.44025	5e-05	0.000289296	yes	Up		GO:0003674,molecular_function|GO:0016787,hydrolase activity	GO:0005575,cellular_component
Polr1e	Polr1e	chr5:60572572-60588097	A	B	OK	3.5809	12.3519	1.78634	4.46216	5e-05	0.000289296	yes	Up	GO:0001189,RNA polymerase I transcriptional preinitiation complex assembly at the promoter for the nuclear large rRNA transcript|GO:0006351,transcription, DNA-templated	GO:0001054,RNA polymerase I activity|GO:0001179,RNA polymerase I transcription factor binding|GO:0003677,DNA binding|GO:0003899,DNA-directed RNA polymerase activity|GO:0005515,protein binding	GO:0005634,nucleus|GO:0005730,nucleolus|GO:0005730,nucleolus|GO:0005736,DNA-directed RNA polymerase I complex	path:rno00230 Purine metabolism - Rattus norvegicus (rat)|path:rno00240 Pyrimidine metabolism - Rattus norvegicus (rat)|path:rno01100 Metabolic pathways - Rattus norvegicus (rat)|path:rno03020 RNA polymerase - Rattus norvegicus (rat)
Slc4a11	Slc4a11	chr3:123224241-123236535	A	B	OK	0.707865	2.43606	1.783	3.39568	5e-05	0.000289296	yes	Up	GO:0006810,transport|GO:0006811,ion transport|GO:0006814,sodium ion transport|GO:0006820,anion transport|GO:0015701,bicarbonate transport|GO:0015992,proton transport|GO:0030003,cellular cation homeostasis|GO:0035445,borate transmembrane transport|GO:0035445,borate transmembrane transport|GO:0035725,sodium ion transmembrane transport|GO:0035725,sodium ion transmembrane transport|GO:0042044,fluid t…	GO:0005215,transporter activity|GO:0005272,sodium channel activity|GO:0005452,inorganic anion exchanger activity|GO:0008509,anion transmembrane transporter activity|GO:0015106,bicarbonate transmembrane transporter activity|GO:0015252,hydrogen ion channel activity|GO:0015293,symporter activity|GO:0015301,anion:anion antiporter activity|GO:0046715,borate transmembrane transporter activity|GO:004698…	GO:0005886,plasma membrane|GO:0016020,membrane|GO:0016021,integral component of membrane
Fbxo17	Fbxo17	chr1:86903761-86919238	A	B	OK	0.267823	0.912221	1.7681	1.51342	0.00155	0.00613876	yes	Up	GO:0008150,biological_process	GO:0001948,glycoprotein binding	GO:0019005,SCF ubiquitin ligase complex
Inhba	Inhba	chr17:51894868-51919998	A	B	OK	0.39995	1.35113	1.75627	2.10946	0.00025	0.00125935	yes	Up	GO:0000082,G1/S transition of mitotic cell cycle|GO:0001541,ovarian follicle development|GO:0001707,mesoderm formation|GO:0001942,hair follicle development|GO:0002244,hematopoietic progenitor cell differentiation|GO:0002244,hematopoietic progenitor cell differentiation|GO:0006357,regulation of transcription from RNA polymerase II promoter|GO:0007050,cell cycle arrest|GO:0008285,negative regulatio…	GO:0005102,receptor binding|GO:0005125,cytokine activity|GO:0005125,cytokine activity|GO:0005160,transforming growth factor beta receptor binding|GO:0005179,hormone activity|GO:0008083,growth factor activity|GO:0017046,peptide hormone binding|GO:0034711,inhibin binding|GO:0042802,identical protein binding|GO:0046982,protein heterodimerization activity|GO:0070699,type II activin receptor binding	GO:0005576,extracellular region|GO:0005615,extracellular space|GO:0005615,extracellular space|GO:0043509,activin A complex|GO:0043512,inhibin A complex|GO:0048471,perinuclear region of cytoplasm	path:rno04350 TGF-beta signaling pathway - Rattus norvegicus (rat)|path:rno04550 Signaling pathways regulating pluripotency of stem cells - Rattus norvegicus (rat)
Cxcl2	Cxcl2	chr14:18731345-18733391	A	B	OK	1.24888	4.21518	1.75496	2.76788	0.0001	0.000551933	yes	Up	GO:0002237,response to molecule of bacterial origin|GO:0006935,chemotaxis|GO:0006954,inflammatory response|GO:0006955,immune response|GO:0007186,G-protein coupled receptor signaling pathway|GO:0007204,positive regulation of cytosolic calcium ion concentration|GO:0030593,neutrophil chemotaxis|GO:0030595,leukocyte chemotaxis|GO:0032496,response to lipopolysaccharide|GO:0042127,regulation of cell pr…	GO:0005125,cytokine activity|GO:0008009,chemokine activity|GO:0008009,chemokine activity|GO:0045236,CXCR chemokine receptor binding	GO:0005576,extracellular region|GO:0005615,extracellular space|GO:0005615,extracellular space|GO:0005829,cytosol	path:rno04060 Cytokine-cytokine receptor interaction - Rattus norvegicus (rat)|path:rno04062 Chemokine signaling pathway - Rattus norvegicus (rat)|path:rno04064 NF-kappa B signaling pathway - Rattus norvegicus (rat)|path:rno04621 NOD-like receptor signaling pathway - Rattus norvegicus (rat)|path:rno04657 IL-17 signaling pathway - Rattus norvegicus (rat)|path:rno04668 TNF signaling pathway - Rattu…
Tnfaip6	Tnfaip6	chr3:37545237-37564704	A	B	OK	1.26248	4.25257	1.75208	3.0313	5e-05	0.000289296	yes	Up	GO:0007155,cell adhesion|GO:0030335,positive regulation of cell migration|GO:0050728,negative regulation of inflammatory response	GO:0005540,hyaluronic acid binding	GO:0005615,extracellular space
Npm1	Npm1	chr10:18047108-18091062	A	B	OK	281.269	943.895	1.74668	5.68937	5e-05	0.000289296	yes	Up	GO:0000055,ribosomal large subunit export from nucleus|GO:0000056,ribosomal small subunit export from nucleus|GO:0006281,DNA repair|GO:0006334,nucleosome assembly|GO:0006407,rRNA export from nucleus|GO:0006407,rRNA export from nucleus|GO:0006884,cell volume homeostasis|GO:0006884,cell volume homeostasis|GO:0006913,nucleocytoplasmic transport|GO:0006913,nucleocytoplasmic transport|GO:0006950,respo…	GO:0003676,nucleic acid binding|GO:0003677,DNA binding|GO:0003713,transcription coactivator activity|GO:0003723,RNA binding|GO:0003723,RNA binding|GO:0004860,protein kinase inhibitor activity|GO:0005515,protein binding|GO:0005547,phosphatidylinositol-3,4,5-trisphosphate binding|GO:0019843,rRNA binding|GO:0019899,enzyme binding|GO:0019901,protein kinase binding|GO:0030957,Tat protein binding|GO:00…	GO:0001652,granular component|GO:0005634,nucleus|GO:0005634,nucleus|GO:0005654,nucleoplasm|GO:0005654,nucleoplasm|GO:0005730,nucleolus|GO:0005730,nucleolus|GO:0005737,cytoplasm|GO:0005737,cytoplasm|GO:0005813,centrosome|GO:0005813,centrosome|GO:0005829,cytosol|GO:0005856,cytoskeleton|GO:0005925,focal adhesion|GO:0015934,large ribosomal subunit|GO:0015935,small ribosomal subunit|GO:0016020,membran…
Nr4a3	Nr4a3	chr5:63781800-63822890	A	B	OK	0.412019	1.37977	1.74364	3.24269	5e-05	0.000289296	yes	Up	GO:0000122,negative regulation of transcription from RNA polymerase II promoter|GO:0001707,mesoderm formation|GO:0006351,transcription, DNA-templated|GO:0006355,regulation of transcription, DNA-templated|GO:0006366,transcription from RNA polymerase II promoter|GO:0007369,gastrulation|GO:0007411,axon guidance|GO:0009444,pyruvate oxidation|GO:0010613,positive regulation of cardiac muscle hypertroph…	GO:0000978,RNA polymerase II core promoter proximal region sequence-specific DNA binding|GO:0001046,core promoter sequence-specific DNA binding|GO:0001077,transcriptional activator activity, RNA polymerase II core promoter proximal region sequence-specific binding|GO:0001077,transcriptional activator activity, RNA polymerase II core promoter proximal region sequence-specific binding|GO:0001223,tr…	GO:0005634,nucleus|GO:0005667,transcription factor complex	path:rno05202 Transcriptional misregulation in cancer - Rattus norvegicus (rat)
Gfpt2	Gfpt2	chr10:35279236-35325506	A	B	OK	1.28324	4.29496	1.74286	3.92046	5e-05	0.000289296	yes	Up	GO:0005975,carbohydrate metabolic process|GO:0006002,fructose 6-phosphate metabolic process|GO:0006047,UDP-N-acetylglucosamine metabolic process|GO:0006487,protein N-linked glycosylation|GO:0006541,glutamine metabolic process|GO:1901137,carbohydrate derivative biosynthetic process	GO:0004360,glutamine-fructose-6-phosphate transaminase (isomerizing) activity|GO:0008483,transaminase activity|GO:0016740,transferase activity|GO:0030246,carbohydrate binding		path:rno00250 Alanine, aspartate and glutamate metabolism - Rattus norvegicus (rat)|path:rno00520 Amino sugar and nucleotide sugar metabolism - Rattus norvegicus (rat)|path:rno01100 Metabolic pathways - Rattus norvegicus (rat)|path:rno04931 Insulin resistance - Rattus norvegicus (rat)
Wdr46	Wdr46	chr20:5447859-5455632	A	B	OK	4.51963	15.1081	1.74104	5.20254	5e-05	0.000289296	yes	Up	GO:0000462,maturation of SSU-rRNA from tricistronic rRNA transcript (SSU-rRNA, 5.8S rRNA, LSU-rRNA)|GO:1903955,positive regulation of protein targeting to mitochondrion	GO:0044822,poly(A) RNA binding	GO:0005634,nucleus|GO:0005730,nucleolus|GO:0030686,90S preribosome|GO:0032040,small-subunit processome
Glis3	Glis3	chr1:246380815-246564385	A	B	OK	0.285597	0.954483	1.74074	1.78839	0.0113	0.0331175	yes	Up	GO:0000122,negative regulation of transcription from RNA polymerase II promoter|GO:0000122,negative regulation of transcription from RNA polymerase II promoter|GO:0006351,transcription, DNA-templated|GO:0006355,regulation of transcription, DNA-templated|GO:0006357,regulation of transcription from RNA polymerase II promoter|GO:0006366,transcription from RNA polymerase II promoter|GO:0045944,positi…	GO:0000977,RNA polymerase II regulatory region sequence-specific DNA binding|GO:0000978,RNA polymerase II core promoter proximal region sequence-specific DNA binding|GO:0001077,transcriptional activator activity, RNA polymerase II core promoter proximal region sequence-specific binding|GO:0001078,transcriptional repressor activity, RNA polymerase II core promoter proximal region sequence-specific…	GO:0005634,nucleus|GO:0005654,nucleoplasm|GO:0005794,Golgi apparatus
Tnnt2	Tnnt2	chr13:52662973-52680992	A	B	OK	1.92463	6.43093	1.74045	2.72126	5e-05	0.000289296	yes	Up	GO:0006936,muscle contraction|GO:0006936,muscle contraction|GO:0006937,regulation of muscle contraction|GO:0007507,heart development|GO:0008016,regulation of heart contraction|GO:0008016,regulation of heart contraction|GO:0030049,muscle filament sliding|GO:0032780,negative regulation of ATPase activity|GO:0032781,positive regulation of ATPase activity|GO:0032972,regulation of muscle filament slid…	GO:0003779,actin binding|GO:0005200,structural constituent of cytoskeleton|GO:0005523,tropomyosin binding|GO:0016887,ATPase activity|GO:0030172,troponin C binding|GO:0030674,protein binding, bridging|GO:0031013,troponin I binding	GO:0005737,cytoplasm|GO:0005861,troponin complex|GO:0005861,troponin complex|GO:0005865,striated muscle thin filament|GO:0030016,myofibril|GO:0030016,myofibril|GO:0030017,sarcomere	path:rno04260 Cardiac muscle contraction - Rattus norvegicus (rat)|path:rno04261 Adrenergic signaling in cardiomyocytes - Rattus norvegicus (rat)|path:rno05410 Hypertrophic cardiomyopathy (HCM) - Rattus norvegicus (rat)|path:rno05414 Dilated cardiomyopathy (DCM) - Rattus norvegicus (rat)
Tmem43	Tmem43	chr4:123118467-123133610	A	B	OK	34.0877	113.295	1.73276	6.81121	5e-05	0.000289296	yes	Up	GO:0071763,nuclear membrane organization|GO:0071763,nuclear membrane organization	GO:0043621,protein self-association	GO:0005634,nucleus|GO:0005637,nuclear inner membrane|GO:0005639,integral component of nuclear inner membrane|GO:0005783,endoplasmic reticulum|GO:0005788,endoplasmic reticulum lumen|GO:0005794,Golgi apparatus|GO:0016020,membrane|GO:0016021,integral component of membrane
Fjx1	Fjx1	chr3:92288817-92290919	A	B	OK	1.42619	4.73462	1.73108	3.60005	5e-05	0.000289296	yes	Up	GO:0007267,cell-cell signaling|GO:0010842,retina layer formation		GO:0005576,extracellular region|GO:0005615,extracellular space
Qtrt1	Qtrt1	chr8:22447056-22454328	A	B	OK	2.63849	8.75081	1.7297	3.75798	5e-05	0.000289296	yes	Up	GO:0006400,tRNA modification|GO:0008033,tRNA processing|GO:0008616,queuosine biosynthetic process	GO:0005515,protein binding|GO:0008479,queuine tRNA-ribosyltransferase activity|GO:0016740,transferase activity|GO:0016757,transferase activity, transferring glycosyl groups|GO:0046872,metal ion binding	GO:0005634,nucleus|GO:0005737,cytoplasm|GO:0005739,mitochondrion
Adora1	Adora1	chr13:51042110-51076913	A	B	OK	0.795433	2.63555	1.72829	2.92625	5e-05	0.000289296	yes	Up	GO:0000186,activation of MAPKK activity|GO:0001659,temperature homeostasis|GO:0001666,response to hypoxia|GO:0001973,adenosine receptor signaling pathway|GO:0002087,regulation of respiratory gaseous exchange by neurological system process|GO:0002674,negative regulation of acute inflammatory response|GO:0002686,negative regulation of leukocyte migration|GO:0002793,positive regulation of peptide se…	GO:0001609,G-protein coupled adenosine receptor activity|GO:0001664,G-protein coupled receptor binding|GO:0001883,purine nucleoside binding|GO:0004629,phospholipase C activity|GO:0004871,signal transducer activity|GO:0004930,G-protein coupled receptor activity|GO:0005515,protein binding|GO:0031072,heat shock protein binding|GO:0031683,G-protein beta/gamma-subunit complex binding|GO:0032795,hetero…	GO:0005783,endoplasmic reticulum|GO:0005886,plasma membrane|GO:0012505,endomembrane system|GO:0014069,postsynaptic density|GO:0016020,membrane|GO:0016021,integral component of membrane|GO:0016323,basolateral plasma membrane|GO:0030425,dendrite|GO:0030673,axolemma|GO:0032279,asymmetric synapse|GO:0042734,presynaptic membrane|GO:0043025,neuronal cell body|GO:0043195,terminal bouton|GO:0043197,dendr…	path:rno04022 cGMP-PKG signaling pathway - Rattus norvegicus (rat)|path:rno04024 cAMP signaling pathway - Rattus norvegicus (rat)|path:rno04071 Sphingolipid signaling pathway - Rattus norvegicus (rat)|path:rno04080 Neuroactive ligand-receptor interaction - Rattus norvegicus (rat)|path:rno04923 Regulation of lipolysis in adipocytes - Rattus norvegicus (rat)|path:rno04924 Renin secretion - Rattus n…
LOC500881	LOC500881	chr7:108549040-108551714	A	B	OK	0.651797	2.1522	1.72332	3.00762	5e-05	0.000289296	yes	Up
Shmt2	Shmt2	chr7:70824717-70829822	A	B	OK	8.14248	26.8706	1.72249	5.77036	5e-05	0.000289296	yes	Up	GO:0006544,glycine metabolic process|GO:0006545,glycine biosynthetic process|GO:0006563,L-serine metabolic process|GO:0006564,L-serine biosynthetic process|GO:0006730,one-carbon metabolic process|GO:0008284,positive regulation of cell proliferation|GO:0019264,glycine biosynthetic process from serine|GO:0034340,response to type I interferon|GO:0046653,tetrahydrofolate metabolic process|GO:0051262,…	GO:0003682,chromatin binding|GO:0004372,glycine hydroxymethyltransferase activity|GO:0008732,L-allo-threonine aldolase activity|GO:0016597,amino acid binding|GO:0030170,pyridoxal phosphate binding|GO:0042802,identical protein binding	GO:0005634,nucleus|GO:0005737,cytoplasm|GO:0005739,mitochondrion|GO:0005739,mitochondrion|GO:0005743,mitochondrial inner membrane|GO:0005743,mitochondrial inner membrane|GO:0005758,mitochondrial intermembrane space|GO:0005759,mitochondrial matrix|GO:0015630,microtubule cytoskeleton|GO:0042645,mitochondrial nucleoid|GO:0070062,extracellular exosome|GO:0070552,BRISC complex	path:rno00260 Glycine, serine and threonine metabolism - Rattus norvegicus (rat)|path:rno00630 Glyoxylate and dicarboxylate metabolism - Rattus norvegicus (rat)|path:rno00670 One carbon pool by folate - Rattus norvegicus (rat)|path:rno01100 Metabolic pathways - Rattus norvegicus (rat)|path:rno01200 Carbon metabolism - Rattus norvegicus (rat)|path:rno01230 Biosynthesis of amino acids - Rattus norv…
Cdv3	Cdv3	chr8:111837231-111850393	A	B	OK	35.9463	118.164	1.71688	5.86076	5e-05	0.000289296	yes	Up	GO:0008150,biological_process	GO:0003674,molecular_function	GO:0005634,nucleus|GO:0005730,nucleolus|GO:0005737,cytoplasm|GO:0005737,cytoplasm|GO:0005886,plasma membrane
Il1rn	Il1rn	chr3:1366122-1468624	A	B	OK	8.07309	26.5217	1.71598	5.12166	5e-05	0.000289296	yes	Up	GO:0001660,fever generation|GO:0001660,fever generation|GO:0001960,negative regulation of cytokine-mediated signaling pathway|GO:0002437,inflammatory response to antigenic stimulus|GO:0006629,lipid metabolic process|GO:0006953,acute-phase response|GO:0007613,memory|GO:0014050,negative regulation of glutamate secretion|GO:0019221,cytokine-mediated signaling pathway|GO:0019233,sensory perception of…	GO:0005125,cytokine activity|GO:0005149,interleukin-1 receptor binding|GO:0005149,interleukin-1 receptor binding|GO:0005150,interleukin-1, Type I receptor binding|GO:0005151,interleukin-1, Type II receptor binding|GO:0005152,interleukin-1 receptor antagonist activity|GO:0045352,interleukin-1 Type I receptor antagonist activity|GO:0045353,interleukin-1 Type II receptor antagonist activity	GO:0005576,extracellular region|GO:0005615,extracellular space|GO:0005615,extracellular space|GO:0005737,cytoplasm|GO:0031982,vesicle|GO:0070062,extracellular exosome
Anxa2	Anxa2	chr8:75687133-75723589	A	B	OK	341.482	1120.82	1.71467	5.30142	5e-05	0.000289296	yes	Up	GO:0001525,angiogenesis|GO:0001765,membrane raft assembly|GO:0001934,positive regulation of protein phosphorylation|GO:0002091,negative regulation of receptor internalization|GO:0002091,negative regulation of receptor internalization|GO:0006900,membrane budding|GO:0007589,body fluid secretion|GO:0030199,collagen fibril organization|GO:0031340,positive regulation of vesicle fusion|GO:0032804,negat…	GO:0002020,protease binding|GO:0004859,phospholipase inhibitor activity|GO:0005509,calcium ion binding|GO:0005515,protein binding|GO:0005544,calcium-dependent phospholipid binding|GO:0005546,phosphatidylinositol-4,5-bisphosphate binding|GO:0008092,cytoskeletal protein binding|GO:0017137,Rab GTPase binding|GO:0019834,phospholipase A2 inhibitor activity|GO:0030546,receptor activator activity|GO:004…	GO:0001725,stress fiber|GO:0001726,ruffle|GO:0005576,extracellular region|GO:0005578,proteinaceous extracellular matrix|GO:0005604,basement membrane|GO:0005615,extracellular space|GO:0005634,nucleus|GO:0005737,cytoplasm|GO:0005737,cytoplasm|GO:0005765,lysosomal membrane|GO:0005768,endosome|GO:0005769,early endosome|GO:0005811,lipid particle|GO:0005829,cytosol|GO:0005886,plasma membrane|GO:0005938…
LOC100360508	LOC100360508	chr13:45074066-45127815	A	B	OK	10.1455	33.1721	1.70913	1.26027	0.0466	0.105831	no	Up
Smpd3	Smpd3	chr19:38237962-38321572	A	B	OK	0.608601	1.98791	1.70769	3.61247	5e-05	0.000289296	yes	Up	GO:0002244,hematopoietic progenitor cell differentiation|GO:0006629,lipid metabolic process|GO:0006665,sphingolipid metabolic process|GO:0006684,sphingomyelin metabolic process|GO:0007049,cell cycle|GO:0007165,signal transduction|GO:0007275,multicellular organismal development|GO:0014824,artery smooth muscle contraction|GO:0030072,peptide hormone secretion|GO:0045429,positive regulation of nitric…	GO:0004767,sphingomyelin phosphodiesterase activity|GO:0004767,sphingomyelin phosphodiesterase activity|GO:0005515,protein binding|GO:0016787,hydrolase activity|GO:0046872,metal ion binding	GO:0000137,Golgi cis cisterna|GO:0005737,cytoplasm|GO:0005794,Golgi apparatus|GO:0005829,cytosol|GO:0005886,plasma membrane|GO:0016020,membrane	path:rno00600 Sphingolipid metabolism - Rattus norvegicus (rat)|path:rno01100 Metabolic pathways - Rattus norvegicus (rat)
Cxcl16	Cxcl16	chr10:57060004-57071096	A	B	OK	39.7504	129.678	1.7059	6.31598	5e-05	0.000289296	yes	Up	GO:0006898,receptor-mediated endocytosis|GO:0006935,chemotaxis|GO:0010818,T cell chemotaxis|GO:0030307,positive regulation of cell growth|GO:0030335,positive regulation of cell migration|GO:0030335,positive regulation of cell migration|GO:0034097,response to cytokine|GO:0034341,response to interferon-gamma|GO:0034612,response to tumor necrosis factor|GO:0048247,lymphocyte chemotaxis|GO:0071222,ce…	GO:0005041,low-density lipoprotein receptor activity|GO:0005044,scavenger receptor activity|GO:0005125,cytokine activity|GO:0008009,chemokine activity|GO:0008009,chemokine activity|GO:0042379,chemokine receptor binding	GO:0005615,extracellular space|GO:0005615,extracellular space|GO:0016020,membrane|GO:0016021,integral component of membrane	path:rno04060 Cytokine-cytokine receptor interaction - Rattus norvegicus (rat)|path:rno04062 Chemokine signaling pathway - Rattus norvegicus (rat)
Eprs	Eprs	chr13:103300910-103371651	A	B	OK	46.437	150.892	1.70017	6.06216	5e-05	0.000289296	yes	Up	GO:0006412,translation|GO:0006417,regulation of translation|GO:0006418,tRNA aminoacylation for protein translation|GO:0006424,glutamyl-tRNA aminoacylation|GO:0006433,prolyl-tRNA aminoacylation|GO:0008152,metabolic process|GO:0017148,negative regulation of translation|GO:0017148,negative regulation of translation|GO:0043039,tRNA aminoacylation|GO:0071346,cellular response to interferon-gamma|GO:00…	GO:0000166,nucleotide binding|GO:0003723,RNA binding|GO:0003824,catalytic activity|GO:0004812,aminoacyl-tRNA ligase activity|GO:0004818,glutamate-tRNA ligase activity|GO:0004827,proline-tRNA ligase activity|GO:0005524,ATP binding|GO:0016874,ligase activity|GO:0016876,ligase activity, forming aminoacyl-tRNA and related compounds|GO:0035613,RNA stem-loop binding|GO:0051020,GTPase binding	GO:0005737,cytoplasm|GO:0016020,membrane|GO:0017101,aminoacyl-tRNA synthetase multienzyme complex|GO:0030529,intracellular ribonucleoprotein complex|GO:0097452,GAIT complex|GO:0097452,GAIT complex	path:rno00860 Porphyrin and chlorophyll metabolism - Rattus norvegicus (rat)|path:rno00970 Aminoacyl-tRNA biosynthesis - Rattus norvegicus (rat)|path:rno01100 Metabolic pathways - Rattus norvegicus (rat)
Tfrc	Tfrc	chr11:71397422-71419263	A	B	OK	20.87	67.7216	1.69818	6.61237	5e-05	0.000289296	yes	Up	GO:0006879,cellular iron ion homeostasis|GO:0006897,endocytosis|GO:0006898,receptor-mediated endocytosis|GO:0030316,osteoclast differentiation|GO:0031668,cellular response to extracellular stimulus|GO:0033572,transferrin transport|GO:0035690,cellular response to drug|GO:0045780,positive regulation of bone resorption|GO:0071281,cellular response to iron ion|GO:0097286,iron ion import	GO:0001948,glycoprotein binding|GO:0001948,glycoprotein binding|GO:0003725,double-stranded RNA binding|GO:0004998,transferrin receptor activity|GO:0004998,transferrin receptor activity|GO:0005381,iron ion transmembrane transporter activity|GO:0005515,protein binding|GO:0030544,Hsp70 protein binding|GO:0033570,transferrin transmembrane transporter activity|GO:0042802,identical protein binding|GO:0…	GO:0005576,extracellular region|GO:0005615,extracellular space|GO:0005739,mitochondrion|GO:0005768,endosome|GO:0005768,endosome|GO:0005886,plasma membrane|GO:0005886,plasma membrane|GO:0005887,integral component of plasma membrane|GO:0005905,coated pit|GO:0005905,coated pit|GO:0009897,external side of plasma membrane|GO:0009897,external side of plasma membrane|GO:0009986,cell surface|GO:0009986,c…	path:rno04066 HIF-1 signaling pathway - Rattus norvegicus (rat)|path:rno04144 Endocytosis - Rattus norvegicus (rat)|path:rno04145 Phagosome - Rattus norvegicus (rat)|path:rno04216 Ferroptosis - Rattus norvegicus (rat)|path:rno04640 Hematopoietic cell lineage - Rattus norvegicus (rat)
LOC108351137	LOC108351137	chr5:115649076-115650141	A	B	OK	4.36626	14.1619	1.69755	3.85123	5e-05	0.000289296	yes	Up
Asns	Asns	chr4:33742875-33761106	A	B	OK	8.50198	27.5313	1.6952	5.84967	5e-05	0.000289296	yes	Up	GO:0006529,asparagine biosynthetic process|GO:0006529,asparagine biosynthetic process|GO:0006541,glutamine metabolic process|GO:0008652,cellular amino acid biosynthetic process|GO:0042149,cellular response to glucose starvation|GO:0043066,negative regulation of apoptotic process|GO:0045931,positive regulation of mitotic cell cycle	GO:0000166,nucleotide binding|GO:0004066,asparagine synthase (glutamine-hydrolyzing) activity|GO:0004066,asparagine synthase (glutamine-hydrolyzing) activity|GO:0005524,ATP binding|GO:0016874,ligase activity|GO:0042803,protein homodimerization activity|GO:0042803,protein homodimerization activity|GO:0048037,cofactor binding	GO:0005829,cytosol	path:rno00250 Alanine, aspartate and glutamate metabolism - Rattus norvegicus (rat)|path:rno01100 Metabolic pathways - Rattus norvegicus (rat)
Armc6	Armc6	chr16:20908161-20949732	A	B	OK	2.76234	8.92191	1.69146	2.25575	0.00105	0.00439756	yes	Up	GO:0002244,hematopoietic progenitor cell differentiation	GO:0003674,molecular_function	GO:0005575,cellular_component
LOC688459	LOC688459	chr9:23420653-23424832	A	B	OK	0.230357	0.742608	1.68873	1.62354	0.01385	0.0392246	yes	Up
Krt8	Krt8	chr7:143596510-143603745	A	B	OK	134.849	434.443	1.68782	6.02995	5e-05	0.000289296	yes	Up	GO:0000904,cell morphogenesis involved in differentiation|GO:0007275,multicellular organismal development|GO:0033209,tumor necrosis factor-mediated signaling pathway|GO:0033209,tumor necrosis factor-mediated signaling pathway|GO:0045214,sarcomere organization|GO:0051599,response to hydrostatic pressure|GO:0051707,response to other organism|GO:0060706,cell differentiation involved in embryonic pla…	GO:0005198,structural molecule activity|GO:0005515,protein binding|GO:0032403,protein complex binding|GO:0097110,scaffold protein binding	GO:0005634,nucleus|GO:0005737,cytoplasm|GO:0005882,intermediate filament|GO:0005882,intermediate filament|GO:0005911,cell-cell junction|GO:0016010,dystrophin-associated glycoprotein complex|GO:0030018,Z disc|GO:0030018,Z disc|GO:0042383,sarcolemma|GO:0042383,sarcolemma|GO:0043034,costamere|GO:0045095,keratin filament|GO:0070062,extracellular exosome|GO:0071944,cell periphery
Fam169a	Fam169a	chr2:27884747-27941069	A	B	OK	0.306387	0.986367	1.68677	2.85579	5e-05	0.000289296	yes	Up	GO:0008150,biological_process	GO:0003674,molecular_function	GO:0005575,cellular_component|GO:0005634,nucleus|GO:0016020,membrane
Nop2	Nop2	chr4:157646758-157658502	A	B	OK	7.75981	24.8468	1.67897	5.87442	5e-05	0.000289296	yes	Up	GO:0006364,rRNA processing|GO:0008150,biological_process|GO:0032259,methylation	GO:0000179,rRNA (adenine-N6,N6-)-dimethyltransferase activity|GO:0003723,RNA binding|GO:0003880,protein C-terminal carboxyl O-methyltransferase activity|GO:0004809,tRNA (guanine-N2-)-methyltransferase activity|GO:0008168,methyltransferase activity|GO:0008169,C-methyltransferase activity|GO:0008170,N-methyltransferase activity|GO:0008171,O-methyltransferase activity|GO:0008172,S-methyltransferase …	GO:0005634,nucleus|GO:0005730,nucleolus
Ppan	Ppan	chr8:21905864-21909845	A	B	OK	9.97866	31.9391	1.67841	5.56916	5e-05	0.000289296	yes	Up	GO:0000027,ribosomal large subunit assembly|GO:0001560,regulation of cell growth by extracellular stimulus	GO:0019843,rRNA binding|GO:0044822,poly(A) RNA binding	GO:0005634,nucleus|GO:0030687,preribosome, large subunit precursor
LOC100909441	LOC100909441	chr2:199196123-199203741	A	B	OK	1.92776	6.1672	1.67769	3.40778	5e-05	0.000289296	yes	Up
Nhp2	Nhp2	chr10:34975700-34979082	A	B	OK	0.71739	2.28953	1.67423	1.74531	0.0037	0.0128944	yes	Up	GO:0006364,rRNA processing|GO:0042254,ribosome biogenesis|GO:1904874,positive regulation of telomerase RNA localization to Cajal body	GO:0003723,RNA binding|GO:0005515,protein binding|GO:0034513,box H/ACA snoRNA binding|GO:0044822,poly(A) RNA binding|GO:0070034,telomerase RNA binding	GO:0000784,nuclear chromosome, telomeric region|GO:0005634,nucleus|GO:0005654,nucleoplasm|GO:0005697,telomerase holoenzyme complex|GO:0005730,nucleolus|GO:0005737,cytoplasm|GO:0030529,intracellular ribonucleoprotein complex|GO:0031429,box H/ACA snoRNP complex|GO:0090661,box H/ACA telomerase RNP complex	path:rno03008 Ribosome biogenesis in eukaryotes - Rattus norvegicus (rat)
Prmt3	Prmt3	chr1:105113594-105200253	A	B	OK	6.12898	19.5162	1.67096	5.506	5e-05	0.000289296	yes	Up	GO:0006355,regulation of transcription, DNA-templated|GO:0006479,protein methylation|GO:0018216,peptidyl-arginine methylation|GO:0019919,peptidyl-arginine methylation, to asymmetrical-dimethyl arginine|GO:0031397,negative regulation of protein ubiquitination|GO:0032259,methylation|GO:0060997,dendritic spine morphogenesis	GO:0000179,rRNA (adenine-N6,N6-)-dimethyltransferase activity|GO:0003880,protein C-terminal carboxyl O-methyltransferase activity|GO:0004809,tRNA (guanine-N2-)-methyltransferase activity|GO:0005515,protein binding|GO:0008168,methyltransferase activity|GO:0008169,C-methyltransferase activity|GO:0008170,N-methyltransferase activity|GO:0008171,O-methyltransferase activity|GO:0008172,S-methyltransfer…	GO:0005737,cytoplasm|GO:0005829,cytosol|GO:0005840,ribosome
Mina	Mina	chr11:42895609-43028722	A	B	OK	4.85589	15.4365	1.66854	1.41383	0.0197	0.0525991	no	Up	GO:0006351,transcription, DNA-templated|GO:0006355,regulation of transcription, DNA-templated|GO:0008283,cell proliferation|GO:0042127,regulation of cell proliferation|GO:0042254,ribosome biogenesis|GO:0055114,oxidation-reduction process	GO:0000907,sulfonate dioxygenase activity|GO:0001191,transcriptional repressor activity, RNA polymerase II transcription factor binding|GO:0016491,oxidoreductase activity|GO:0018602,2,4-dichlorophenoxyacetate alpha-ketoglutarate dioxygenase activity|GO:0019798,procollagen-proline dioxygenase activity|GO:0034792,hypophosphite dioxygenase activity|GO:0043734,DNA-N1-methyladenine dioxygenase activit…	GO:0005634,nucleus|GO:0005634,nucleus|GO:0005667,transcription factor complex|GO:0005730,nucleolus|GO:0005737,cytoplasm|GO:0005829,cytosol
Wnt2	Wnt2	chr4:45286844-45332899	A	B	OK	1.88785	5.99208	1.66631	5.47069	5e-05	0.000289296	yes	Up	GO:0000122,negative regulation of transcription from RNA polymerase II promoter|GO:0007424,open tracheal system development|GO:0007517,muscle organ development|GO:0009798,axis specification|GO:0009952,anterior/posterior pattern specification|GO:0016055,Wnt signaling pathway|GO:0048675,axon extension|GO:0060070,canonical Wnt signaling pathway	GO:0005102,receptor binding|GO:0005109,frizzled binding|GO:0005109,frizzled binding	GO:0005576,extracellular region|GO:0005615,extracellular space|GO:0005886,plasma membrane	path:rno04150 mTOR signaling pathway - Rattus norvegicus (rat)|path:rno04310 Wnt signaling pathway - Rattus norvegicus (rat)|path:rno04390 Hippo signaling pathway - Rattus norvegicus (rat)|path:rno04550 Signaling pathways regulating pluripotency of stem cells - Rattus norvegicus (rat)|path:rno04916 Melanogenesis - Rattus norvegicus (rat)|path:rno05165 Human papillomavirus infection - Rattus norve…
Gfer	Gfer	chr10:14059346-14061703	A	B	OK	11.8652	37.6532	1.66604	5.29291	5e-05	0.000289296	yes	Up	GO:0043066,negative regulation of apoptotic process|GO:0045953,negative regulation of natural killer cell mediated cytotoxicity|GO:0055114,oxidation-reduction process|GO:0097421,liver regeneration|GO:1903204,negative regulation of oxidative stress-induced neuron death|GO:2000573,positive regulation of DNA biosynthetic process	GO:0008083,growth factor activity|GO:0015035,protein disulfide oxidoreductase activity|GO:0016491,oxidoreductase activity|GO:0016971,flavin-linked sulfhydryl oxidase activity|GO:0016972,thiol oxidase activity|GO:0050660,flavin adenine dinucleotide binding	GO:0005615,extracellular space|GO:0005737,cytoplasm|GO:0005739,mitochondrion|GO:0005739,mitochondrion|GO:0005829,cytosol
Sdad1	Sdad1	chr14:17247380-17274228	A	B	OK	6.83782	21.6781	1.66463	5.55835	5e-05	0.000289296	yes	Up	GO:0000055,ribosomal large subunit export from nucleus|GO:0006810,transport|GO:0008150,biological_process|GO:0015031,protein transport|GO:0030036,actin cytoskeleton organization|GO:0042254,ribosome biogenesis|GO:0042273,ribosomal large subunit biogenesis	GO:0003674,molecular_function	GO:0005634,nucleus|GO:0005730,nucleolus
Fgf10	Fgf10	chr2:51673479-51747533	A	B	OK	4.31497	13.6739	1.664	3.05855	5e-05	0.000289296	yes	Up	GO:0000132,establishment of mitotic spindle orientation|GO:0000187,activation of MAPK activity|GO:0001759,organ induction|GO:0001759,organ induction|GO:0001974,blood vessel remodeling|GO:0003338,metanephros morphogenesis|GO:0006935,chemotaxis|GO:0007267,cell-cell signaling|GO:0007267,cell-cell signaling|GO:0007368,determination of left/right symmetry|GO:0007431,salivary gland development|GO:00074…	GO:0005102,receptor binding|GO:0005104,fibroblast growth factor receptor binding|GO:0005111,type 2 fibroblast growth factor receptor binding|GO:0005515,protein binding|GO:0008083,growth factor activity|GO:0008201,heparin binding|GO:0042056,chemoattractant activity|GO:0042056,chemoattractant activity	GO:0005576,extracellular region|GO:0005615,extracellular space|GO:0005615,extracellular space|GO:0005634,nucleus|GO:0005886,plasma membrane|GO:0009986,cell surface|GO:0031012,extracellular matrix	path:rno04010 MAPK signaling pathway - Rattus norvegicus (rat)|path:rno04014 Ras signaling pathway - Rattus norvegicus (rat)|path:rno04015 Rap1 signaling pathway - Rattus norvegicus (rat)|path:rno04151 PI3K-Akt signaling pathway - Rattus norvegicus (rat)|path:rno04810 Regulation of actin cytoskeleton - Rattus norvegicus (rat)|path:rno05200 Pathways in cancer - Rattus norvegicus (rat)|path:rno0521…
Gtse1	Gtse1	chr7:126736415-126753221	A	B	OK	2.9128	9.21886	1.66218	4.62075	5e-05	0.000289296	yes	Up			GO:0005737,cytoplasm|GO:0005856,cytoskeleton|GO:0005874,microtubule|GO:0005881,cytoplasmic microtubule|GO:0016020,membrane	path:rno04115 p53 signaling pathway - Rattus norvegicus (rat)
Mrto4	Mrto4	chr5:157814141-157820889	A	B	OK	12.2975	38.7578	1.65612	5.42275	5e-05	0.000289296	yes	Up	GO:0008150,biological_process|GO:0042254,ribosome biogenesis	GO:0044822,poly(A) RNA binding	GO:0005622,intracellular|GO:0005634,nucleus|GO:0005654,nucleoplasm|GO:0005730,nucleolus|GO:0005737,cytoplasm|GO:0031965,nuclear membrane
Drap1	Drap1	chr1:220803782-220806480	A	B	OK	36.83	115.95	1.65454	6.1826	5e-05	0.000289296	yes	Up	GO:0000122,negative regulation of transcription from RNA polymerase II promoter|GO:0006351,transcription, DNA-templated|GO:0006355,regulation of transcription, DNA-templated	GO:0003677,DNA binding|GO:0003714,transcription corepressor activity|GO:0005515,protein binding|GO:0008134,transcription factor binding|GO:0046982,protein heterodimerization activity	GO:0005634,nucleus
Wdr43	Wdr43	chr6:23433531-23473179	A	B	OK	14.6074	45.9816	1.65436	6.49832	5e-05	0.000289296	yes	Up	GO:0000003,reproduction|GO:0000132,establishment of mitotic spindle orientation|GO:0007097,nuclear migration|GO:0031023,microtubule organizing center organization|GO:0047496,vesicle transport along microtubule|GO:2000574,regulation of microtubule motor activity	GO:0008017,microtubule binding|GO:0044822,poly(A) RNA binding|GO:0045502,dynein binding	GO:0000776,kinetochore|GO:0001650,fibrillar center|GO:0005634,nucleus|GO:0005730,nucleolus|GO:0005813,centrosome|GO:0005874,microtubule|GO:0005875,microtubule associated complex|GO:0005938,cell cortex	path:rno03008 Ribosome biogenesis in eukaryotes - Rattus norvegicus (rat)
Krt18	Krt18	chr7:143629454-143633131	A	B	OK	72.6338	228.337	1.65245	6.4038	5e-05	0.000289296	yes	Up	GO:0033209,tumor necrosis factor-mediated signaling pathway|GO:0043000,Golgi to plasma membrane CFTR protein transport|GO:0043066,negative regulation of apoptotic process|GO:0045104,intermediate filament cytoskeleton organization|GO:0097191,extrinsic apoptotic signaling pathway|GO:0097284,hepatocyte apoptotic process	GO:0005198,structural molecule activity|GO:0005515,protein binding|GO:0044822,poly(A) RNA binding|GO:0097110,scaffold protein binding	GO:0005634,nucleus|GO:0005737,cytoplasm|GO:0005815,microtubule organizing center|GO:0005882,intermediate filament|GO:0005882,intermediate filament|GO:0034451,centriolar satellite|GO:0045095,keratin filament|GO:0045095,keratin filament|GO:0070062,extracellular exosome|GO:0071944,cell periphery
Phlda2	Phlda2	chr1:216701344-216704479	A	B	OK	1.19729	3.76251	1.65193	1.82066	0.0088	0.0268831	yes	Up	GO:0001890,placenta development|GO:0009887,organ morphogenesis|GO:0010468,regulation of gene expression|GO:0030334,regulation of cell migration|GO:0045995,regulation of embryonic development|GO:0070873,regulation of glycogen metabolic process		GO:0005737,cytoplasm|GO:0016020,membrane
Casp4	Casp4	chr8:2616390-2651682	A	B	OK	12.3255	38.6827	1.65005	5.30522	5e-05	0.000289296	yes	Up	GO:0006508,proteolysis|GO:0006915,apoptotic process|GO:0007015,actin filament organization|GO:0035234,ectopic germ cell programmed cell death|GO:0035234,ectopic germ cell programmed cell death|GO:0042981,regulation of apoptotic process|GO:0050718,positive regulation of interleukin-1 beta secretion|GO:0050727,regulation of inflammatory response|GO:0070059,intrinsic apoptotic signaling pathway in r…	GO:0004197,cysteine-type endopeptidase activity|GO:0008233,peptidase activity|GO:0008234,cysteine-type peptidase activity|GO:0016787,hydrolase activity|GO:0097110,scaffold protein binding	GO:0005739,mitochondrion|GO:0005783,endoplasmic reticulum|GO:0016020,membrane|GO:0043005,neuron projection|GO:0043025,neuronal cell body|GO:0043234,protein complex|GO:0072557,IPAF inflammasome complex|GO:0072559,NLRP3 inflammasome complex|GO:0097169,AIM2 inflammasome complex	path:rno04621 NOD-like receptor signaling pathway - Rattus norvegicus (rat)
Tnfrsf11a	Tnfrsf11a	chr13:25778305-25835802	A	B	OK	2.9539	9.24469	1.646	4.60115	5e-05	0.000289296	yes	Up	GO:0001503,ossification|GO:0002250,adaptive immune response|GO:0006954,inflammatory response|GO:0006955,immune response|GO:0007275,multicellular organismal development|GO:0030316,osteoclast differentiation|GO:0032496,response to lipopolysaccharide|GO:0033209,tumor necrosis factor-mediated signaling pathway|GO:0034097,response to cytokine|GO:0034612,response to tumor necrosis factor|GO:0042127,reg…	GO:0004888,transmembrane signaling receptor activity|GO:0005031,tumor necrosis factor-activated receptor activity|GO:0005515,protein binding|GO:0019955,cytokine binding|GO:0046872,metal ion binding	GO:0005886,plasma membrane|GO:0005887,integral component of plasma membrane|GO:0009897,external side of plasma membrane|GO:0009986,cell surface|GO:0016020,membrane|GO:0016021,integral component of membrane	path:rno04060 Cytokine-cytokine receptor interaction - Rattus norvegicus (rat)|path:rno04064 NF-kappa B signaling pathway - Rattus norvegicus (rat)|path:rno04380 Osteoclast differentiation - Rattus norvegicus (rat)|path:rno04917 Prolactin signaling pathway - Rattus norvegicus (rat)|path:rno05323 Rheumatoid arthritis - Rattus norvegicus (rat)
Lmo1	Lmo1	chr1:173728182-173764288	A	B	OK	0.302714	0.945397	1.64297	1.336	0.01405	0.0396955	yes	Up	GO:0000122,negative regulation of transcription from RNA polymerase II promoter|GO:0045944,positive regulation of transcription from RNA polymerase II promoter|GO:0045944,positive regulation of transcription from RNA polymerase II promoter|GO:0046013,regulation of T cell homeostatic proliferation	GO:0005515,protein binding|GO:0008270,zinc ion binding|GO:0046872,metal ion binding	GO:0005634,nucleus|GO:0005730,nucleolus
Tubb3	Tubb3	chr19:56220758-56229813	A	B	OK	0.27611	0.861789	1.64209	1.79253	0.0062	0.0200176	yes	Up	GO:0007017,microtubule-based process|GO:0007067,mitotic nuclear division|GO:0007411,axon guidance|GO:0007411,axon guidance|GO:0030182,neuron differentiation	GO:0000166,nucleotide binding|GO:0003924,GTPase activity|GO:0005200,structural constituent of cytoskeleton|GO:0005515,protein binding|GO:0005525,GTP binding|GO:0042277,peptide binding	GO:0005622,intracellular|GO:0005634,nucleus|GO:0005737,cytoplasm|GO:0005856,cytoskeleton|GO:0005874,microtubule|GO:0015630,microtubule cytoskeleton|GO:0030424,axon|GO:0030424,axon|GO:0030425,dendrite|GO:0043025,neuronal cell body|GO:0070062,extracellular exosome|GO:0071944,cell periphery	path:rno04145 Phagosome - Rattus norvegicus (rat)|path:rno04540 Gap junction - Rattus norvegicus (rat)
Relb	Relb	chr1:80517080-80545019	A	B	OK	3.26978	10.1971	1.64089	4.39022	5e-05	0.000289296	yes	Up	GO:0000122,negative regulation of transcription from RNA polymerase II promoter|GO:0006351,transcription, DNA-templated|GO:0006355,regulation of transcription, DNA-templated|GO:0006357,regulation of transcription from RNA polymerase II promoter|GO:0006954,inflammatory response|GO:0007249,I-kappaB kinase/NF-kappaB signaling|GO:0010628,positive regulation of gene expression|GO:0019882,antigen proce…	GO:0000978,RNA polymerase II core promoter proximal region sequence-specific DNA binding|GO:0001047,core promoter binding|GO:0001077,transcriptional activator activity, RNA polymerase II core promoter proximal region sequence-specific binding|GO:0003677,DNA binding|GO:0003677,DNA binding|GO:0003682,chromatin binding|GO:0003700,transcription factor activity, sequence-specific DNA binding|GO:000551…	GO:0005634,nucleus|GO:0005634,nucleus|GO:0005654,nucleoplasm|GO:0005737,cytoplasm|GO:0005829,cytosol|GO:0005856,cytoskeleton|GO:0033256,I-kappaB/NF-kappaB complex	path:rno04010 MAPK signaling pathway - Rattus norvegicus (rat)|path:rno04064 NF-kappa B signaling pathway - Rattus norvegicus (rat)|path:rno04380 Osteoclast differentiation - Rattus norvegicus (rat)|path:rno05166 HTLV-I infection - Rattus norvegicus (rat)|path:rno05169 Epstein-Barr virus infection - Rattus norvegicus (rat)
Trim47	Trim47	chr10:104654716-104659188	A	B	OK	6.09889	19.0039	1.63968	5.207	5e-05	0.000289296	yes	Up	GO:0008150,biological_process	GO:0008270,zinc ion binding|GO:0046872,metal ion binding	GO:0005622,intracellular|GO:0005634,nucleus|GO:0005737,cytoplasm
Ccl11	Ccl11	chr10:69434964-69439566	A	B	OK	24.0525	74.8374	1.63757	5.33004	5e-05	0.000289296	yes	Up	GO:0001938,positive regulation of endothelial cell proliferation|GO:0002548,monocyte chemotaxis|GO:0002551,mast cell chemotaxis|GO:0006935,chemotaxis|GO:0006954,inflammatory response|GO:0006955,immune response|GO:0007010,cytoskeleton organization|GO:0007015,actin filament organization|GO:0007186,G-protein coupled receptor signaling pathway|GO:0008360,regulation of cell shape|GO:0030335,positive r…	GO:0005125,cytokine activity|GO:0008009,chemokine activity|GO:0008009,chemokine activity|GO:0048020,CCR chemokine receptor binding	GO:0005576,extracellular region|GO:0005615,extracellular space|GO:0005615,extracellular space|GO:0005622,intracellular	path:rno04060 Cytokine-cytokine receptor interaction - Rattus norvegicus (rat)|path:rno04062 Chemokine signaling pathway - Rattus norvegicus (rat)|path:rno04657 IL-17 signaling pathway - Rattus norvegicus (rat)|path:rno05310 Asthma - Rattus norvegicus (rat)
Pi4k2b	Pi4k2b	chr14:60567967-60594821	A	B	OK	20.8267	64.741	1.63624	6.18282	5e-05	0.000289296	yes	Up	GO:0008150,biological_process|GO:0016310,phosphorylation	GO:0000166,nucleotide binding|GO:0003674,molecular_function|GO:0004430,1-phosphatidylinositol 4-kinase activity|GO:0005524,ATP binding|GO:0016301,kinase activity|GO:0016740,transferase activity|GO:0016773,phosphotransferase activity, alcohol group as acceptor	GO:0005737,cytoplasm|GO:0016020,membrane	path:rno00562 Inositol phosphate metabolism - Rattus norvegicus (rat)|path:rno01100 Metabolic pathways - Rattus norvegicus (rat)|path:rno04070 Phosphatidylinositol signaling system - Rattus norvegicus (rat)
Ddx31	Ddx31	chr3:7422870-7488299	A	B	OK	4.59121	14.2393	1.63293	5.03802	5e-05	0.000289296	yes	Up	GO:0010501,RNA secondary structure unwinding|GO:0042254,ribosome biogenesis	GO:0000166,nucleotide binding|GO:0003676,nucleic acid binding|GO:0003723,RNA binding|GO:0004004,ATP-dependent RNA helicase activity|GO:0004386,helicase activity|GO:0005524,ATP binding|GO:0016787,hydrolase activity|GO:0044822,poly(A) RNA binding	GO:0005634,nucleus|GO:0005730,nucleolus|GO:0005794,Golgi apparatus|GO:0043231,intracellular membrane-bounded organelle
Mybbp1a	Mybbp1a	chr10:59000399-59049482	A	B	OK	19.1886	59.4225	1.63076	4.96927	5e-05	0.000289296	yes	Up	GO:0001649,osteoblast differentiation|GO:0006351,transcription, DNA-templated|GO:0006355,regulation of transcription, DNA-templated|GO:0006913,nucleocytoplasmic transport|GO:0022904,respiratory electron transport chain|GO:0032922,circadian regulation of gene expression|GO:0042149,cellular response to glucose starvation|GO:0045892,negative regulation of transcription, DNA-templated|GO:0048511,rhyt…	GO:0001047,core promoter binding|GO:0003677,DNA binding|GO:0003714,transcription corepressor activity|GO:0003887,DNA-directed DNA polymerase activity|GO:0005515,protein binding|GO:0008134,transcription factor binding|GO:0008270,zinc ion binding|GO:0043565,sequence-specific DNA binding|GO:0044822,poly(A) RNA binding	GO:0005634,nucleus|GO:0005634,nucleus|GO:0005730,nucleolus|GO:0005730,nucleolus|GO:0005737,cytoplasm|GO:0016020,membrane|GO:0042564,NLS-dependent protein nuclear import complex|GO:0043231,intracellular membrane-bounded organelle
Sod2	Sod2	chr1:47914756-47921587	A	B	OK	65.4953	202.775	1.63041	6.19807	5e-05	0.000289296	yes	Up	GO:0003007,heart morphogenesis|GO:0006801,superoxide metabolic process|GO:0008340,determination of adult lifespan|GO:0008340,determination of adult lifespan|GO:0019222,regulation of metabolic process|GO:0019430,removal of superoxide radicals|GO:0035206,regulation of hemocyte proliferation|GO:0038001,paracrine signaling|GO:0055114,oxidation-reduction process|GO:0072593,reactive oxygen species meta…	GO:0004784,superoxide dismutase activity|GO:0004784,superoxide dismutase activity|GO:0016209,antioxidant activity|GO:0046872,metal ion binding	GO:0005759,mitochondrial matrix|GO:0005759,mitochondrial matrix	path:rno04068 FoxO signaling pathway - Rattus norvegicus (rat)|path:rno04146 Peroxisome - Rattus norvegicus (rat)|path:rno04211 Longevity regulating pathway - Rattus norvegicus (rat)|path:rno04213 Longevity regulating pathway - multiple species - Rattus norvegicus (rat)|path:rno05016 Huntington's disease - Rattus norvegicus (rat)
Adcyap1r1	Adcyap1r1	chr4:85662808-85711696	A	B	OK	0.285596	0.882694	1.62794	2.81566	5e-05	0.000289296	yes	Up	GO:0007165,signal transduction|GO:0007166,cell surface receptor signaling pathway|GO:0007186,G-protein coupled receptor signaling pathway|GO:0007202,activation of phospholipase C activity|GO:0007275,multicellular organismal development|GO:0007283,spermatogenesis|GO:0010524,positive regulation of calcium ion transport into cytosol|GO:0019933,cAMP-mediated signaling|GO:0030154,cell differentiation|…	GO:0004871,signal transducer activity|GO:0004888,transmembrane signaling receptor activity|GO:0004930,G-protein coupled receptor activity|GO:0004999,vasoactive intestinal polypeptide receptor activity|GO:0005515,protein binding|GO:0008179,adenylate cyclase binding|GO:0030306,ADP-ribosylation factor binding|GO:0042923,neuropeptide binding	GO:0005737,cytoplasm|GO:0005768,endosome|GO:0005791,rough endoplasmic reticulum|GO:0005886,plasma membrane|GO:0005901,caveola|GO:0005923,bicellular tight junction|GO:0009986,cell surface|GO:0016020,membrane|GO:0016021,integral component of membrane|GO:0043005,neuron projection|GO:0043235,receptor complex	path:rno04024 cAMP signaling pathway - Rattus norvegicus (rat)|path:rno04080 Neuroactive ligand-receptor interaction - Rattus norvegicus (rat)|path:rno04713 Circadian entrainment - Rattus norvegicus (rat)|path:rno04911 Insulin secretion - Rattus norvegicus (rat)|path:rno04924 Renin secretion - Rattus norvegicus (rat)
LOC102553193	LOC102553193	chr10:112121849-112151311	A	B	OK	0.283584	0.876102	1.62732	1.83649	0.0077	0.0239735	yes	Up
Thg1l	Thg1l	chr10:31043646-31052092	A	B	OK	5.11774	15.7686	1.62348	3.98386	5e-05	0.000289296	yes	Up	GO:0006400,tRNA modification|GO:0008033,tRNA processing|GO:0008033,tRNA processing|GO:0051289,protein homotetramerization	GO:0000166,nucleotide binding|GO:0000287,magnesium ion binding|GO:0005524,ATP binding|GO:0005525,GTP binding|GO:0008193,tRNA guanylyltransferase activity|GO:0008193,tRNA guanylyltransferase activity|GO:0016740,transferase activity|GO:0016779,nucleotidyltransferase activity|GO:0042802,identical protein binding|GO:0046872,metal ion binding	GO:0005737,cytoplasm|GO:0005739,mitochondrion
Gipc2	Gipc2	chr2:257293160-257377982	A	B	OK	26.0916	79.8779	1.61421	5.91125	5e-05	0.000289296	yes	Up	GO:0008150,biological_process	GO:0005515,protein binding	GO:0005737,cytoplasm|GO:0070062,extracellular exosome
Mrm3	Mrm3	chr10:64398307-64406193	A	B	OK	3.54863	10.8447	1.61166	3.92371	5e-05	0.000289296	yes	Up
Slc22a1	Slc22a1	chr1:48273638-48300645	A	B	OK	0.234844	0.717644	1.61157	1.75912	0.0075	0.0234593	yes	Up	GO:0006810,transport|GO:0006811,ion transport|GO:0006812,cation transport|GO:0006836,neurotransmitter transport|GO:0006836,neurotransmitter transport|GO:0006855,drug transmembrane transport|GO:0010248,establishment or maintenance of transmembrane electrochemical gradient|GO:0015695,organic cation transport|GO:0015697,quaternary ammonium group transport|GO:0015844,monoamine transport|GO:0015872,do…	GO:0005215,transporter activity|GO:0005277,acetylcholine transmembrane transporter activity|GO:0005277,acetylcholine transmembrane transporter activity|GO:0005329,dopamine transmembrane transporter activity|GO:0005329,dopamine transmembrane transporter activity|GO:0005333,norepinephrine transmembrane transporter activity|GO:0005333,norepinephrine transmembrane transporter activity|GO:0008504,mono…	GO:0005886,plasma membrane|GO:0005887,integral component of plasma membrane|GO:0005887,integral component of plasma membrane|GO:0016020,membrane|GO:0016021,integral component of membrane|GO:0016323,basolateral plasma membrane	path:rno04976 Bile secretion - Rattus norvegicus (rat)|path:rno05231 Choline metabolism in cancer - Rattus norvegicus (rat)
Nfkb2	Nfkb2	chr1:266050633-266059277	A	B	OK	10.6457	32.5191	1.61101	6.08632	5e-05	0.000289296	yes	Up	GO:0000122,negative regulation of transcription from RNA polymerase II promoter|GO:0002268,follicular dendritic cell differentiation|GO:0002467,germinal center formation|GO:0006351,transcription, DNA-templated|GO:0006355,regulation of transcription, DNA-templated|GO:0006357,regulation of transcription from RNA polymerase II promoter|GO:0006366,transcription from RNA polymerase II promoter|GO:0006…	GO:0000977,RNA polymerase II regulatory region sequence-specific DNA binding|GO:0000978,RNA polymerase II core promoter proximal region sequence-specific DNA binding|GO:0000981,RNA polymerase II transcription factor activity, sequence-specific DNA binding|GO:0001077,transcriptional activator activity, RNA polymerase II core promoter proximal region sequence-specific binding|GO:0003677,DNA binding…	GO:0005634,nucleus|GO:0005634,nucleus|GO:0005654,nucleoplasm|GO:0005737,cytoplasm|GO:0005829,cytosol|GO:0005829,cytosol|GO:0033256,I-kappaB/NF-kappaB complex|GO:0033257,Bcl3/NF-kappaB2 complex	path:rno04010 MAPK signaling pathway - Rattus norvegicus (rat)|path:rno04064 NF-kappa B signaling pathway - Rattus norvegicus (rat)|path:rno04380 Osteoclast differentiation - Rattus norvegicus (rat)|path:rno05134 Legionellosis - Rattus norvegicus (rat)|path:rno05166 HTLV-I infection - Rattus norvegicus (rat)|path:rno05169 Epstein-Barr virus infection - Rattus norvegicus (rat)|path:rno05200 Pathwa…
Clmp	Clmp	chr8:44846684-44975460	A	B	OK	4.2031	12.8311	1.61012	5.44244	5e-05	0.000289296	yes	Up	GO:0048565,digestive tract development	GO:0003674,molecular_function	GO:0005881,cytoplasmic microtubule|GO:0005886,plasma membrane|GO:0005923,bicellular tight junction|GO:0009986,cell surface|GO:0016020,membrane|GO:0016021,integral component of membrane|GO:0030054,cell junction|GO:0070062,extracellular exosome
Abo	Abo	chr3:4374678-4394374	A	B	OK	1.59001	4.85165	1.60944	3.07777	5e-05	0.000289296	yes	Up	GO:0005975,carbohydrate metabolic process	GO:0001962,alpha-1,3-galactosyltransferase activity|GO:0004380,glycoprotein-fucosylgalactoside alpha-N-acetylgalactosaminyltransferase activity|GO:0004380,glycoprotein-fucosylgalactoside alpha-N-acetylgalactosaminyltransferase activity|GO:0004381,fucosylgalactoside 3-alpha-galactosyltransferase activity|GO:0016740,transferase activity|GO:0016757,transferase activity, transferring glycosyl groups|…	GO:0005576,extracellular region|GO:0005794,Golgi apparatus|GO:0016020,membrane|GO:0016021,integral component of membrane|GO:0031410,cytoplasmic vesicle	path:rno00601 Glycosphingolipid biosynthesis - lacto and neolacto series - Rattus norvegicus (rat)|path:rno01100 Metabolic pathways - Rattus norvegicus (rat)
Zwint	Zwint	chr20:17075780-17091715	A	B	OK	26.4439	80.66	1.60892	6.25076	5e-05	0.000289296	yes	Up	GO:0000070,mitotic sister chromatid segregation|GO:0007049,cell cycle|GO:0007067,mitotic nuclear division|GO:0007093,mitotic cell cycle checkpoint|GO:0051301,cell division|GO:0051649,establishment of localization in cell	GO:0005515,protein binding|GO:0047485,protein N-terminus binding	GO:0000775,chromosome, centromeric region|GO:0000776,kinetochore|GO:0005623,cell|GO:0005634,nucleus|GO:0005694,chromosome|GO:0005737,cytoplasm|GO:0030425,dendrite|GO:0043005,neuron projection|GO:0043231,intracellular membrane-bounded organelle
Zfp334	Zfp334	chr3:162073572-162080487	A	B	OK	0.745663	2.27229	1.60755	3.31914	5e-05	0.000289296	yes	Up	GO:0006355,regulation of transcription, DNA-templated	GO:0003700,transcription factor activity, sequence-specific DNA binding	GO:0005575,cellular_component
Gapdh	Gapdh	chr4:157676335-157680322	A	B	OK	252.269	768.663	1.60739	5.44572	5e-05	0.000289296	yes	Up	GO:0000226,microtubule cytoskeleton organization|GO:0005975,carbohydrate metabolic process|GO:0006094,gluconeogenesis|GO:0006096,glycolytic process|GO:0006915,apoptotic process|GO:0007275,multicellular organismal development|GO:0017148,negative regulation of translation|GO:0035606,peptidyl-cysteine S-trans-nitrosylation|GO:0050821,protein stabilization|GO:0051402,neuron apoptotic process|GO:00603…	GO:0004365,glyceraldehyde-3-phosphate dehydrogenase (NAD+) (phosphorylating) activity|GO:0004365,glyceraldehyde-3-phosphate dehydrogenase (NAD+) (phosphorylating) activity|GO:0008017,microtubule binding|GO:0035605,peptidyl-cysteine S-nitrosylase activity|GO:0042802,identical protein binding	GO:0005634,nucleus|GO:0005737,cytoplasm|GO:0005737,cytoplasm|GO:0005739,mitochondrion|GO:0005811,lipid particle|GO:0005829,cytosol|GO:0005829,cytosol|GO:0005886,plasma membrane|GO:0015630,microtubule cytoskeleton|GO:0016020,membrane|GO:0030529,intracellular ribonucleoprotein complex|GO:0031965,nuclear membrane|GO:0031982,vesicle|GO:0043231,intracellular membrane-bounded organelle|GO:0070062,extra…	path:rno00010 Glycolysis / Gluconeogenesis - Rattus norvegicus (rat)|path:rno01100 Metabolic pathways - Rattus norvegicus (rat)|path:rno01200 Carbon metabolism - Rattus norvegicus (rat)|path:rno01230 Biosynthesis of amino acids - Rattus norvegicus (rat)|path:rno04066 HIF-1 signaling pathway - Rattus norvegicus (rat)|path:rno05010 Alzheimer's disease - Rattus norvegicus (rat)
Sgms2	Sgms2	chr2:236458275-236530667	A	B	OK	10.4402	31.7811	1.60603	5.54346	5e-05	0.000289296	yes	Up	GO:0006629,lipid metabolic process|GO:0006665,sphingolipid metabolic process|GO:0006686,sphingomyelin biosynthetic process|GO:0006686,sphingomyelin biosynthetic process|GO:0016310,phosphorylation	GO:0016301,kinase activity|GO:0016740,transferase activity|GO:0033188,sphingomyelin synthase activity|GO:0047493,ceramide cholinephosphotransferase activity|GO:0047493,ceramide cholinephosphotransferase activity	GO:0005794,Golgi apparatus|GO:0005886,plasma membrane|GO:0005887,integral component of plasma membrane|GO:0005887,integral component of plasma membrane|GO:0016020,membrane|GO:0016021,integral component of membrane|GO:0030173,integral component of Golgi membrane|GO:0030173,integral component of Golgi membrane|GO:0045203,integral component of cell outer membrane	path:rno00600 Sphingolipid metabolism - Rattus norvegicus (rat)|path:rno01100 Metabolic pathways - Rattus norvegicus (rat)|path:rno04071 Sphingolipid signaling pathway - Rattus norvegicus (rat)
Pum3	Pum3	chr1:245476399-245517081	A	B	OK	14.0109	42.632	1.60539	6.00388	5e-05	0.000289296	yes	Up	GO:0006417,regulation of translation|GO:0010835,regulation of protein ADP-ribosylation	GO:0003677,DNA binding|GO:0003723,RNA binding|GO:0003729,mRNA binding|GO:0044822,poly(A) RNA binding	GO:0005634,nucleus|GO:0005654,nucleoplasm|GO:0005730,nucleolus|GO:0005730,nucleolus|GO:0005783,endoplasmic reticulum
Tm4sf1	Tm4sf1	chr2:147382865-147392062	A	B	OK	7.17157	21.8107	1.60468	5.08498	5e-05	0.000289296	yes	Up			GO:0005887,integral component of plasma membrane|GO:0016020,membrane|GO:0016021,integral component of membrane
Polr3g	Polr3g	chr2:9537641-9621297	A	B	OK	2.34532	7.11722	1.60153	3.951	5e-05	0.000289296	yes	Up	GO:0002376,immune system process|GO:0006351,transcription, DNA-templated|GO:0006359,regulation of transcription from RNA polymerase III promoter|GO:0006384,transcription initiation from RNA polymerase III promoter|GO:0008283,cell proliferation|GO:0008283,cell proliferation|GO:0032728,positive regulation of interferon-beta production|GO:0045087,innate immune response|GO:0045089,positive regulation…	GO:0001056,RNA polymerase III activity	GO:0000790,nuclear chromatin|GO:0000790,nuclear chromatin|GO:0005634,nucleus|GO:0005666,DNA-directed RNA polymerase III complex|GO:0005666,DNA-directed RNA polymerase III complex	path:rno00230 Purine metabolism - Rattus norvegicus (rat)|path:rno00240 Pyrimidine metabolism - Rattus norvegicus (rat)|path:rno01100 Metabolic pathways - Rattus norvegicus (rat)|path:rno03020 RNA polymerase - Rattus norvegicus (rat)|path:rno04623 Cytosolic DNA-sensing pathway - Rattus norvegicus (rat)|path:rno05169 Epstein-Barr virus infection - Rattus norvegicus (rat)
Yars	Yars	chr5:147375349-147403578	A	B	OK	14.9476	45.3237	1.60035	6.10854	5e-05	0.000289296	yes	Up	GO:0006412,translation|GO:0006418,tRNA aminoacylation for protein translation|GO:0006437,tyrosyl-tRNA aminoacylation	GO:0000049,tRNA binding|GO:0000166,nucleotide binding|GO:0003723,RNA binding|GO:0004812,aminoacyl-tRNA ligase activity|GO:0004831,tyrosine-tRNA ligase activity|GO:0004832,valine-tRNA ligase activity|GO:0005524,ATP binding|GO:0016874,ligase activity|GO:0044822,poly(A) RNA binding	GO:0005634,nucleus|GO:0005737,cytoplasm	path:rno00970 Aminoacyl-tRNA biosynthesis - Rattus norvegicus (rat)
Abcc3	Abcc3	chr10:82047307-82116928	A	B	OK	5.21381	15.7667	1.59648	5.71172	5e-05	0.000289296	yes	Up	GO:0006810,transport|GO:0006855,drug transmembrane transport|GO:0015722,canalicular bile acid transport|GO:0015893,drug transport|GO:0042908,xenobiotic transport|GO:0055085,transmembrane transport	GO:0000166,nucleotide binding|GO:0005215,transporter activity|GO:0005524,ATP binding|GO:0008559,xenobiotic-transporting ATPase activity|GO:0015238,drug transmembrane transporter activity|GO:0015432,bile acid-exporting ATPase activity|GO:0016887,ATPase activity|GO:0042626,ATPase activity, coupled to transmembrane movement of substances	GO:0005887,integral component of plasma membrane|GO:0016020,membrane|GO:0016021,integral component of membrane|GO:0016323,basolateral plasma membrane	path:rno01523 Antifolate resistance - Rattus norvegicus (rat)|path:rno02010 ABC transporters - Rattus norvegicus (rat)|path:rno04976 Bile secretion - Rattus norvegicus (rat)
RGD1563365	RGD1563365	chr7:26472287-26478189	A	B	OK	7.45011	22.5014	1.59468	4.39066	5e-05	0.000289296	yes	Up
Tars	Tars	chr2:61394631-61414115	A	B	OK	15.0884	45.5044	1.59256	6.15673	5e-05	0.000289296	yes	Up	GO:0006412,translation|GO:0006418,tRNA aminoacylation for protein translation|GO:0006435,threonyl-tRNA aminoacylation|GO:0043039,tRNA aminoacylation	GO:0000166,nucleotide binding|GO:0004812,aminoacyl-tRNA ligase activity|GO:0004829,threonine-tRNA ligase activity|GO:0005524,ATP binding|GO:0016874,ligase activity|GO:0016876,ligase activity, forming aminoacyl-tRNA and related compounds	GO:0005737,cytoplasm|GO:0015629,actin cytoskeleton|GO:0070062,extracellular exosome	path:rno00970 Aminoacyl-tRNA biosynthesis - Rattus norvegicus (rat)
Ppp1r14b	Ppp1r14b	chr1:222229834-222231945	A	B	OK	39.0349	117.518	1.59004	5.61252	5e-05	0.000289296	yes	Up	GO:0042325,regulation of phosphorylation|GO:0043086,negative regulation of catalytic activity|GO:0050790,regulation of catalytic activity	GO:0004864,protein phosphatase inhibitor activity|GO:0008599,protein phosphatase type 1 regulator activity|GO:0019212,phosphatase inhibitor activity	GO:0005737,cytoplasm
Rpf2	Rpf2	chr20:45321380-45342865	A	B	OK	10.9034	32.5829	1.57934	4.84543	5e-05	0.000289296	yes	Up	GO:0000027,ribosomal large subunit assembly|GO:0000463,maturation of LSU-rRNA from tricistronic rRNA transcript (SSU-rRNA, 5.8S rRNA, LSU-rRNA)	GO:0019843,rRNA binding|GO:0044822,poly(A) RNA binding	GO:0005634,nucleus|GO:0005730,nucleolus|GO:0005730,nucleolus
Glod5	Glod5	chrX:15225644-15240458	A	B	OK	6.40086	19.1251	1.57913	3.37125	5e-05	0.000289296	yes	Up	GO:0008150,biological_process	GO:0003674,molecular_function	GO:0005575,cellular_component
Lrfn4	Lrfn4	chr1:219759156-219859854	A	B	OK	4.47732	13.3747	1.5788	3.44886	5e-05	0.000289296	yes	Up	GO:0007409,axonogenesis	GO:0005515,protein binding	GO:0009986,cell surface|GO:0016020,membrane|GO:0016021,integral component of membrane
Bpifb1	Bpifb1	chr3:149668098-149702399	A	B	OK	12.555	37.461	1.57712	5.07833	5e-05	0.000289296	yes	Up	GO:0002227,innate immune response in mucosa|GO:0002376,immune system process|GO:0034144,negative regulation of toll-like receptor 4 signaling pathway|GO:0045087,innate immune response	GO:0008289,lipid binding	GO:0005576,extracellular region|GO:0005615,extracellular space|GO:0070062,extracellular exosome
Stmn4	Stmn4	chr15:43007900-43025852	A	B	OK	0.455558	1.3582	1.57599	1.51836	0.0005	0.00231569	yes	Up	GO:0007019,microtubule depolymerization|GO:0031110,regulation of microtubule polymerization or depolymerization|GO:0031175,neuron projection development|GO:0051493,regulation of cytoskeleton organization	GO:0015631,tubulin binding	GO:0005737,cytoplasm|GO:0005794,Golgi apparatus|GO:0042995,cell projection|GO:0043005,neuron projection
Slc19a2	Slc19a2	chr13:82552585-82566586	A	B	OK	5.08547	15.1607	1.57589	5.2713	5e-05	0.000289296	yes	Up	GO:0015888,thiamine transport|GO:0071934,thiamine transmembrane transport	GO:0015234,thiamine transmembrane transporter activity|GO:0015403,thiamine uptake transmembrane transporter activity|GO:0015403,thiamine uptake transmembrane transporter activity	GO:0005886,plasma membrane|GO:0005886,plasma membrane|GO:0005886,plasma membrane|GO:0005887,integral component of plasma membrane	path:rno04977 Vitamin digestion and absorption - Rattus norvegicus (rat)
Tlr1	Tlr1	chr14:45062661-45065014	A	B	OK	1.22588	3.65244	1.57504	3.18869	5e-05	0.000289296	yes	Up	GO:0001774,microglial cell activation|GO:0002224,toll-like receptor signaling pathway|GO:0002376,immune system process|GO:0002755,MyD88-dependent toll-like receptor signaling pathway|GO:0006952,defense response|GO:0006954,inflammatory response|GO:0006955,immune response|GO:0007165,signal transduction|GO:0007250,activation of NF-kappaB-inducing kinase activity|GO:0032493,response to bacterial lipo…	GO:0004888,transmembrane signaling receptor activity|GO:0035663,Toll-like receptor 2 binding|GO:0042497,triacyl lipopeptide binding|GO:0046982,protein heterodimerization activity|GO:0071723,lipopeptide binding	GO:0005794,Golgi apparatus|GO:0005886,plasma membrane|GO:0016020,membrane|GO:0016021,integral component of membrane|GO:0031410,cytoplasmic vesicle|GO:0035354,Toll-like receptor 1-Toll-like receptor 2 protein complex|GO:0045121,membrane raft|GO:0045335,phagocytic vesicle	path:rno04620 Toll-like receptor signaling pathway - Rattus norvegicus (rat)|path:rno05152 Tuberculosis - Rattus norvegicus (rat)
Eif1a	Eif1a	chr18:40586314-40598661	A	B	OK	48.5649	144.581	1.5739	6.05313	5e-05	0.000289296	yes	Up	GO:0006412,translation|GO:0006413,translational initiation	GO:0003723,RNA binding|GO:0003743,translation initiation factor activity|GO:0043023,ribosomal large subunit binding|GO:0044822,poly(A) RNA binding
Tnfrsf9	Tnfrsf9	chr5:168009244-168035813	A	B	OK	0.355122	1.05639	1.57276	1.60995	0.0041	0.0140459	yes	Up	GO:0006954,inflammatory response|GO:0006955,immune response|GO:0007275,multicellular organismal development|GO:0008625,extrinsic apoptotic signaling pathway via death domain receptors|GO:0032496,response to lipopolysaccharide|GO:0042127,regulation of cell proliferation|GO:0042981,regulation of apoptotic process|GO:0070207,protein homotrimerization|GO:2001180,negative regulation of interleukin-10 …	GO:0004872,receptor activity|GO:0005031,tumor necrosis factor-activated receptor activity|GO:0019955,cytokine binding	GO:0005615,extracellular space|GO:0005887,integral component of plasma membrane|GO:0009897,external side of plasma membrane|GO:0016020,membrane|GO:0016021,integral component of membrane	path:rno04060 Cytokine-cytokine receptor interaction - Rattus norvegicus (rat)
Acot2	Acot2	chr6:107460595-107468324	A	B	OK	5.6072	16.6202	1.56759	4.91005	5e-05	0.000289296	yes	Up	GO:0000038,very long-chain fatty acid metabolic process|GO:0001666,response to hypoxia|GO:0001676,long-chain fatty acid metabolic process|GO:0006637,acyl-CoA metabolic process|GO:0006637,acyl-CoA metabolic process|GO:0042760,very long-chain fatty acid catabolic process	GO:0005102,receptor binding|GO:0016290,palmitoyl-CoA hydrolase activity|GO:0016787,hydrolase activity|GO:0016790,thiolester hydrolase activity|GO:0047617,acyl-CoA hydrolase activity|GO:0047617,acyl-CoA hydrolase activity|GO:0052689,carboxylic ester hydrolase activity	GO:0005739,mitochondrion|GO:0005739,mitochondrion|GO:0005739,mitochondrion|GO:0070062,extracellular exosome	path:rno00062 Fatty acid elongation - Rattus norvegicus (rat)|path:rno01040 Biosynthesis of unsaturated fatty acids - Rattus norvegicus (rat)|path:rno01100 Metabolic pathways - Rattus norvegicus (rat)|path:rno04913 Ovarian steroidogenesis - Rattus norvegicus (rat)
Sars	Sars	chr2:211219742-211235475	A	B	OK	45.5493	134.941	1.56683	6.21892	5e-05	0.000289296	yes	Up	GO:0006412,translation|GO:0006418,tRNA aminoacylation for protein translation|GO:0006434,seryl-tRNA aminoacylation	GO:0000166,nucleotide binding|GO:0004812,aminoacyl-tRNA ligase activity|GO:0004828,serine-tRNA ligase activity|GO:0005524,ATP binding|GO:0016874,ligase activity	GO:0005737,cytoplasm|GO:0005739,mitochondrion|GO:0070062,extracellular exosome	path:rno00970 Aminoacyl-tRNA biosynthesis - Rattus norvegicus (rat)
Ephb2	Ephb2	chr5:155024477-155143539	A	B	OK	0.441948	1.30662	1.56389	2.49738	0.0002	0.00103062	yes	Up	GO:0000902,cell morphogenesis|GO:0001525,angiogenesis|GO:0001655,urogenital system development|GO:0006468,protein phosphorylation|GO:0007169,transmembrane receptor protein tyrosine kinase signaling pathway|GO:0007275,multicellular organismal development|GO:0007399,nervous system development|GO:0007411,axon guidance|GO:0007411,axon guidance|GO:0007413,axonal fasciculation|GO:0007612,learning|GO:00…	GO:0000166,nucleotide binding|GO:0004672,protein kinase activity|GO:0004713,protein tyrosine kinase activity|GO:0004714,transmembrane receptor protein tyrosine kinase activity|GO:0004872,receptor activity|GO:0005003,ephrin receptor activity|GO:0005005,transmembrane-ephrin receptor activity|GO:0005005,transmembrane-ephrin receptor activity|GO:0005102,receptor binding|GO:0005515,protein binding|GO:…	GO:0005886,plasma membrane|GO:0005887,integral component of plasma membrane|GO:0005887,integral component of plasma membrane|GO:0016020,membrane|GO:0016021,integral component of membrane|GO:0030424,axon|GO:0030425,dendrite|GO:0042995,cell projection|GO:0043025,neuronal cell body|GO:0045202,synapse	path:rno04360 Axon guidance - Rattus norvegicus (rat)
Dph1	Dph1	chr10:62017346-62032384	A	B	OK	4.33736	12.8145	1.56289	3.79333	5e-05	0.000289296	yes	Up	GO:0008283,cell proliferation|GO:0017183,peptidyl-diphthamide biosynthetic process from peptidyl-histidine	GO:0005515,protein binding	GO:0005634,nucleus|GO:0005737,cytoplasm
Ddx21	Ddx21	chr20:32213146-32232632	A	B	OK	25.193	74.3108	1.56055	6.12305	5e-05	0.000289296	yes	Up	GO:0001649,osteoblast differentiation|GO:0006351,transcription, DNA-templated|GO:0006364,rRNA processing|GO:0006366,transcription from RNA polymerase II promoter|GO:0009615,response to virus|GO:0010501,RNA secondary structure unwinding|GO:0043330,response to exogenous dsRNA	GO:0000166,nucleotide binding|GO:0003676,nucleic acid binding|GO:0003723,RNA binding|GO:0003724,RNA helicase activity|GO:0003725,double-stranded RNA binding|GO:0004004,ATP-dependent RNA helicase activity|GO:0004004,ATP-dependent RNA helicase activity|GO:0004386,helicase activity|GO:0005515,protein binding|GO:0005524,ATP binding|GO:0016787,hydrolase activity|GO:0019843,rRNA binding|GO:0030515,snoR…	GO:0005634,nucleus|GO:0005634,nucleus|GO:0005730,nucleolus|GO:0005730,nucleolus|GO:0016020,membrane
LOC100911372	LOC100911372	chr5:105209843-105212791	A	B	OK	4.50894	13.2803	1.55843	3.27262	5e-05	0.000289296	yes	Up
LOC103694404	LOC103694404	chr20:18492100-18492465	A	B	OK	4.17436	12.2827	1.557	2.02569	0.00125	0.00510805	yes	Up
Fblim1	Fblim1	chr5:160122465-160158921	A	B	OK	4.80358	14.1325	1.55683	4.93354	5e-05	0.000289296	yes	Up	GO:0007155,cell adhesion|GO:0008360,regulation of cell shape|GO:0016337,single organismal cell-cell adhesion|GO:0033623,regulation of integrin activation	GO:0008270,zinc ion binding|GO:0031005,filamin binding|GO:0046872,metal ion binding	GO:0001725,stress fiber|GO:0005737,cytoplasm|GO:0005856,cytoskeleton|GO:0005925,focal adhesion|GO:0030054,cell junction
Riok3	Riok3	chr18:3565165-3590739	A	B	OK	28.6362	84.1568	1.55524	6.10773	5e-05	0.000289296	yes	Up	GO:0006468,protein phosphorylation|GO:0008150,biological_process|GO:0016310,phosphorylation	GO:0000166,nucleotide binding|GO:0004674,protein serine/threonine kinase activity|GO:0005524,ATP binding|GO:0016301,kinase activity|GO:0016740,transferase activity|GO:0046872,metal ion binding	GO:0005575,cellular_component
Hbb-b1	Hbb-b1	chr1:168945530-168953023	A	B	OK	625.008	1835.79	1.55446	4.7224	5e-05	0.000289296	yes	Up	GO:0010999,regulation of eIF2 alpha phosphorylation by heme|GO:0015671,oxygen transport|GO:0030097,hemopoiesis|GO:0048821,erythrocyte development	GO:0005344,oxygen transporter activity	GO:0005833,hemoglobin complex|GO:0005833,hemoglobin complex	path:rno05143 African trypanosomiasis - Rattus norvegicus (rat)|path:rno05144 Malaria - Rattus norvegicus (rat)
Slc43a3	Slc43a3	chr3:72328911-72351039	A	B	OK	31.9613	93.8652	1.55426	6.09822	5e-05	0.000289296	yes	Up	GO:0055085,transmembrane transport		GO:0016020,membrane|GO:0016021,integral component of membrane
Pus1	Pus1	chr12:51936720-51945930	A	B	OK	6.68217	19.598	1.55232	4.78951	5e-05	0.000289296	yes	Up	GO:0001522,pseudouridine synthesis|GO:0008033,tRNA processing|GO:0009451,RNA modification|GO:0031119,tRNA pseudouridine synthesis|GO:0045944,positive regulation of transcription from RNA polymerase II promoter	GO:0003723,RNA binding|GO:0005515,protein binding|GO:0009982,pseudouridine synthase activity|GO:0009982,pseudouridine synthase activity|GO:0016853,isomerase activity|GO:0030374,ligand-dependent nuclear receptor transcription coactivator activity|GO:0034784,pivalyl-CoA mutase activity|GO:0034951,o-hydroxylaminobenzoate mutase activity|GO:0042299,lupeol synthase activity|GO:0042300,beta-amyrin synt…	GO:0000790,nuclear chromatin|GO:0005634,nucleus|GO:0005634,nucleus|GO:0005667,transcription factor complex|GO:0005730,nucleolus|GO:0005739,mitochondrion
Foxs1	Foxs1	chr3:148406508-148407778	A	B	OK	1.33037	3.90165	1.55226	2.62568	5e-05	0.000289296	yes	Up	GO:0001568,blood vessel development|GO:0006351,transcription, DNA-templated|GO:0006355,regulation of transcription, DNA-templated|GO:0009653,anatomical structure morphogenesis|GO:0030154,cell differentiation|GO:0040018,positive regulation of multicellular organism growth|GO:0043433,negative regulation of sequence-specific DNA binding transcription factor activity|GO:0045892,negative regulation of…	GO:0000981,RNA polymerase II transcription factor activity, sequence-specific DNA binding|GO:0003677,DNA binding|GO:0003700,transcription factor activity, sequence-specific DNA binding|GO:0043565,sequence-specific DNA binding	GO:0005634,nucleus
Artn	Artn	chr5:136759716-136765036	A	B	OK	0.919887	2.69752	1.55211	2.29395	5e-05	0.000289296	yes	Up	GO:0007166,cell surface receptor signaling pathway|GO:0007411,axon guidance|GO:0007411,axon guidance|GO:0007422,peripheral nervous system development|GO:0050930,induction of positive chemotaxis|GO:0061146,Peyer's patch morphogenesis|GO:0097021,lymphocyte migration into lymphoid organs	GO:0005102,receptor binding|GO:0005515,protein binding|GO:0008083,growth factor activity|GO:0030116,glial cell-derived neurotrophic factor receptor binding|GO:0030116,glial cell-derived neurotrophic factor receptor binding	GO:0005576,extracellular region|GO:0005615,extracellular space
Slc3a2	Slc3a2	chr1:224906565-224921029	A	B	OK	83.9126	246.034	1.5519	5.94187	5e-05	0.000289296	yes	Up	GO:0005975,carbohydrate metabolic process|GO:0006810,transport|GO:0006865,amino acid transport|GO:0015804,neutral amino acid transport|GO:0043330,response to exogenous dsRNA|GO:0060356,leucine import	GO:0003725,double-stranded RNA binding|GO:0003824,catalytic activity|GO:0005515,protein binding|GO:0015175,neutral amino acid transmembrane transporter activity|GO:0044822,poly(A) RNA binding	GO:0005634,nucleus|GO:0005737,cytoplasm|GO:0005886,plasma membrane|GO:0009986,cell surface|GO:0016020,membrane|GO:0016021,integral component of membrane|GO:0070062,extracellular exosome	path:rno04150 mTOR signaling pathway - Rattus norvegicus (rat)|path:rno04216 Ferroptosis - Rattus norvegicus (rat)|path:rno04974 Protein digestion and absorption - Rattus norvegicus (rat)
Itgam	Itgam	chr1:199495311-199545738	A	B	OK	5.059	14.8187	1.5505	5.09519	5e-05	0.000289296	yes	Up	GO:0002523,leukocyte migration involved in inflammatory response|GO:0007155,cell adhesion|GO:0007155,cell adhesion|GO:0007159,leukocyte cell-cell adhesion|GO:0007229,integrin-mediated signaling pathway|GO:0014005,microglia development|GO:0016337,single organismal cell-cell adhesion|GO:0030593,neutrophil chemotaxis|GO:0045123,cellular extravasation|GO:0050798,activated T cell proliferation	GO:0001846,opsonin binding|GO:0001846,opsonin binding|GO:0001948,glycoprotein binding|GO:0008201,heparin binding|GO:0043395,heparan sulfate proteoglycan binding|GO:0046872,metal ion binding|GO:0046982,protein heterodimerization activity	GO:0005615,extracellular space|GO:0005634,nucleus|GO:0008305,integrin complex|GO:0009897,external side of plasma membrane|GO:0009986,cell surface|GO:0009986,cell surface|GO:0016020,membrane|GO:0016021,integral component of membrane|GO:0070062,extracellular exosome	path:rno04015 Rap1 signaling pathway - Rattus norvegicus (rat)|path:rno04145 Phagosome - Rattus norvegicus (rat)|path:rno04514 Cell adhesion molecules (CAMs) - Rattus norvegicus (rat)|path:rno04610 Complement and coagulation cascades - Rattus norvegicus (rat)|path:rno04640 Hematopoietic cell lineage - Rattus norvegicus (rat)|path:rno04670 Leukocyte transendothelial migration - Rattus norvegicus (…
Mdn1	Mdn1	chr5:47894525-48036071	A	B	OK	5.97692	17.445	1.54534	6.08943	5e-05	0.000289296	yes	Up	GO:0008150,biological_process	GO:0003674,molecular_function	GO:0005634,nucleus|GO:0005730,nucleolus|GO:0005737,cytoplasm|GO:0016020,membrane|GO:0045111,intermediate filament cytoskeleton	path:rno03008 Ribosome biogenesis in eukaryotes - Rattus norvegicus (rat)
Wdr77	Wdr77	chr2:208577291-208587263	A	B	OK	0.555956	1.61922	1.54225	2.3456	0.0004	0.00189859	yes	Up	GO:0006357,regulation of transcription from RNA polymerase II promoter|GO:0008284,positive regulation of cell proliferation|GO:0008285,negative regulation of cell proliferation|GO:0060528,secretory columnal luminar epithelial cell differentiation involved in prostate glandular acinus development|GO:0060770,negative regulation of epithelial cell proliferation involved in prostate gland development	GO:0005515,protein binding|GO:0008327,methyl-CpG binding|GO:0030374,ligand-dependent nuclear receptor transcription coactivator activity	GO:0005634,nucleus|GO:0005654,nucleoplasm|GO:0005737,cytoplasm|GO:0005794,Golgi apparatus|GO:0005829,cytosol|GO:0034709,methylosome
Mybph	Mybph	chr13:51034227-51041903	A	B	OK	0.37414	1.08634	1.53783	2.06333	0.0002	0.00103062	yes	Up	GO:0007155,cell adhesion|GO:0008150,biological_process	GO:0003674,molecular_function	GO:0005575,cellular_component|GO:0032982,myosin filament
Actn1	Actn1	chr6:103376556-103470497	A	B	OK	25.4999	73.9461	1.53598	5.86432	5e-05	0.000289296	yes	Up	GO:0007015,actin filament organization|GO:0030220,platelet formation|GO:0030865,cortical cytoskeleton organization|GO:0036344,platelet morphogenesis|GO:0048041,focal adhesion assembly|GO:0051017,actin filament bundle assembly|GO:0051271,negative regulation of cellular component movement|GO:0051639,actin filament network formation|GO:0051764,actin crosslink formation|GO:1903506,regulation of nucle…	GO:0003725,double-stranded RNA binding|GO:0003779,actin binding|GO:0005178,integrin binding|GO:0005178,integrin binding|GO:0005509,calcium ion binding|GO:0005515,protein binding|GO:0017166,vinculin binding|GO:0017166,vinculin binding|GO:0019904,protein domain specific binding|GO:0030374,ligand-dependent nuclear receptor transcription coactivator activity|GO:0042803,protein homodimerization activi…	GO:0001725,stress fiber|GO:0001725,stress fiber|GO:0001725,stress fiber|GO:0001725,stress fiber|GO:0001726,ruffle|GO:0005615,extracellular space|GO:0005622,intracellular|GO:0005622,intracellular|GO:0005634,nucleus|GO:0005737,cytoplasm|GO:0005856,cytoskeleton|GO:0005884,actin filament|GO:0005886,plasma membrane|GO:0005903,brush border|GO:0005911,cell-cell junction|GO:0005916,fascia adherens|GO:000…	path:rno04510 Focal adhesion - Rattus norvegicus (rat)|path:rno04520 Adherens junction - Rattus norvegicus (rat)|path:rno04530 Tight junction - Rattus norvegicus (rat)|path:rno04670 Leukocyte transendothelial migration - Rattus norvegicus (rat)|path:rno04810 Regulation of actin cytoskeleton - Rattus norvegicus (rat)|path:rno05146 Amoebiasis - Rattus norvegicus (rat)|path:rno05203 Viral carcinogen…
Ddx39a	Ddx39a	chr19:24846529-24854886	A	B	OK	22.2957	64.6197	1.53521	5.77644	5e-05	0.000289296	yes	Up
Brms1	Brms1	chr1:220325351-220334616	A	B	OK	0.328783	0.952384	1.53441	1.57572	0.01165	0.0339112	yes	Up	GO:0000122,negative regulation of transcription from RNA polymerase II promoter|GO:0006351,transcription, DNA-templated|GO:0006355,regulation of transcription, DNA-templated|GO:0006915,apoptotic process|GO:0009987,cellular process|GO:0016575,histone deacetylation|GO:0032088,negative regulation of NF-kappaB transcription factor activity|GO:0045892,negative regulation of transcription, DNA-template…	GO:0004407,histone deacetylase activity|GO:0005515,protein binding|GO:0042826,histone deacetylase binding|GO:0051059,NF-kappaB binding	GO:0005634,nucleus|GO:0005737,cytoplasm|GO:0070822,Sin3-type complex
Pgd	Pgd	chr5:165966127-165982327	A	B	OK	45.537	131.881	1.53412	6.09187	5e-05	0.000289296	yes	Up	GO:0005975,carbohydrate metabolic process|GO:0006098,pentose-phosphate shunt|GO:0006739,NADP metabolic process|GO:0009051,pentose-phosphate shunt, oxidative branch|GO:0019322,pentose biosynthetic process|GO:0019521,D-gluconate metabolic process|GO:0055114,oxidation-reduction process	GO:0004616,phosphogluconate dehydrogenase (decarboxylating) activity|GO:0004616,phosphogluconate dehydrogenase (decarboxylating) activity|GO:0008114,phosphogluconate 2-dehydrogenase activity|GO:0016491,oxidoreductase activity|GO:0030246,carbohydrate binding|GO:0031406,carboxylic acid binding|GO:0050661,NADP binding	GO:0005634,nucleus|GO:0005737,cytoplasm|GO:0043231,intracellular membrane-bounded organelle|GO:0070062,extracellular exosome	path:rno00030 Pentose phosphate pathway - Rattus norvegicus (rat)|path:rno00480 Glutathione metabolism - Rattus norvegicus (rat)|path:rno01100 Metabolic pathways - Rattus norvegicus (rat)|path:rno01200 Carbon metabolism - Rattus norvegicus (rat)
Krt19	Krt19	chr10:88055842-88060560	A	B	OK	235.235	680.614	1.53273	5.31733	5e-05	0.000289296	yes	Up	GO:0007219,Notch signaling pathway|GO:0045214,sarcomere organization|GO:0060706,cell differentiation involved in embryonic placenta development	GO:0005198,structural molecule activity|GO:0005515,protein binding|GO:0008307,structural constituent of muscle|GO:0032403,protein complex binding	GO:0005882,intermediate filament|GO:0005886,plasma membrane|GO:0016010,dystrophin-associated glycoprotein complex|GO:0030018,Z disc|GO:0042383,sarcolemma|GO:0043034,costamere|GO:0070062,extracellular exosome|GO:0071944,cell periphery|GO:1990357,terminal web
Gja1	Gja1	chr20:37876649-37889097	A	B	OK	23.1565	66.9944	1.53262	5.99643	5e-05	0.000289296	yes	Up	GO:0001649,osteoblast differentiation|GO:0001701,in utero embryonic development|GO:0001764,neuron migration|GO:0001937,negative regulation of endothelial cell proliferation|GO:0001947,heart looping|GO:0002027,regulation of heart rate|GO:0002070,epithelial cell maturation|GO:0002088,lens development in camera-type eye|GO:0002544,chronic inflammatory response|GO:0003104,positive regulation of glome…	GO:0004871,signal transducer activity|GO:0005102,receptor binding|GO:0005243,gap junction channel activity|GO:0005243,gap junction channel activity|GO:0005515,protein binding|GO:0015075,ion transmembrane transporter activity|GO:0017124,SH3 domain binding|GO:0019904,protein domain specific binding|GO:0022857,transmembrane transporter activity|GO:0030165,PDZ domain binding|GO:0048487,beta-tubulin b…	GO:0005737,cytoplasm|GO:0005737,cytoplasm|GO:0005739,mitochondrion|GO:0005741,mitochondrial outer membrane|GO:0005764,lysosome|GO:0005768,endosome|GO:0005769,early endosome|GO:0005770,late endosome|GO:0005771,multivesicular body|GO:0005783,endoplasmic reticulum|GO:0005794,Golgi apparatus|GO:0005794,Golgi apparatus|GO:0005829,cytosol|GO:0005882,intermediate filament|GO:0005886,plasma membrane|GO:0…	path:rno04540 Gap junction - Rattus norvegicus (rat)|path:rno05412 Arrhythmogenic right ventricular cardiomyopathy (ARVC) - Rattus norvegicus (rat)
Mrpl53	Mrpl53	chr4:113942036-113942927	A	B	OK	0.693162	2.00499	1.53233	1.4658	0.01865	0.0502991	no	Up	GO:0008150,biological_process	GO:0003674,molecular_function	GO:0005739,mitochondrion|GO:0005840,ribosome|GO:0030529,intracellular ribonucleoprotein complex
Tgif1	Tgif1	chr9:119181078-119190698	A	B	OK	8.86513	25.6326	1.53177	4.67491	5e-05	0.000289296	yes	Up	GO:0000122,negative regulation of transcription from RNA polymerase II promoter|GO:0000122,negative regulation of transcription from RNA polymerase II promoter|GO:0001843,neural tube closure|GO:0006351,transcription, DNA-templated|GO:0006355,regulation of transcription, DNA-templated|GO:0007368,determination of left/right symmetry|GO:0008285,negative regulation of cell proliferation|GO:0009953,do…	GO:0000978,RNA polymerase II core promoter proximal region sequence-specific DNA binding|GO:0001078,transcriptional repressor activity, RNA polymerase II core promoter proximal region sequence-specific binding|GO:0003677,DNA binding|GO:0003682,chromatin binding|GO:0005515,protein binding|GO:0008432,JUN kinase binding|GO:0070410,co-SMAD binding	GO:0005634,nucleus|GO:0005634,nucleus	path:rno04350 TGF-beta signaling pathway - Rattus norvegicus (rat)
Ran	Ran	chr12:31319555-31324105	A	B	OK	84.2868	242.855	1.52672	5.56534	5e-05	0.000289296	yes	Up	GO:0000054,ribosomal subunit export from nucleus|GO:0000055,ribosomal large subunit export from nucleus|GO:0000056,ribosomal small subunit export from nucleus|GO:0000060,protein import into nucleus, translocation|GO:0006606,protein import into nucleus|GO:0006611,protein export from nucleus|GO:0006810,transport|GO:0006886,intracellular protein transport|GO:0006913,nucleocytoplasmic transport|GO:00…	GO:0000166,nucleotide binding|GO:0003924,GTPase activity|GO:0005515,protein binding|GO:0005525,GTP binding|GO:0019003,GDP binding|GO:0019904,protein domain specific binding|GO:0032403,protein complex binding|GO:0044822,poly(A) RNA binding|GO:0045505,dynein intermediate chain binding|GO:0061676,importin-alpha family protein binding|GO:0070883,pre-miRNA binding	GO:0000785,chromatin|GO:0001673,male germ cell nucleus|GO:0002177,manchette|GO:0005634,nucleus|GO:0005634,nucleus|GO:0005635,nuclear envelope|GO:0005643,nuclear pore|GO:0005654,nucleoplasm|GO:0005730,nucleolus|GO:0005737,cytoplasm|GO:0005737,cytoplasm|GO:0005814,centriole|GO:0016020,membrane|GO:0030496,midbody|GO:0036126,sperm flagellum|GO:0042565,RNA nuclear export complex|GO:0043234,protein com…	path:rno03008 Ribosome biogenesis in eukaryotes - Rattus norvegicus (rat)|path:rno03013 RNA transport - Rattus norvegicus (rat)|path:rno05166 HTLV-I infection - Rattus norvegicus (rat)|path:rno05169 Epstein-Barr virus infection - Rattus norvegicus (rat)
Il6st	Il6st	chr2:44279198-44319427	A	B	OK	88.9022	256.083	1.52632	4.14225	5e-05	0.000289296	yes	Up	GO:0005977,glycogen metabolic process|GO:0006642,triglyceride mobilization|GO:0007165,signal transduction|GO:0008284,positive regulation of cell proliferation|GO:0008284,positive regulation of cell proliferation|GO:0008593,regulation of Notch signaling pathway|GO:0014911,positive regulation of smooth muscle cell migration|GO:0019221,cytokine-mediated signaling pathway|GO:0019221,cytokine-mediated…	GO:0004896,cytokine receptor activity|GO:0004897,ciliary neurotrophic factor receptor activity|GO:0004915,interleukin-6 receptor activity|GO:0004921,interleukin-11 receptor activity|GO:0004923,leukemia inhibitory factor receptor activity|GO:0004924,oncostatin-M receptor activity|GO:0005127,ciliary neurotrophic factor receptor binding|GO:0005138,interleukin-6 receptor binding|GO:0005515,protein bi…	GO:0005615,extracellular space|GO:0005829,cytosol|GO:0005886,plasma membrane|GO:0005896,interleukin-6 receptor complex|GO:0005900,oncostatin-M receptor complex|GO:0009897,external side of plasma membrane|GO:0016020,membrane|GO:0016021,integral component of membrane|GO:0030425,dendrite|GO:0032809,neuronal cell body membrane|GO:0043025,neuronal cell body|GO:0044297,cell body|GO:0070062,extracellula…	path:rno04060 Cytokine-cytokine receptor interaction - Rattus norvegicus (rat)|path:rno04550 Signaling pathways regulating pluripotency of stem cells - Rattus norvegicus (rat)|path:rno04630 Jak-STAT signaling pathway - Rattus norvegicus (rat)|path:rno04659 Th17 cell differentiation - Rattus norvegicus (rat)|path:rno05167 Kaposi's sarcoma-associated herpesvirus infection - Rattus norvegicus (rat)|…
LOC290595	LOC290595	chr16:14352997-14360604	A	B	OK	0.475968	1.36866	1.52383	1.43236	0.0217	0.0567912	no	Up
Fdx1l	Fdx1l	chr8:22086533-22091450	A	B	OK	14.5525	41.7266	1.5197	4.30712	5e-05	0.000289296	yes	Up	GO:0006810,transport|GO:0008150,biological_process|GO:0055114,oxidation-reduction process	GO:0009055,electron carrier activity|GO:0046872,metal ion binding|GO:0051536,iron-sulfur cluster binding|GO:0051537,2 iron, 2 sulfur cluster binding	GO:0005739,mitochondrion
Hmox1	Hmox1	chr19:14508633-14515455	A	B	OK	27.3161	78.1848	1.51714	5.8262	5e-05	0.000289296	yes	Up	GO:0001525,angiogenesis|GO:0001666,response to hypoxia|GO:0002246,wound healing involved in inflammatory response|GO:0006788,heme oxidation|GO:0006879,cellular iron ion homeostasis|GO:0006915,apoptotic process|GO:0006979,response to oxidative stress|GO:0007264,small GTPase mediated signal transduction|GO:0008217,regulation of blood pressure|GO:0008219,cell death|GO:0008285,negative regulation of …	GO:0004392,heme oxygenase (decyclizing) activity|GO:0004630,phospholipase D activity|GO:0004871,signal transducer activity|GO:0016491,oxidoreductase activity|GO:0019899,enzyme binding|GO:0020037,heme binding|GO:0042803,protein homodimerization activity|GO:0046872,metal ion binding	GO:0005634,nucleus|GO:0005634,nucleus|GO:0005730,nucleolus|GO:0005783,endoplasmic reticulum|GO:0005829,cytosol|GO:0005901,caveola|GO:0016020,membrane|GO:0043231,intracellular membrane-bounded organelle|GO:0048471,perinuclear region of cytoplasm	path:rno00860 Porphyrin and chlorophyll metabolism - Rattus norvegicus (rat)|path:rno01100 Metabolic pathways - Rattus norvegicus (rat)|path:rno04066 HIF-1 signaling pathway - Rattus norvegicus (rat)|path:rno04216 Ferroptosis - Rattus norvegicus (rat)|path:rno04978 Mineral absorption - Rattus norvegicus (rat)|path:rno05206 MicroRNAs in cancer - Rattus norvegicus (rat)|path:rno05418 Fluid shear st…
Taf1d	Taf1d	chr8:13861241-13909249	A	B	OK	31.0305	88.7287	1.51571	3.96185	5e-05	0.000289296	yes	Up	GO:0006351,transcription, DNA-templated|GO:0006355,regulation of transcription, DNA-templated|GO:0008150,biological_process	GO:0003674,molecular_function|GO:0003677,DNA binding	GO:0005634,nucleus|GO:0005654,nucleoplasm|GO:0005668,RNA polymerase transcription factor SL1 complex|GO:0005815,microtubule organizing center
Ftsj3	Ftsj3	chr10:94439058-94445503	A	B	OK	12.8241	36.6605	1.51537	5.78067	5e-05	0.000289296	yes	Up	GO:0000463,maturation of LSU-rRNA from tricistronic rRNA transcript (SSU-rRNA, 5.8S rRNA, LSU-rRNA)|GO:0000466,maturation of 5.8S rRNA from tricistronic rRNA transcript (SSU-rRNA, 5.8S rRNA, LSU-rRNA)|GO:0001510,RNA methylation|GO:0006364,rRNA processing|GO:0031167,rRNA methylation|GO:0032259,methylation|GO:0042254,ribosome biogenesis	GO:0000179,rRNA (adenine-N6,N6-)-dimethyltransferase activity|GO:0003880,protein C-terminal carboxyl O-methyltransferase activity|GO:0004809,tRNA (guanine-N2-)-methyltransferase activity|GO:0008168,methyltransferase activity|GO:0008169,C-methyltransferase activity|GO:0008170,N-methyltransferase activity|GO:0008171,O-methyltransferase activity|GO:0008172,S-methyltransferase activity|GO:0008173,RNA…	GO:0005634,nucleus|GO:0005730,nucleolus|GO:0005730,nucleolus|GO:0030687,preribosome, large subunit precursor
Inmt	Inmt	chr4:85381906-85386203	A	B	OK	28.0507	80.1777	1.51517	4.32311	5e-05	0.000289296	yes	Up	GO:0009308,amine metabolic process|GO:0009636,response to toxic substance|GO:0032259,methylation	GO:0004790,thioether S-methyltransferase activity|GO:0008168,methyltransferase activity|GO:0016740,transferase activity|GO:0030748,amine N-methyltransferase activity	GO:0005737,cytoplasm|GO:0005829,cytosol|GO:0005829,cytosol	path:rno00380 Tryptophan metabolism - Rattus norvegicus (rat)|path:rno00450 Selenocompound metabolism - Rattus norvegicus (rat)
H2afj	H2afj	chr4:170766899-170767384	A	B	OK	1.18235	3.37708	1.51411	1.54375	0.01435	0.0403978	yes	Up	GO:0006342,chromatin silencing	GO:0003677,DNA binding|GO:0046982,protein heterodimerization activity	GO:0000786,nucleosome|GO:0000790,nuclear chromatin|GO:0005634,nucleus|GO:0005694,chromosome|GO:0070062,extracellular exosome	path:rno04217 Necroptosis - Rattus norvegicus (rat)|path:rno05034 Alcoholism - Rattus norvegicus (rat)|path:rno05322 Systemic lupus erythematosus - Rattus norvegicus (rat)
LOC103690178	LOC103690178	chr17:57787504-57811764	A	B	OK	1.43326	4.08027	1.50937	3.24405	5e-05	0.000289296	yes	Up
Rrs1	Rrs1	chr5:9430709-9432343	A	B	OK	8.5418	24.3155	1.50927	4.79078	5e-05	0.000289296	yes	Up	GO:0000055,ribosomal large subunit export from nucleus|GO:0000447,endonucleolytic cleavage in ITS1 to separate SSU-rRNA from 5.8S rRNA and LSU-rRNA from tricistronic rRNA transcript (SSU-rRNA, 5.8S rRNA, LSU-rRNA)|GO:0002244,hematopoietic progenitor cell differentiation|GO:0007080,mitotic metaphase plate congression|GO:0042254,ribosome biogenesis|GO:0042273,ribosomal large subunit biogenesis	GO:0005515,protein binding|GO:0044822,poly(A) RNA binding	GO:0000794,condensed nuclear chromosome|GO:0005634,nucleus|GO:0005730,nucleolus|GO:0005730,nucleolus|GO:0005783,endoplasmic reticulum|GO:0030687,preribosome, large subunit precursor
Sqstm1	Sqstm1	chr10:35704727-35716316	A	B	OK	140.041	398.277	1.50793	5.04988	5e-05	0.000289296	yes	Up	GO:0000122,negative regulation of transcription from RNA polymerase II promoter|GO:0001934,positive regulation of protein phosphorylation|GO:0002376,immune system process|GO:0006511,ubiquitin-dependent protein catabolic process|GO:0006914,autophagy|GO:0006915,apoptotic process|GO:0016239,positive regulation of macroautophagy|GO:0016239,positive regulation of macroautophagy|GO:0030154,cell differe…	GO:0003712,transcription cofactor activity|GO:0005080,protein kinase C binding|GO:0005515,protein binding|GO:0008270,zinc ion binding|GO:0019901,protein kinase binding|GO:0031625,ubiquitin protein ligase binding|GO:0042169,SH2 domain binding|GO:0042802,identical protein binding|GO:0042802,identical protein binding|GO:0042803,protein homodimerization activity|GO:0043130,ubiquitin binding|GO:004687…	GO:0000407,pre-autophagosomal structure|GO:0000932,cytoplasmic mRNA processing body|GO:0005634,nucleus|GO:0005737,cytoplasm|GO:0005764,lysosome|GO:0005768,endosome|GO:0005776,autophagosome|GO:0005776,autophagosome|GO:0005783,endoplasmic reticulum|GO:0016234,inclusion body|GO:0016235,aggresome|GO:0016605,PML body|GO:0031410,cytoplasmic vesicle|GO:0044753,amphisome|GO:0044754,autolysosome|GO:007006…	path:rno04137 Mitophagy - animal - Rattus norvegicus (rat)|path:rno04217 Necroptosis - Rattus norvegicus (rat)|path:rno04218 Cellular senescence - Rattus norvegicus (rat)|path:rno04380 Osteoclast differentiation - Rattus norvegicus (rat)|path:rno05418 Fluid shear stress and atherosclerosis - Rattus norvegicus (rat)
Slc2a1	Slc2a1	chr5:138154676-138182897	A	B	OK	11.8973	33.7659	1.50493	5.6002	5e-05	0.000289296	yes	Up	GO:0006461,protein complex assembly|GO:0006810,transport|GO:0008643,carbohydrate transport|GO:0015758,glucose transport|GO:0015758,glucose transport|GO:0042149,cellular response to glucose starvation|GO:0042908,xenobiotic transport|GO:0055085,transmembrane transport|GO:0070837,dehydroascorbic acid transport|GO:0070837,dehydroascorbic acid transport|GO:1904659,glucose transmembrane transport	GO:0005215,transporter activity|GO:0005355,glucose transmembrane transporter activity|GO:0005515,protein binding|GO:0019900,kinase binding|GO:0022857,transmembrane transporter activity|GO:0022891,substrate-specific transmembrane transporter activity|GO:0033300,dehydroascorbic acid transporter activity|GO:0033300,dehydroascorbic acid transporter activity|GO:0042802,identical protein binding|GO:004…	GO:0001939,female pronucleus|GO:0005622,intracellular|GO:0005737,cytoplasm|GO:0005737,cytoplasm|GO:0005829,cytosol|GO:0005886,plasma membrane|GO:0005886,plasma membrane|GO:0005887,integral component of plasma membrane|GO:0005901,caveola|GO:0005911,cell-cell junction|GO:0016020,membrane|GO:0016021,integral component of membrane|GO:0016323,basolateral plasma membrane|GO:0016324,apical plasma membra…	path:rno04066 HIF-1 signaling pathway - Rattus norvegicus (rat)|path:rno04911 Insulin secretion - Rattus norvegicus (rat)|path:rno04919 Thyroid hormone signaling pathway - Rattus norvegicus (rat)|path:rno04920 Adipocytokine signaling pathway - Rattus norvegicus (rat)|path:rno04922 Glucagon signaling pathway - Rattus norvegicus (rat)|path:rno04931 Insulin resistance - Rattus norvegicus (rat)|path:…
Fbl	Fbl	chr1:85103518-85112619	A	B	OK	30.2845	85.728	1.50119	5.63053	5e-05	0.000289296	yes	Up	GO:0000494,box C/D snoRNA 3'-end processing|GO:0001649,osteoblast differentiation|GO:0006364,rRNA processing|GO:0006396,RNA processing|GO:0008033,tRNA processing|GO:0016074,snoRNA metabolic process|GO:0016571,histone methylation|GO:0031167,rRNA methylation|GO:0032259,methylation|GO:0048254,snoRNA localization|GO:1990258,histone glutamine methylation|GO:1990258,histone glutamine methylation	GO:0000179,rRNA (adenine-N6,N6-)-dimethyltransferase activity|GO:0001094,TFIID-class transcription factor binding|GO:0003723,RNA binding|GO:0003723,RNA binding|GO:0003880,protein C-terminal carboxyl O-methyltransferase activity|GO:0004809,tRNA (guanine-N2-)-methyltransferase activity|GO:0008168,methyltransferase activity|GO:0008169,C-methyltransferase activity|GO:0008170,N-methyltransferase activ…	GO:0001651,dense fibrillar component|GO:0001652,granular component|GO:0005634,nucleus|GO:0005654,nucleoplasm|GO:0005694,chromosome|GO:0005730,nucleolus|GO:0005730,nucleolus|GO:0005730,nucleolus|GO:0015030,Cajal body|GO:0015030,Cajal body|GO:0016020,membrane|GO:0030529,intracellular ribonucleoprotein complex|GO:0031428,box C/D snoRNP complex|GO:0032040,small-subunit processome|GO:0070062,extracell…	path:rno03008 Ribosome biogenesis in eukaryotes - Rattus norvegicus (rat)
LOC100361898	LOC100361898	chr1:248402888-248403604	A	B	OK	1.91007	5.40297	1.50013	2.21209	0.0004	0.00189859	yes	Up
LOC100364062	LOC100364062	chr20:18045417-18047255	A	B	OK	0.366892	1.03756	1.49977	1.90874	0.0032	0.0113534	yes	Up
Rhou	Rhou	chr19:56431786-56443896	A	B	OK	16.5522	46.7601	1.49825	5.93747	5e-05	0.000289296	yes	Up	GO:0000082,G1/S transition of mitotic cell cycle|GO:0007010,cytoskeleton organization|GO:0007264,small GTPase mediated signal transduction|GO:0008360,regulation of cell shape|GO:0008360,regulation of cell shape|GO:0016601,Rac protein signal transduction|GO:0030036,actin cytoskeleton organization|GO:1903955,positive regulation of protein targeting to mitochondrion	GO:0000166,nucleotide binding|GO:0003924,GTPase activity|GO:0005525,GTP binding|GO:0046872,metal ion binding	GO:0005622,intracellular|GO:0005794,Golgi apparatus|GO:0005886,plasma membrane|GO:0016020,membrane|GO:0030054,cell junction|GO:0042995,cell projection
Rbm3	Rbm3	chrX:15098881-15102344	A	B	OK	260.857	735.454	1.49537	4.87211	5e-05	0.000289296	yes	Up	GO:0006412,translation|GO:0006417,regulation of translation|GO:0009409,response to cold|GO:0035196,production of miRNAs involved in gene silencing by miRNA|GO:0045727,positive regulation of translation	GO:0000166,nucleotide binding|GO:0003676,nucleic acid binding|GO:0003723,RNA binding|GO:0043023,ribosomal large subunit binding|GO:0044822,poly(A) RNA binding	GO:0005634,nucleus|GO:0005654,nucleoplasm|GO:0005730,nucleolus|GO:0005737,cytoplasm|GO:0015934,large ribosomal subunit|GO:0030425,dendrite|GO:0042995,cell projection
Dusp5	Dusp5	chr1:274245183-274258595	A	B	OK	4.14366	11.6772	1.49472	4.40945	5e-05	0.000289296	yes	Up	GO:0000188,inactivation of MAPK activity|GO:0001706,endoderm formation|GO:0045892,negative regulation of transcription, DNA-templated	GO:0004721,phosphoprotein phosphatase activity|GO:0004725,protein tyrosine phosphatase activity|GO:0017017,MAP kinase tyrosine/serine/threonine phosphatase activity		path:rno04010 MAPK signaling pathway - Rattus norvegicus (rat)
March3	March3	chr18:51844979-51998017	A	B	OK	4.54651	12.8084	1.49425	3.55189	5e-05	0.000289296	yes	Up	GO:0006897,endocytosis|GO:0008150,biological_process	GO:0003674,molecular_function|GO:0008270,zinc ion binding|GO:0008766,UDP-N-acetylmuramoylalanyl-D-glutamyl-2,6-diaminopimelate-D-alanyl-D-alanine ligase activity|GO:0016874,ligase activity|GO:0018169,ribosomal S6-glutamic acid ligase activity|GO:0043773,coenzyme F420-0 gamma-glutamyl ligase activity|GO:0043774,coenzyme F420-2 alpha-glutamyl ligase activity|GO:0046872,metal ion binding|GO:0070735,…	GO:0005764,lysosome|GO:0005768,endosome|GO:0016020,membrane|GO:0016021,integral component of membrane|GO:0031410,cytoplasmic vesicle
Fam177a1	Fam177a1	chr6:76041079-76055912	A	B	OK	21.6635	61.0094	1.49377	5.94398	5e-05	0.000289296	yes	Up
Ckap4	Ckap4	chr7:24935242-24947595	A	B	OK	16.2561	45.7589	1.49308	5.72174	5e-05	0.000289296	yes	Up	GO:0008150,biological_process	GO:0044822,poly(A) RNA binding	GO:0005737,cytoplasm|GO:0005783,endoplasmic reticulum|GO:0005783,endoplasmic reticulum|GO:0005811,lipid particle|GO:0005856,cytoskeleton|GO:0005886,plasma membrane|GO:0009986,cell surface|GO:0016020,membrane|GO:0016021,integral component of membrane|GO:0070062,extracellular exosome	path:rno04141 Protein processing in endoplasmic reticulum - Rattus norvegicus (rat)
LOC100912604	LOC100912604	chr3:14588817-14591980	A	B	OK	0.468259	1.31781	1.49276	1.75096	0.0058	0.0189425	yes	Up
Pgam5	Pgam5	chr12:52467416-52474533	A	B	OK	15.4276	43.4112	1.49256	5.5495	5e-05	0.000289296	yes	Up	GO:0012501,programmed cell death|GO:0016311,dephosphorylation|GO:0035556,intracellular signal transduction|GO:0043547,positive regulation of GTPase activity|GO:0070266,necroptotic process|GO:0070266,necroptotic process	GO:0004721,phosphoprotein phosphatase activity|GO:0005096,GTPase activator activity|GO:0009400,receptor signaling protein serine/threonine phosphatase activity|GO:0016787,hydrolase activity|GO:0016791,phosphatase activity|GO:0032403,protein complex binding	GO:0005739,mitochondrion|GO:0005741,mitochondrial outer membrane|GO:0016020,membrane|GO:0016021,integral component of membrane	path:rno04137 Mitophagy - animal - Rattus norvegicus (rat)|path:rno04217 Necroptosis - Rattus norvegicus (rat)|path:rno04668 TNF signaling pathway - Rattus norvegicus (rat)
Itgax	Itgax	chr1:199555559-199576948	A	B	OK	9.65638	27.0751	1.48741	5.65804	5e-05	0.000289296	yes	Up	GO:0007155,cell adhesion|GO:0007229,integrin-mediated signaling pathway|GO:0034113,heterotypic cell-cell adhesion|GO:0050798,activated T cell proliferation|GO:0051607,defense response to virus|GO:1903955,positive regulation of protein targeting to mitochondrion	GO:0046872,metal ion binding	GO:0008305,integrin complex|GO:0009897,external side of plasma membrane|GO:0009986,cell surface|GO:0016020,membrane|GO:0016021,integral component of membrane	path:rno04610 Complement and coagulation cascades - Rattus norvegicus (rat)|path:rno04810 Regulation of actin cytoskeleton - Rattus norvegicus (rat)|path:rno05152 Tuberculosis - Rattus norvegicus (rat)
Flrt2	Flrt2	chr6:119518458-119613534	A	B	OK	6.70883	18.7973	1.48639	5.45604	5e-05	0.000289296	yes	Up	GO:0003007,heart morphogenesis|GO:0006469,negative regulation of protein kinase activity|GO:0007155,cell adhesion|GO:0007275,multicellular organismal development|GO:0007411,axon guidance|GO:0008543,fibroblast growth factor receptor signaling pathway|GO:0019221,cytokine-mediated signaling pathway|GO:0046426,negative regulation of JAK-STAT cascade|GO:0051965,positive regulation of synapse assembly|…	GO:0004860,protein kinase inhibitor activity|GO:0005104,fibroblast growth factor receptor binding|GO:0005515,protein binding|GO:0045499,chemorepellent activity	GO:0005576,extracellular region|GO:0005578,proteinaceous extracellular matrix|GO:0005615,extracellular space|GO:0005737,cytoplasm|GO:0005783,endoplasmic reticulum|GO:0005886,plasma membrane|GO:0005887,integral component of plasma membrane|GO:0005911,cell-cell junction|GO:0005925,focal adhesion|GO:0005925,focal adhesion|GO:0016020,membrane|GO:0016021,integral component of membrane|GO:0030054,cell …
Mllt11	Mllt11	chr2:196392935-196402106	A	B	OK	2.41724	6.75845	1.48333	3.06775	5e-05	0.000289296	yes	Up	GO:0043065,positive regulation of apoptotic process|GO:0045893,positive regulation of transcription, DNA-templated|GO:0051901,positive regulation of mitochondrial depolarization|GO:0090200,positive regulation of release of cytochrome c from mitochondria|GO:0097190,apoptotic signaling pathway|GO:0097191,extrinsic apoptotic signaling pathway|GO:0097193,intrinsic apoptotic signaling pathway	GO:0003674,molecular_function	GO:0005622,intracellular|GO:0005634,nucleus|GO:0005737,cytoplasm|GO:0005856,cytoskeleton
Prss30	Prss30	chr10:13348288-13355833	A	B	OK	0.428527	1.19797	1.48313	1.91122	0.00115	0.00476414	yes	Up	GO:0006508,proteolysis|GO:0006810,transport|GO:0006811,ion transport|GO:0006814,sodium ion transport	GO:0004252,serine-type endopeptidase activity|GO:0004252,serine-type endopeptidase activity|GO:0008233,peptidase activity|GO:0008236,serine-type peptidase activity|GO:0016787,hydrolase activity|GO:0017080,sodium channel regulator activity	GO:0005886,plasma membrane|GO:0016020,membrane|GO:0031225,anchored component of membrane
Msmo1	Msmo1	chr16:26859440-26875880	A	B	OK	31.1057	86.8305	1.48102	5.49583	5e-05	0.000289296	yes	Up	GO:0006629,lipid metabolic process|GO:0006633,fatty acid biosynthetic process|GO:0006694,steroid biosynthetic process|GO:0008202,steroid metabolic process|GO:0016126,sterol biosynthetic process|GO:0055114,oxidation-reduction process	GO:0000254,C-4 methylsterol oxidase activity|GO:0005506,iron ion binding|GO:0016491,oxidoreductase activity	GO:0005783,endoplasmic reticulum|GO:0016020,membrane|GO:0016021,integral component of membrane	path:rno00100 Steroid biosynthesis - Rattus norvegicus (rat)|path:rno01100 Metabolic pathways - Rattus norvegicus (rat)
Ezr	Ezr	chr1:47287871-47331412	A	B	OK	107.452	299.559	1.47915	4.97789	5e-05	0.000289296	yes	Up	GO:0000122,negative regulation of transcription from RNA polymerase II promoter|GO:0001951,intestinal D-glucose absorption|GO:0003376,sphingosine-1-phosphate signaling pathway|GO:0008360,regulation of cell shape|GO:0010628,positive regulation of gene expression|GO:0010737,protein kinase A signaling|GO:0030033,microvillus assembly|GO:0030953,astral microtubule organization|GO:0031532,actin cytoske…	GO:0003779,actin binding|GO:0005515,protein binding|GO:0008017,microtubule binding|GO:0008092,cytoskeletal protein binding|GO:0019904,protein domain specific binding|GO:0032403,protein complex binding|GO:0034236,protein kinase A catalytic subunit binding|GO:0034237,protein kinase A regulatory subunit binding|GO:0044548,S100 protein binding|GO:0044822,poly(A) RNA binding|GO:0050839,cell adhesion m…	GO:0001726,ruffle|GO:0001772,immunological synapse|GO:0001772,immunological synapse|GO:0001931,uropod|GO:0005615,extracellular space|GO:0005622,intracellular|GO:0005730,nucleolus|GO:0005737,cytoplasm|GO:0005768,endosome|GO:0005829,cytosol|GO:0005856,cytoskeleton|GO:0005884,actin filament|GO:0005886,plasma membrane|GO:0005886,plasma membrane|GO:0005902,microvillus|GO:0005902,microvillus|GO:0005903…	path:rno04530 Tight junction - Rattus norvegicus (rat)|path:rno04670 Leukocyte transendothelial migration - Rattus norvegicus (rat)|path:rno04810 Regulation of actin cytoskeleton - Rattus norvegicus (rat)|path:rno04971 Gastric acid secretion - Rattus norvegicus (rat)|path:rno05205 Proteoglycans in cancer - Rattus norvegicus (rat)|path:rno05206 MicroRNAs in cancer - Rattus norvegicus (rat)
Fam83g	Fam83g	chr10:47949774-47997802	A	B	OK	0.864806	2.40828	1.47755	3.0402	5e-05	0.000289296	yes	Up	GO:0030509,BMP signaling pathway	GO:0003674,molecular_function	GO:0005634,nucleus|GO:0005737,cytoplasm|GO:0005829,cytosol
NEWGENE_1565505	NEWGENE_1565505	chr1:246647363-246799356	A	B	OK	0.746679	2.07873	1.47714	2.96341	5e-05	0.000289296	yes	Up
Rcl1	Rcl1	chr1:247228011-247272369	A	B	OK	8.71607	24.234	1.47528	4.75269	5e-05	0.000289296	yes	Up	GO:0000479,endonucleolytic cleavage of tricistronic rRNA transcript (SSU-rRNA, 5.8S rRNA, LSU-rRNA)|GO:0006364,rRNA processing|GO:0006396,RNA processing|GO:0042254,ribosome biogenesis	GO:0003723,RNA binding|GO:0003824,catalytic activity|GO:0003963,RNA-3'-phosphate cyclase activity|GO:0004521,endoribonuclease activity	GO:0005634,nucleus|GO:0005730,nucleolus	path:rno03008 Ribosome biogenesis in eukaryotes - Rattus norvegicus (rat)
RGD1311946	RGD1311946	chr1:218945564-218954274	A	B	OK	2.14709	5.96398	1.47389	3.38092	5e-05	0.000289296	yes	Up
Efhd2	Efhd2	chr5:160407776-160423811	A	B	OK	38.0921	105.746	1.47304	5.85151	5e-05	0.000289296	yes	Up		GO:0005509,calcium ion binding|GO:0005515,protein binding|GO:0046872,metal ion binding	GO:0016020,membrane
Bysl	Bysl	chr9:15393460-15403212	A	B	OK	8.71553	24.164	1.4712	4.71086	5e-05	0.000289296	yes	Up	GO:0000462,maturation of SSU-rRNA from tricistronic rRNA transcript (SSU-rRNA, 5.8S rRNA, LSU-rRNA)|GO:0001701,in utero embryonic development|GO:0001825,blastocyst formation|GO:0001829,trophectodermal cell differentiation|GO:0007155,cell adhesion|GO:0008283,cell proliferation|GO:0042254,ribosome biogenesis	GO:0044822,poly(A) RNA binding	GO:0005634,nucleus|GO:0005730,nucleolus|GO:0005730,nucleolus|GO:0005737,cytoplasm|GO:0005737,cytoplasm|GO:0005881,cytoplasmic microtubule|GO:0016020,membrane|GO:0042995,cell projection|GO:0043231,intracellular membrane-bounded organelle|GO:0045177,apical part of cell|GO:0048471,perinuclear region of cytoplasm
Ghitm	Ghitm	chr16:14370268-14382647	A	B	OK	74.8294	207.032	1.46817	5.28279	5e-05	0.000289296	yes	Up	GO:0006915,apoptotic process		GO:0005739,mitochondrion|GO:0005743,mitochondrial inner membrane|GO:0016020,membrane|GO:0016021,integral component of membrane|GO:0070062,extracellular exosome
Gprc5a	Gprc5a	chr4:168832936-168851650	A	B	OK	183.813	508.504	1.46802	4.90502	5e-05	0.000289296	yes	Up	GO:0007165,signal transduction|GO:0007175,negative regulation of epidermal growth factor-activated receptor activity|GO:0007186,G-protein coupled receptor signaling pathway	GO:0004871,signal transducer activity|GO:0004930,G-protein coupled receptor activity|GO:0005515,protein binding	GO:0005886,plasma membrane|GO:0005886,plasma membrane|GO:0016020,membrane|GO:0016021,integral component of membrane|GO:0043231,intracellular membrane-bounded organelle|GO:0070062,extracellular exosome
Gstm3	Gstm3	chr2:210761728-210766501	A	B	OK	12.101	33.4737	1.46791	4.24358	5e-05	0.000289296	yes	Up	GO:0008152,metabolic process|GO:0035690,cellular response to drug|GO:0071407,cellular response to organic cyclic compound	GO:0004364,glutathione transferase activity|GO:0016740,transferase activity|GO:0042803,protein homodimerization activity	GO:0005737,cytoplasm	path:rno00480 Glutathione metabolism - Rattus norvegicus (rat)|path:rno00980 Metabolism of xenobiotics by cytochrome P450 - Rattus norvegicus (rat)|path:rno00982 Drug metabolism - cytochrome P450 - Rattus norvegicus (rat)|path:rno01524 Platinum drug resistance - Rattus norvegicus (rat)|path:rno05204 Chemical carcinogenesis - Rattus norvegicus (rat)|path:rno05418 Fluid shear stress and atheroscler…
Mapkapk3	Mapkapk3	chr8:116012125-116046012	A	B	OK	10.596	29.2432	1.46458	5.41998	5e-05	0.000289296	yes	Up	GO:0000165,MAPK cascade|GO:0002224,toll-like receptor signaling pathway|GO:0006468,protein phosphorylation|GO:0007166,cell surface receptor signaling pathway|GO:0016310,phosphorylation|GO:0018105,peptidyl-serine phosphorylation|GO:0018105,peptidyl-serine phosphorylation|GO:0032496,response to lipopolysaccharide|GO:0034097,response to cytokine|GO:0044351,macropinocytosis|GO:0046777,protein autopho…	GO:0000166,nucleotide binding|GO:0004672,protein kinase activity|GO:0004674,protein serine/threonine kinase activity|GO:0004683,calmodulin-dependent protein kinase activity|GO:0004871,signal transducer activity|GO:0005516,calmodulin binding|GO:0005524,ATP binding|GO:0009931,calcium-dependent protein serine/threonine kinase activity|GO:0016301,kinase activity|GO:0016740,transferase activity	GO:0005634,nucleus|GO:0005654,nucleoplasm|GO:0005737,cytoplasm	path:rno04010 MAPK signaling pathway - Rattus norvegicus (rat)|path:rno04370 VEGF signaling pathway - Rattus norvegicus (rat)
Ipo4	Ipo4	chr15:34304424-34314552	A	B	OK	6.84108	18.8724	1.46399	5.33575	5e-05	0.000289296	yes	Up	GO:0000059,protein import into nucleus, docking|GO:0000060,protein import into nucleus, translocation|GO:0006335,DNA replication-dependent nucleosome assembly|GO:0006336,DNA replication-independent nucleosome assembly|GO:0006607,NLS-bearing protein import into nucleus|GO:0006610,ribosomal protein import into nucleus|GO:0006610,ribosomal protein import into nucleus|GO:0006810,transport|GO:0006886,…	GO:0005515,protein binding|GO:0008139,nuclear localization sequence binding|GO:0008536,Ran GTPase binding|GO:0008565,protein transporter activity	GO:0000790,nuclear chromatin|GO:0005634,nucleus|GO:0005737,cytoplasm|GO:0016020,membrane|GO:0031965,nuclear membrane|GO:0034399,nuclear periphery|GO:0043234,protein complex
Cd14	Cd14	chr18:29560340-29562290	A	B	OK	10.9563	30.1589	1.46082	4.81194	5e-05	0.000289296	yes	Up	GO:0002237,response to molecule of bacterial origin|GO:0002376,immune system process|GO:0006898,receptor-mediated endocytosis|GO:0006954,inflammatory response|GO:0009617,response to bacterium|GO:0031663,lipopolysaccharide-mediated signaling pathway|GO:0032481,positive regulation of type I interferon production|GO:0032729,positive regulation of interferon-gamma production|GO:0032760,positive regul…	GO:0001530,lipopolysaccharide binding|GO:0070891,lipoteichoic acid binding	GO:0005576,extracellular region|GO:0005615,extracellular space|GO:0005794,Golgi apparatus|GO:0005886,plasma membrane|GO:0009897,external side of plasma membrane|GO:0009986,cell surface|GO:0016020,membrane|GO:0031225,anchored component of membrane|GO:0031362,anchored component of external side of plasma membrane|GO:0045121,membrane raft|GO:0045121,membrane raft|GO:0046696,lipopolysaccharide recept…	path:rno04010 MAPK signaling pathway - Rattus norvegicus (rat)|path:rno04064 NF-kappa B signaling pathway - Rattus norvegicus (rat)|path:rno04145 Phagosome - Rattus norvegicus (rat)|path:rno04620 Toll-like receptor signaling pathway - Rattus norvegicus (rat)|path:rno04640 Hematopoietic cell lineage - Rattus norvegicus (rat)|path:rno04810 Regulation of actin cytoskeleton - Rattus norvegicus (rat)|…
Mak16	Mak16	chr16:64729253-64745207	A	B	OK	11.4242	31.365	1.45707	4.25195	5e-05	0.000289296	yes	Up	GO:0008150,biological_process	GO:0044822,poly(A) RNA binding	GO:0005634,nucleus|GO:0005730,nucleolus|GO:0043231,intracellular membrane-bounded organelle
Jaml	Jaml	chr8:49378643-49408894	A	B	OK	4.78619	13.1302	1.45594	3.824	5e-05	0.000289296	yes	Up
Il1r2	Il1r2	chr9:46840645-46881241	A	B	OK	1.67575	4.58382	1.45175	2.67536	5e-05	0.000289296	yes	Up		GO:0004908,interleukin-1 receptor activity|GO:0004910,interleukin-1, Type II, blocking receptor activity	GO:0005576,extracellular region|GO:0005886,plasma membrane|GO:0016020,membrane|GO:0016021,integral component of membrane	path:rno04010 MAPK signaling pathway - Rattus norvegicus (rat)|path:rno04060 Cytokine-cytokine receptor interaction - Rattus norvegicus (rat)|path:rno04640 Hematopoietic cell lineage - Rattus norvegicus (rat)|path:rno05146 Amoebiasis - Rattus norvegicus (rat)|path:rno05166 HTLV-I infection - Rattus norvegicus (rat)|path:rno05202 Transcriptional misregulation in cancer - Rattus norvegicus (rat)|pa…
LOC100360573	LOC100360573	chr19:38619671-38620321	A	B	OK	5.51171	15.0525	1.44943	2.55139	0.0001	0.000551933	yes	Up
Des	Des	chr9:82556573-82564288	A	B	OK	17.9934	49.1323	1.4492	5.30221	5e-05	0.000289296	yes	Up	GO:0007517,muscle organ development|GO:0045109,intermediate filament organization	GO:0005198,structural molecule activity|GO:0005200,structural constituent of cytoskeleton|GO:0005515,protein binding|GO:0008092,cytoskeletal protein binding|GO:0042802,identical protein binding	GO:0005622,intracellular|GO:0005737,cytoplasm|GO:0005856,cytoskeleton|GO:0005882,intermediate filament|GO:0005886,plasma membrane|GO:0005916,fascia adherens|GO:0005921,gap junction|GO:0014704,intercalated disc|GO:0016020,membrane|GO:0030018,Z disc|GO:0030018,Z disc|GO:0031594,neuromuscular junction|GO:0042383,sarcolemma|GO:0042383,sarcolemma|GO:0043292,contractile fiber|GO:0045098,type III interm…	path:rno05410 Hypertrophic cardiomyopathy (HCM) - Rattus norvegicus (rat)|path:rno05412 Arrhythmogenic right ventricular cardiomyopathy (ARVC) - Rattus norvegicus (rat)|path:rno05414 Dilated cardiomyopathy (DCM) - Rattus norvegicus (rat)
Ppp1r13l	Ppp1r13l	chr1:80271287-80290946	A	B	OK	1.32301	3.60792	1.44735	3.68823	5e-05	0.000289296	yes	Up	GO:0000122,negative regulation of transcription from RNA polymerase II promoter|GO:0003215,cardiac right ventricle morphogenesis|GO:0003229,ventricular cardiac muscle tissue development|GO:0006351,transcription, DNA-templated|GO:0006355,regulation of transcription, DNA-templated|GO:0006915,apoptotic process|GO:0009791,post-embryonic development|GO:0031076,embryonic camera-type eye development|GO:…	GO:0005515,protein binding|GO:0008134,transcription factor binding|GO:0042802,identical protein binding	GO:0005634,nucleus|GO:0005737,cytoplasm|GO:0030054,cell junction|GO:0045171,intercellular bridge
Snrpa1	Snrpa1	chr1:126961388-126974453	A	B	OK	23.2788	63.4662	1.44697	5.05396	5e-05	0.000289296	yes	Up	GO:0000398,mRNA splicing, via spliceosome|GO:0006397,mRNA processing|GO:0008380,RNA splicing	GO:0003723,RNA binding|GO:0030620,U2 snRNA binding|GO:0044822,poly(A) RNA binding	GO:0005634,nucleus|GO:0005654,nucleoplasm|GO:0005681,spliceosomal complex|GO:0005686,U2 snRNP|GO:0030529,intracellular ribonucleoprotein complex|GO:0071013,catalytic step 2 spliceosome	path:rno03040 Spliceosome - Rattus norvegicus (rat)
Sema4g	Sema4g	chr1:264738934-264753399	A	B	OK	1.43348	3.90449	1.44562	3.70773	5e-05	0.000289296	yes	Up	GO:0001755,neural crest cell migration|GO:0007275,multicellular organismal development|GO:0007399,nervous system development|GO:0030154,cell differentiation|GO:0030335,positive regulation of cell migration|GO:0048843,negative regulation of axon extension involved in axon guidance|GO:0050919,negative chemotaxis|GO:0071526,semaphorin-plexin signaling pathway	GO:0005515,protein binding|GO:0030215,semaphorin receptor binding|GO:0045499,chemorepellent activity	GO:0005615,extracellular space|GO:0005886,plasma membrane|GO:0016020,membrane|GO:0016021,integral component of membrane	path:rno04360 Axon guidance - Rattus norvegicus (rat)
Arrdc4	Arrdc4	chr1:129766096-129780076	A	B	OK	10.0909	27.4739	1.44501	5.41049	5e-05	0.000289296	yes	Up	GO:0051443,positive regulation of ubiquitin-protein transferase activity	GO:0003674,molecular_function	GO:0005768,endosome|GO:0005886,plasma membrane|GO:0016020,membrane|GO:0031410,cytoplasmic vesicle
Rab7b	Rab7b	chr13:48456142-48483714	A	B	OK	3.11735	8.48256	1.44418	3.92411	5e-05	0.000289296	yes	Up	GO:0006810,transport|GO:0007264,small GTPase mediated signal transduction|GO:0015031,protein transport|GO:0032755,positive regulation of interleukin-6 production|GO:0034144,negative regulation of toll-like receptor 4 signaling pathway|GO:0034164,negative regulation of toll-like receptor 9 signaling pathway|GO:0034499,late endosome to Golgi transport|GO:0045654,positive regulation of megakaryocyte…	GO:0000166,nucleotide binding|GO:0005525,GTP binding	GO:0005764,lysosome|GO:0005764,lysosome|GO:0005768,endosome|GO:0005770,late endosome|GO:0005770,late endosome|GO:0005794,Golgi apparatus|GO:0005802,trans-Golgi network|GO:0016020,membrane|GO:0031410,cytoplasmic vesicle|GO:0045335,phagocytic vesicle	path:rno04137 Mitophagy - animal - Rattus norvegicus (rat)|path:rno04140 Autophagy - animal - Rattus norvegicus (rat)|path:rno04145 Phagosome - Rattus norvegicus (rat)|path:rno05132 Salmonella infection - Rattus norvegicus (rat)|path:rno05146 Amoebiasis - Rattus norvegicus (rat)
Hilpda	Hilpda	chr4:56547599-56550584	A	B	OK	7.90214	21.4982	1.4439	3.82772	5e-05	0.000289296	yes	Up	GO:0001819,positive regulation of cytokine production|GO:0002230,positive regulation of defense response to virus by host|GO:0008284,positive regulation of cell proliferation|GO:0010884,positive regulation of lipid storage|GO:0035425,autocrine signaling|GO:0035425,autocrine signaling|GO:0098792,xenophagy	GO:0005102,receptor binding	GO:0005576,extracellular region|GO:0005615,extracellular space|GO:0005811,lipid particle|GO:0005811,lipid particle|GO:0009986,cell surface|GO:0016020,membrane|GO:0016021,integral component of membrane|GO:0030141,secretory granule
Bbc3	Bbc3	chr1:78261490-78267802	A	B	OK	5.41699	14.7268	1.44289	3.7815	5e-05	0.000289296	yes	Up	GO:0001836,release of cytochrome c from mitochondria|GO:0001836,release of cytochrome c from mitochondria|GO:0006915,apoptotic process|GO:0006919,activation of cysteine-type endopeptidase activity involved in apoptotic process|GO:0006919,activation of cysteine-type endopeptidase activity involved in apoptotic process|GO:0006974,cellular response to DNA damage stimulus|GO:0008340,determination of …	GO:0001948,glycoprotein binding|GO:0005515,protein binding|GO:0051117,ATPase binding	GO:0005739,mitochondrion|GO:0005739,mitochondrion|GO:0005740,mitochondrial envelope|GO:0005764,lysosome|GO:0005783,endoplasmic reticulum	path:rno01524 Platinum drug resistance - Rattus norvegicus (rat)|path:rno04115 p53 signaling pathway - Rattus norvegicus (rat)|path:rno04210 Apoptosis - Rattus norvegicus (rat)|path:rno04215 Apoptosis - multiple species - Rattus norvegicus (rat)|path:rno04390 Hippo signaling pathway - Rattus norvegicus (rat)|path:rno05016 Huntington's disease - Rattus norvegicus (rat)|path:rno05162 Measles - Ratt…
Iars	Iars	chr17:15356015-15402680	A	B	OK	8.9485	24.3231	1.44261	5.64989	5e-05	0.000289296	yes	Up	GO:0001649,osteoblast differentiation|GO:0006412,translation|GO:0006418,tRNA aminoacylation for protein translation|GO:0006428,isoleucyl-tRNA aminoacylation	GO:0000166,nucleotide binding|GO:0002161,aminoacyl-tRNA editing activity|GO:0004812,aminoacyl-tRNA ligase activity|GO:0004822,isoleucine-tRNA ligase activity|GO:0004822,isoleucine-tRNA ligase activity|GO:0005524,ATP binding|GO:0016874,ligase activity|GO:0051020,GTPase binding	GO:0005654,nucleoplasm|GO:0005737,cytoplasm|GO:0016020,membrane|GO:0070062,extracellular exosome	path:rno00970 Aminoacyl-tRNA biosynthesis - Rattus norvegicus (rat)
Nop14	Nop14	chr14:81340140-81361277	A	B	OK	7.70793	20.9432	1.44206	5.03775	5e-05	0.000289296	yes	Up	GO:0006364,rRNA processing|GO:0030490,maturation of SSU-rRNA|GO:0042254,ribosome biogenesis	GO:0019899,enzyme binding|GO:0044822,poly(A) RNA binding	GO:0005634,nucleus|GO:0005730,nucleolus|GO:0005730,nucleolus|GO:0016020,membrane|GO:0030692,Noc4p-Nop14p complex|GO:0032040,small-subunit processome
Actg2	Actg2	chr4:115215159-115239746	A	B	OK	16.5642	44.9697	1.44088	4.66093	5e-05	0.000289296	yes	Up		GO:0000166,nucleotide binding|GO:0005524,ATP binding	GO:0005615,extracellular space|GO:0005737,cytoplasm|GO:0005856,cytoskeleton|GO:0070062,extracellular exosome|GO:0071944,cell periphery|GO:0072562,blood microparticle	path:rno04270 Vascular smooth muscle contraction - Rattus norvegicus (rat)
Sat1	Sat1	chrX:43626479-43629767	A	B	OK	157.307	427.03	1.44075	5.04358	5e-05	0.000289296	yes	Up	GO:0006595,polyamine metabolic process|GO:0006598,polyamine catabolic process|GO:0032918,spermidine acetylation|GO:0042127,regulation of cell proliferation|GO:0046208,spermine catabolic process	GO:0004145,diamine N-acetyltransferase activity|GO:0008080,N-acetyltransferase activity|GO:0016740,transferase activity|GO:0016746,transferase activity, transferring acyl groups|GO:0019809,spermidine binding	GO:0005622,intracellular|GO:0005737,cytoplasm|GO:0005829,cytosol	path:rno00330 Arginine and proline metabolism - Rattus norvegicus (rat)|path:rno01100 Metabolic pathways - Rattus norvegicus (rat)|path:rno04216 Ferroptosis - Rattus norvegicus (rat)
Enc1	Enc1	chr2:28049216-28061023	A	B	OK	7.74468	21.0025	1.43928	5.46865	5e-05	0.000289296	yes	Up	GO:0007275,multicellular organismal development|GO:0007399,nervous system development|GO:0010499,proteasomal ubiquitin-independent protein catabolic process|GO:0010976,positive regulation of neuron projection development|GO:0016567,protein ubiquitination|GO:0017148,negative regulation of translation	GO:0003779,actin binding	GO:0000790,nuclear chromatin|GO:0005634,nucleus|GO:0005654,nucleoplasm|GO:0005730,nucleolus|GO:0005737,cytoplasm|GO:0005856,cytoskeleton|GO:0016363,nuclear matrix|GO:0031463,Cul3-RING ubiquitin ligase complex|GO:0043025,neuronal cell body
Tmc5	Tmc5	chr1:188288737-188337310	A	B	OK	0.995302	2.69454	1.43683	2.92775	5e-05	0.000289296	yes	Up	GO:0006810,transport|GO:0006811,ion transport|GO:0008150,biological_process	GO:0003674,molecular_function	GO:0016020,membrane|GO:0016021,integral component of membrane|GO:0070062,extracellular exosome
LOC100360522	LOC100360522	chr17:9233472-9234857	A	B	OK	25.3002	68.4337	1.43556	3.76308	5e-05	0.000289296	yes	Up
Lox	Lox	chr18:47500319-47607512	A	B	OK	28.3531	76.6335	1.43447	5.43928	5e-05	0.000289296	yes	Up	GO:0001568,blood vessel development|GO:0007507,heart development|GO:0009725,response to hormone|GO:0030199,collagen fibril organization|GO:0030199,collagen fibril organization|GO:0030324,lung development|GO:0035904,aorta development|GO:0042060,wound healing|GO:0048251,elastic fiber assembly|GO:0048251,elastic fiber assembly|GO:0048545,response to steroid hormone|GO:0055114,oxidation-reduction pro…	GO:0004720,protein-lysine 6-oxidase activity|GO:0004720,protein-lysine 6-oxidase activity|GO:0005507,copper ion binding|GO:0005515,protein binding|GO:0016491,oxidoreductase activity|GO:0016641,oxidoreductase activity, acting on the CH-NH2 group of donors, oxygen as acceptor|GO:0046872,metal ion binding	GO:0005576,extracellular region|GO:0005578,proteinaceous extracellular matrix|GO:0005578,proteinaceous extracellular matrix|GO:0005581,collagen trimer|GO:0005634,nucleus
Anxa5	Anxa5	chr2:123162476-123194730	A	B	OK	305.33	822.897	1.43034	4.58478	5e-05	0.000289296	yes	Up	GO:0002230,positive regulation of defense response to virus by host|GO:0007596,blood coagulation|GO:0007599,hemostasis|GO:0010033,response to organic substance|GO:0030195,negative regulation of blood coagulation|GO:0043065,positive regulation of apoptotic process|GO:0050819,negative regulation of coagulation|GO:0051260,protein homooligomerization|GO:0051592,response to calcium ion|GO:0070588,calc…	GO:0005388,calcium-transporting ATPase activity|GO:0005509,calcium ion binding|GO:0005515,protein binding|GO:0005544,calcium-dependent phospholipid binding|GO:0017046,peptide hormone binding|GO:0030971,receptor tyrosine kinase binding	GO:0005615,extracellular space|GO:0005622,intracellular|GO:0005634,nucleus|GO:0005737,cytoplasm|GO:0005783,endoplasmic reticulum|GO:0005829,cytosol|GO:0005886,plasma membrane|GO:0005925,focal adhesion|GO:0008021,synaptic vesicle|GO:0009897,external side of plasma membrane|GO:0014704,intercalated disc|GO:0016020,membrane|GO:0030018,Z disc|GO:0030425,dendrite|GO:0042383,sarcolemma|GO:0042995,cell p…
Mapk6	Mapk6	chr8:82328012-82351108	A	B	OK	19.3479	52.0968	1.42902	5.69789	5e-05	0.000289296	yes	Up	GO:0006468,protein phosphorylation|GO:0007049,cell cycle|GO:0016310,phosphorylation|GO:0060999,positive regulation of dendritic spine development	GO:0000166,nucleotide binding|GO:0004672,protein kinase activity|GO:0004674,protein serine/threonine kinase activity|GO:0004707,MAP kinase activity|GO:0005515,protein binding|GO:0005524,ATP binding|GO:0016301,kinase activity|GO:0016740,transferase activity|GO:0019901,protein kinase binding|GO:0046982,protein heterodimerization activity	GO:0005634,nucleus|GO:0005737,cytoplasm|GO:0005737,cytoplasm|GO:0032156,septin cytoskeleton|GO:0043234,protein complex	path:rno04657 IL-17 signaling pathway - Rattus norvegicus (rat)
LOC310926	LOC310926	chr1:11907745-11914539	A	B	OK	53.9364	144.952	1.42625	5.4084	5e-05	0.000289296	yes	Up
Wdr4	Wdr4	chr20:10240570-10264818	A	B	OK	3.17991	8.54376	1.42589	3.51449	5e-05	0.000289296	yes	Up	GO:0006400,tRNA modification|GO:0008033,tRNA processing|GO:0036265,RNA (guanine-N7)-methylation	GO:0008176,tRNA (guanine-N7-)-methyltransferase activity	GO:0005634,nucleus|GO:0005654,nucleoplasm|GO:0005737,cytoplasm
Noc3l	Noc3l	chr1:257469537-257498844	A	B	OK	8.33989	22.393	1.42495	5.14839	5e-05	0.000289296	yes	Up	GO:0045444,fat cell differentiation	GO:0003682,chromatin binding|GO:0044822,poly(A) RNA binding	GO:0005634,nucleus|GO:0005730,nucleolus|GO:0016607,nuclear speck
Mrps6	Mrps6	chr11:32208245-32263999	A	B	OK	8.31209	22.2778	1.42232	3.25704	5e-05	0.000289296	yes	Up	GO:0006412,translation|GO:0032543,mitochondrial translation	GO:0003735,structural constituent of ribosome|GO:0003735,structural constituent of ribosome|GO:0019843,rRNA binding|GO:0070181,small ribosomal subunit rRNA binding	GO:0005739,mitochondrion|GO:0005763,mitochondrial small ribosomal subunit|GO:0005763,mitochondrial small ribosomal subunit|GO:0005840,ribosome|GO:0030529,intracellular ribonucleoprotein complex	path:rno03010 Ribosome - Rattus norvegicus (rat)
Has1	Has1	chr1:59720611-59732409	A	B	OK	0.874571	2.34248	1.42139	2.48246	0.0003	0.00148217	yes	Up	GO:0007155,cell adhesion|GO:0010764,negative regulation of fibroblast migration|GO:0030213,hyaluronan biosynthetic process|GO:0036120,cellular response to platelet-derived growth factor stimulus|GO:0045226,extracellular polysaccharide biosynthetic process|GO:0085029,extracellular matrix assembly	GO:0016740,transferase activity|GO:0016757,transferase activity, transferring glycosyl groups|GO:0050501,hyaluronan synthase activity	GO:0005737,cytoplasm|GO:0005887,integral component of plasma membrane|GO:0016020,membrane|GO:0016021,integral component of membrane
Dohh	Dohh	chr7:11191126-11195971	A	B	OK	10.9342	29.2597	1.42007	4.69486	5e-05	0.000289296	yes	Up	GO:0008612,peptidyl-lysine modification to peptidyl-hypusine|GO:0008612,peptidyl-lysine modification to peptidyl-hypusine|GO:0055114,oxidation-reduction process	GO:0004497,monooxygenase activity|GO:0016491,oxidoreductase activity|GO:0019135,deoxyhypusine monooxygenase activity|GO:0046872,metal ion binding	GO:0005575,cellular_component
Ccl20	Ccl20	chr9:88918358-88921017	A	B	OK	1.41161	3.77712	1.41994	1.95468	0.00155	0.00613876	yes	Up	GO:0002548,monocyte chemotaxis|GO:0006935,chemotaxis|GO:0006954,inflammatory response|GO:0006955,immune response|GO:0007186,G-protein coupled receptor signaling pathway|GO:0030593,neutrophil chemotaxis|GO:0043547,positive regulation of GTPase activity|GO:0048247,lymphocyte chemotaxis|GO:0050726,positive regulation of interleukin-1 alpha biosynthetic process|GO:0051770,positive regulation of nitri…	GO:0005125,cytokine activity|GO:0005515,protein binding|GO:0008009,chemokine activity|GO:0008009,chemokine activity|GO:0048020,CCR chemokine receptor binding	GO:0005576,extracellular region|GO:0005615,extracellular space|GO:0005615,extracellular space	path:rno04060 Cytokine-cytokine receptor interaction - Rattus norvegicus (rat)|path:rno04062 Chemokine signaling pathway - Rattus norvegicus (rat)|path:rno04657 IL-17 signaling pathway - Rattus norvegicus (rat)|path:rno04668 TNF signaling pathway - Rattus norvegicus (rat)|path:rno05323 Rheumatoid arthritis - Rattus norvegicus (rat)
Nip7	Nip7	chr19:39257585-39259728	A	B	OK	20.2904	54.2892	1.41987	4.9874	5e-05	0.000289296	yes	Up	GO:0008150,biological_process|GO:0042254,ribosome biogenesis|GO:0042255,ribosome assembly	GO:0003723,RNA binding|GO:0044822,poly(A) RNA binding	GO:0005634,nucleus|GO:0005730,nucleolus|GO:0005737,cytoplasm
Eif2b3	Eif2b3	chr5:135882945-135949276	A	B	OK	9.19338	24.5453	1.41678	4.52862	5e-05	0.000289296	yes	Up	GO:0006413,translational initiation|GO:0006417,regulation of translation|GO:0009408,response to heat|GO:0009749,response to glucose|GO:0014003,oligodendrocyte development|GO:0032057,negative regulation of translational initiation in response to stress|GO:0043434,response to peptide hormone|GO:0043547,positive regulation of GTPase activity|GO:0051716,cellular response to stimulus	GO:0003743,translation initiation factor activity|GO:0005085,guanyl-nucleotide exchange factor activity|GO:0005085,guanyl-nucleotide exchange factor activity|GO:0008135,translation factor activity, RNA binding	GO:0005737,cytoplasm|GO:0005851,eukaryotic translation initiation factor 2B complex	path:rno03013 RNA transport - Rattus norvegicus (rat)
Rabggtb	Rabggtb	chr2:260110308-260115574	A	B	OK	39.0193	104.126	1.41608	5.47634	5e-05	0.000289296	yes	Up	GO:0018344,protein geranylgeranylation|GO:0018344,protein geranylgeranylation	GO:0003824,catalytic activity|GO:0004659,prenyltransferase activity|GO:0004663,Rab geranylgeranyltransferase activity|GO:0004663,Rab geranylgeranyltransferase activity|GO:0008270,zinc ion binding|GO:0016740,transferase activity|GO:0017137,Rab GTPase binding|GO:0046872,metal ion binding	GO:0005968,Rab-protein geranylgeranyltransferase complex|GO:0005968,Rab-protein geranylgeranyltransferase complex
Nkain1	Nkain1	chr5:148635536-148669709	A	B	OK	0.263666	0.703533	1.41591	1.77469	0.0054	0.0177965	yes	Up	GO:0002028,regulation of sodium ion transport	GO:0051117,ATPase binding	GO:0005886,plasma membrane|GO:0016020,membrane|GO:0016021,integral component of membrane
Tsc22d2	Tsc22d2	chr2:148607147-148659632	A	B	OK	10.763	28.6642	1.41316	5.07548	5e-05	0.000289296	yes	Up	GO:0006970,response to osmotic stress	GO:0003674,molecular_function	GO:0005575,cellular_component
Cd80	Cd80	chr11:64790800-64855293	A	B	OK	2.02789	5.38209	1.40818	2.27659	0.0001	0.000551933	yes	Up	GO:0031295,T cell costimulation|GO:0042102,positive regulation of T cell proliferation|GO:0042102,positive regulation of T cell proliferation|GO:0046641,positive regulation of alpha-beta T cell proliferation|GO:0050731,positive regulation of peptidyl-tyrosine phosphorylation|GO:0071222,cellular response to lipopolysaccharide	GO:0005515,protein binding	GO:0009897,external side of plasma membrane|GO:0009986,cell surface|GO:0016020,membrane|GO:0016021,integral component of membrane	path:rno04514 Cell adhesion molecules (CAMs) - Rattus norvegicus (rat)|path:rno04620 Toll-like receptor signaling pathway - Rattus norvegicus (rat)|path:rno04672 Intestinal immune network for IgA production - Rattus norvegicus (rat)|path:rno04940 Type I diabetes mellitus - Rattus norvegicus (rat)|path:rno05320 Autoimmune thyroid disease - Rattus norvegicus (rat)|path:rno05322 Systemic lupus eryth…
Qtrt2	Qtrt2	chr11:61748821-61779631	A	B	OK	2.62046	6.95314	1.40784	3.88881	5e-05	0.000289296	yes	Up
Sema7a	Sema7a	chr8:62723787-62746530	A	B	OK	9.31632	24.7135	1.40747	5.22199	5e-05	0.000289296	yes	Up	GO:0001649,osteoblast differentiation|GO:0001755,neural crest cell migration|GO:0001934,positive regulation of protein phosphorylation|GO:0006954,inflammatory response|GO:0007229,integrin-mediated signaling pathway|GO:0007229,integrin-mediated signaling pathway|GO:0007275,multicellular organismal development|GO:0007399,nervous system development|GO:0021988,olfactory lobe development|GO:0021988,ol…	GO:0005178,integrin binding|GO:0038191,neuropilin binding	GO:0005886,plasma membrane|GO:0009897,external side of plasma membrane|GO:0016020,membrane|GO:0031225,anchored component of membrane	path:rno04360 Axon guidance - Rattus norvegicus (rat)
Zfp593	Zfp593	chr5:152462516-152469478	A	B	OK	3.64108	9.65667	1.40716	3.70275	5e-05	0.000289296	yes	Up	GO:0006351,transcription, DNA-templated|GO:0006355,regulation of transcription, DNA-templated|GO:0098779,mitophagy in response to mitochondrial depolarization	GO:0003677,DNA binding|GO:0046872,metal ion binding	GO:0005634,nucleus|GO:0005730,nucleolus
Lilrb3	Lilrb3	chr1:73609569-73619568	A	B	OK	0.273814	0.725247	1.40528	1.7604	0.00035	0.00169484	yes	Up				path:rno04380 Osteoclast differentiation - Rattus norvegicus (rat)
Anxa7	Anxa7	chr15:4254469-4281296	A	B	OK	43.009	113.804	1.40384	5.60904	5e-05	0.000289296	yes	Up	GO:0006874,cellular calcium ion homeostasis|GO:0006914,autophagy|GO:0007599,hemostasis|GO:0008283,cell proliferation|GO:0008360,regulation of cell shape|GO:0009651,response to salt stress|GO:0009992,cellular water homeostasis|GO:0010629,negative regulation of gene expression|GO:0014070,response to organic cyclic compound|GO:0051592,response to calcium ion|GO:0061025,membrane fusion	GO:0005178,integrin binding|GO:0005509,calcium ion binding|GO:0005515,protein binding|GO:0005544,calcium-dependent phospholipid binding|GO:0044822,poly(A) RNA binding|GO:0048306,calcium-dependent protein binding	GO:0005634,nucleus|GO:0005634,nucleus|GO:0005635,nuclear envelope|GO:0005789,endoplasmic reticulum membrane|GO:0005829,cytosol|GO:0005886,plasma membrane|GO:0016020,membrane|GO:0031982,vesicle|GO:0042584,chromaffin granule membrane|GO:0070062,extracellular exosome
C1qbp	C1qbp	chr10:57613875-57618527	A	B	OK	26.9635	71.3262	1.40343	5.09684	5e-05	0.000289296	yes	Up	GO:0000122,negative regulation of transcription from RNA polymerase II promoter|GO:0002250,adaptive immune response|GO:0002376,immune system process|GO:0006351,transcription, DNA-templated|GO:0006355,regulation of transcription, DNA-templated|GO:0006397,mRNA processing|GO:0006915,apoptotic process|GO:0006958,complement activation, classical pathway|GO:0008380,RNA splicing|GO:0014065,phosphatidyli…	GO:0001849,complement component C1q binding|GO:0003714,transcription corepressor activity|GO:0003729,mRNA binding|GO:0005080,protein kinase C binding|GO:0005515,protein binding|GO:0005540,hyaluronic acid binding|GO:0008134,transcription factor binding|GO:0030984,kininogen binding|GO:0031690,adrenergic receptor binding|GO:0097177,mitochondrial ribosome binding	GO:0005576,extracellular region|GO:0005615,extracellular space|GO:0005634,nucleus|GO:0005737,cytoplasm|GO:0005739,mitochondrion|GO:0005739,mitochondrion|GO:0005759,mitochondrial matrix|GO:0005829,cytosol|GO:0005886,plasma membrane|GO:0009986,cell surface|GO:0016020,membrane	path:rno05168 Herpes simplex infection - Rattus norvegicus (rat)
Timm10	Timm10	chr3:72226562-72230087	A	B	OK	17.5868	46.5156	1.40322	3.96965	5e-05	0.000289296	yes	Up	GO:0006810,transport|GO:0015031,protein transport|GO:0045039,protein import into mitochondrial inner membrane|GO:0045039,protein import into mitochondrial inner membrane|GO:0072321,chaperone-mediated protein transport	GO:0005215,transporter activity|GO:0008565,protein transporter activity|GO:0042803,protein homodimerization activity|GO:0046872,metal ion binding|GO:0051087,chaperone binding	GO:0005739,mitochondrion|GO:0005739,mitochondrion|GO:0005743,mitochondrial inner membrane|GO:0005743,mitochondrial inner membrane|GO:0016020,membrane|GO:0042719,mitochondrial intermembrane space protein transporter complex|GO:0042719,mitochondrial intermembrane space protein transporter complex
Ranbp1	Ranbp1	chr11:86890584-86898818	A	B	OK	50.1888	132.716	1.40291	5.45088	5e-05	0.000289296	yes	Up	GO:0007051,spindle organization|GO:0010976,positive regulation of neuron projection development|GO:0046604,positive regulation of mitotic centrosome separation|GO:0046907,intracellular transport|GO:0072750,cellular response to leptomycin B	GO:0005096,GTPase activator activity	GO:0005634,nucleus|GO:0005737,cytoplasm|GO:0005737,cytoplasm|GO:0005813,centrosome|GO:0032838,cell projection cytoplasm|GO:1904115,axon cytoplasm	path:rno05166 HTLV-I infection - Rattus norvegicus (rat)|path:rno05203 Viral carcinogenesis - Rattus norvegicus (rat)
Oraov1	Oraov1	chr1:218075994-218082700	A	B	OK	7.94123	20.9684	1.40078	4.53557	5e-05	0.000289296	yes	Up	GO:0000724,double-strand break repair via homologous recombination|GO:0006289,nucleotide-excision repair|GO:0031573,intra-S DNA damage checkpoint|GO:0033314,mitotic DNA replication checkpoint|GO:0044778,meiotic DNA integrity checkpoint	GO:0003674,molecular_function	GO:0030896,checkpoint clamp complex|GO:0035861,site of double-strand break
Znhit6	Znhit6	chr2:251453643-251484760	A	B	OK	10.6667	28.1111	1.39803	4.60294	5e-05	0.000289296	yes	Up	GO:0000492,box C/D snoRNP assembly|GO:0042254,ribosome biogenesis|GO:0048254,snoRNA localization|GO:0051259,protein oligomerization	GO:0001094,TFIID-class transcription factor binding|GO:0019899,enzyme binding|GO:0042802,identical protein binding|GO:0046872,metal ion binding|GO:0051117,ATPase binding	GO:0070062,extracellular exosome|GO:0070761,pre-snoRNP complex
Ptprr	Ptprr	chr7:59039716-59325925	A	B	OK	4.34455	11.4251	1.39492	4.34301	5e-05	0.000289296	yes	Up	GO:0006470,protein dephosphorylation|GO:0010633,negative regulation of epithelial cell migration|GO:0016311,dephosphorylation|GO:0038128,ERBB2 signaling pathway|GO:0070373,negative regulation of ERK1 and ERK2 cascade	GO:0004721,phosphoprotein phosphatase activity|GO:0004725,protein tyrosine phosphatase activity|GO:0005515,protein binding|GO:0016787,hydrolase activity|GO:0016791,phosphatase activity|GO:0019901,protein kinase binding	GO:0005615,extracellular space|GO:0005737,cytoplasm|GO:0005886,plasma membrane|GO:0016020,membrane|GO:0016021,integral component of membrane|GO:0030054,cell junction	path:rno04010 MAPK signaling pathway - Rattus norvegicus (rat)
Nme2	Nme2	chr10:81648215-81653717	A	B	OK	201.394	528.993	1.39323	5.42661	5e-05	0.000289296	yes	Up	GO:0002762,negative regulation of myeloid leukocyte differentiation|GO:0006163,purine nucleotide metabolic process|GO:0006165,nucleoside diphosphate phosphorylation|GO:0006183,GTP biosynthetic process|GO:0006220,pyrimidine nucleotide metabolic process|GO:0006228,UTP biosynthetic process|GO:0006241,CTP biosynthetic process|GO:0007229,integrin-mediated signaling pathway|GO:0009117,nucleotide metabo…	GO:0000166,nucleotide binding|GO:0004550,nucleoside diphosphate kinase activity|GO:0004550,nucleoside diphosphate kinase activity|GO:0004673,protein histidine kinase activity|GO:0004674,protein serine/threonine kinase activity|GO:0005504,fatty acid binding|GO:0005515,protein binding|GO:0005524,ATP binding|GO:0008144,drug binding|GO:0016301,kinase activity|GO:0016740,transferase activity|GO:001921…	GO:0001726,ruffle|GO:0005634,nucleus|GO:0005737,cytoplasm|GO:0005739,mitochondrion|GO:0005882,intermediate filament|GO:0005886,plasma membrane|GO:0016020,membrane|GO:0030027,lamellipodium|GO:0031966,mitochondrial membrane|GO:0042995,cell projection|GO:0043209,myelin sheath|GO:0048471,perinuclear region of cytoplasm|GO:0070062,extracellular exosome|GO:0071944,cell periphery	path:rno00230 Purine metabolism - Rattus norvegicus (rat)|path:rno00240 Pyrimidine metabolism - Rattus norvegicus (rat)|path:rno01100 Metabolic pathways - Rattus norvegicus (rat)
Pla2g4b	Pla2g4b	chr3:111824918-111875551	A	B	OK	1.25359	3.29188	1.39284	2.30018	0.00035	0.00169484	yes	Up	GO:0046475,glycerophospholipid catabolic process	GO:0004622,lysophospholipase activity|GO:0004623,phospholipase A2 activity|GO:0047498,calcium-dependent phospholipase A2 activity	GO:0005829,cytosol	path:rno00564 Glycerophospholipid metabolism - Rattus norvegicus (rat)|path:rno00565 Ether lipid metabolism - Rattus norvegicus (rat)|path:rno00590 Arachidonic acid metabolism - Rattus norvegicus (rat)|path:rno00591 Linoleic acid metabolism - Rattus norvegicus (rat)|path:rno00592 alpha-Linolenic acid metabolism - Rattus norvegicus (rat)|path:rno01100 Metabolic pathways - Rattus norvegicus (rat)|p…
Ipo5	Ipo5	chr15:106243109-106293326	A	B	OK	39.3164	103.102	1.39087	5.20073	5e-05	0.000289296	yes	Up	GO:0000059,protein import into nucleus, docking|GO:0000060,protein import into nucleus, translocation|GO:0006607,NLS-bearing protein import into nucleus|GO:0006610,ribosomal protein import into nucleus|GO:0006610,ribosomal protein import into nucleus|GO:0006810,transport|GO:0006886,intracellular protein transport|GO:0015031,protein transport|GO:0042307,positive regulation of protein import into n…	GO:0005515,protein binding|GO:0008139,nuclear localization sequence binding|GO:0008536,Ran GTPase binding|GO:0008565,protein transporter activity|GO:0044822,poly(A) RNA binding	GO:0005634,nucleus|GO:0005654,nucleoplasm|GO:0005737,cytoplasm|GO:0005737,cytoplasm|GO:0005794,Golgi apparatus|GO:0016020,membrane|GO:0031965,nuclear membrane|GO:0031965,nuclear membrane|GO:0034399,nuclear periphery|GO:0043231,intracellular membrane-bounded organelle
Impdh2	Impdh2	chr8:117346982-117351619	A	B	OK	69.0516	180.869	1.3892	5.51341	5e-05	0.000289296	yes	Up	GO:0006164,purine nucleotide biosynthetic process|GO:0006164,purine nucleotide biosynthetic process|GO:0006177,GMP biosynthetic process|GO:0046651,lymphocyte proliferation|GO:0051289,protein homotetramerization|GO:0055114,oxidation-reduction process|GO:0071353,cellular response to interleukin-4	GO:0000166,nucleotide binding|GO:0003677,DNA binding|GO:0003723,RNA binding|GO:0003824,catalytic activity|GO:0003938,IMP dehydrogenase activity|GO:0003938,IMP dehydrogenase activity|GO:0016491,oxidoreductase activity|GO:0046872,metal ion binding	GO:0005634,nucleus|GO:0005737,cytoplasm|GO:0005778,peroxisomal membrane|GO:0016020,membrane|GO:0070062,extracellular exosome	path:rno00230 Purine metabolism - Rattus norvegicus (rat)|path:rno00983 Drug metabolism - other enzymes - Rattus norvegicus (rat)|path:rno01100 Metabolic pathways - Rattus norvegicus (rat)
Nfkbie	Nfkbie	chr9:17828404-17835240	A	B	OK	4.7637	12.4141	1.38182	3.68885	5e-05	0.000289296	yes	Up	GO:0042942,D-serine transport|GO:0045892,negative regulation of transcription, DNA-templated	GO:0005515,protein binding	GO:0005737,cytoplasm|GO:0005794,Golgi apparatus|GO:0048471,perinuclear region of cytoplasm	path:rno04658 Th1 and Th2 cell differentiation - Rattus norvegicus (rat)|path:rno04659 Th17 cell differentiation - Rattus norvegicus (rat)|path:rno04660 T cell receptor signaling pathway - Rattus norvegicus (rat)|path:rno04662 B cell receptor signaling pathway - Rattus norvegicus (rat)|path:rno04722 Neurotrophin signaling pathway - Rattus norvegicus (rat)|path:rno04920 Adipocytokine signaling pat…
Nle1	Nle1	chr10:70242851-70261880	A	B	OK	4.17531	10.8667	1.37996	3.48538	5e-05	0.000289296	yes	Up	GO:0001756,somitogenesis|GO:0001822,kidney development|GO:0001826,inner cell mass cell differentiation|GO:0007219,Notch signaling pathway|GO:0007219,Notch signaling pathway|GO:0042273,ribosomal large subunit biogenesis|GO:0045930,negative regulation of mitotic cell cycle|GO:0048705,skeletal system morphogenesis|GO:0061484,hematopoietic stem cell homeostasis|GO:0090263,positive regulation of canon…	GO:0003674,molecular_function	GO:0005634,nucleus|GO:0005730,nucleolus|GO:0005730,nucleolus
Rarres2	Rarres2	chr4:78186180-78208956	A	B	OK	128.604	333.791	1.37601	5.0112	5e-05	0.000289296	yes	Up	GO:0001523,retinoid metabolic process|GO:0001934,positive regulation of protein phosphorylation|GO:0001934,positive regulation of protein phosphorylation|GO:0006935,chemotaxis|GO:0006952,defense response|GO:0006954,inflammatory response|GO:0010759,positive regulation of macrophage chemotaxis|GO:0030154,cell differentiation|GO:0045600,positive regulation of fat cell differentiation|GO:0048566,embr…	GO:0005102,receptor binding|GO:0005515,protein binding	GO:0005576,extracellular region|GO:0031012,extracellular matrix|GO:0070062,extracellular exosome
Nsun2	Nsun2	chr1:36295649-36319906	A	B	OK	22.1653	57.4705	1.37452	5.39779	5e-05	0.000289296	yes	Up	GO:0001510,RNA methylation|GO:0007614,short-term memory|GO:0030488,tRNA methylation	GO:0003723,RNA binding|GO:0016428,tRNA (cytosine-5-)-methyltransferase activity	GO:0005634,nucleus|GO:0005730,nucleolus|GO:0005737,cytoplasm
Avpi1	Avpi1	chr1:261365589-261371519	A	B	OK	85.0339	220.472	1.37449	5.40573	5e-05	0.000289296	yes	Up	GO:0000187,activation of MAPK activity|GO:0007049,cell cycle	GO:0003674,molecular_function	GO:0005575,cellular_component
Htatip2	Htatip2	chr1:105094271-105109459	A	B	OK	7.04964	18.2601	1.37308	3.88474	5e-05	0.000289296	yes	Up	GO:0001525,angiogenesis|GO:0006915,apoptotic process|GO:0007275,multicellular organismal development|GO:0030154,cell differentiation|GO:0043068,positive regulation of programmed cell death|GO:0045765,regulation of angiogenesis|GO:0045765,regulation of angiogenesis|GO:0046022,positive regulation of transcription from RNA polymerase II promoter during mitosis|GO:0046777,protein autophosphorylation|…	GO:0000252,C-3 sterol dehydrogenase (C-4 sterol decarboxylase) activity|GO:0004033,aldo-keto reductase (NADP) activity|GO:0004448,isocitrate dehydrogenase activity|GO:0004495,mevaldate reductase activity|GO:0004674,protein serine/threonine kinase activity|GO:0008875,gluconate dehydrogenase activity|GO:0016229,steroid dehydrogenase activity|GO:0016491,oxidoreductase activity|GO:0018451,epoxide deh…	GO:0005634,nucleus|GO:0005635,nuclear envelope|GO:0005635,nuclear envelope|GO:0005654,nucleoplasm|GO:0005737,cytoplasm|GO:0005737,cytoplasm|GO:0016020,membrane
Rnf151	Rnf151	chr10:14083537-14088011	A	B	OK	2.64784	6.85447	1.37223	2.5165	0.0002	0.00103062	yes	Up	GO:0007283,spermatogenesis|GO:0016567,protein ubiquitination|GO:0030154,cell differentiation	GO:0004842,ubiquitin-protein transferase activity|GO:0008270,zinc ion binding|GO:0046872,metal ion binding	GO:0005634,nucleus|GO:0005737,cytoplasm
Pkm	Pkm	chr8:64480962-64502957	A	B	OK	117.404	303.395	1.36972	4.82997	5e-05	0.000289296	yes	Up	GO:0001889,liver development|GO:0006006,glucose metabolic process|GO:0006096,glycolytic process|GO:0006096,glycolytic process|GO:0006754,ATP biosynthetic process|GO:0008152,metabolic process|GO:0012501,programmed cell death|GO:0016310,phosphorylation|GO:0031100,organ regeneration|GO:0042866,pyruvate biosynthetic process|GO:0043403,skeletal muscle tissue regeneration	GO:0000166,nucleotide binding|GO:0000287,magnesium ion binding|GO:0003824,catalytic activity|GO:0004743,pyruvate kinase activity|GO:0004743,pyruvate kinase activity|GO:0005515,protein binding|GO:0005524,ATP binding|GO:0016301,kinase activity|GO:0016740,transferase activity|GO:0023026,MHC class II protein complex binding|GO:0030955,potassium ion binding|GO:0043531,ADP binding|GO:0044822,poly(A) RN…	GO:0005634,nucleus|GO:0005737,cytoplasm|GO:0005739,mitochondrion|GO:0005739,mitochondrion|GO:0005886,plasma membrane|GO:0005929,cilium|GO:0031012,extracellular matrix|GO:0031012,extracellular matrix|GO:0031982,vesicle|GO:0043209,myelin sheath|GO:0070062,extracellular exosome|GO:1903561,extracellular vesicle	path:rno00010 Glycolysis / Gluconeogenesis - Rattus norvegicus (rat)|path:rno00230 Purine metabolism - Rattus norvegicus (rat)|path:rno00620 Pyruvate metabolism - Rattus norvegicus (rat)|path:rno01100 Metabolic pathways - Rattus norvegicus (rat)|path:rno01200 Carbon metabolism - Rattus norvegicus (rat)|path:rno01230 Biosynthesis of amino acids - Rattus norvegicus (rat)|path:rno04922 Glucagon sign…
Adprhl2	Adprhl2	chr5:144336311-144341586	A	B	OK	14.535	37.5508	1.36932	4.87971	5e-05	0.000289296	yes	Up	GO:0071451,cellular response to superoxide	GO:0003674,molecular_function|GO:0004649,poly(ADP-ribose) glycohydrolase activity|GO:0016787,hydrolase activity|GO:0046872,metal ion binding	GO:0005634,nucleus|GO:0005654,nucleoplasm|GO:0005737,cytoplasm|GO:0005739,mitochondrion
Gtpbp4	Gtpbp4	chr17:63111085-63145618	A	B	OK	8.67198	22.3964	1.36883	4.74327	5e-05	0.000289296	yes	Up	GO:0000079,regulation of cyclin-dependent protein serine/threonine kinase activity|GO:0001649,osteoblast differentiation|GO:0008156,negative regulation of DNA replication|GO:0008285,negative regulation of cell proliferation|GO:0022408,negative regulation of cell-cell adhesion|GO:0030336,negative regulation of cell migration|GO:0031397,negative regulation of protein ubiquitination|GO:0033342,negat…	GO:0000166,nucleotide binding|GO:0003924,GTPase activity|GO:0005525,GTP binding|GO:0044822,poly(A) RNA binding	GO:0005634,nucleus|GO:0005730,nucleolus|GO:0005737,cytoplasm|GO:0005794,Golgi apparatus|GO:0016020,membrane|GO:0031965,nuclear membrane|GO:0048471,perinuclear region of cytoplasm	path:rno03008 Ribosome biogenesis in eukaryotes - Rattus norvegicus (rat)
Gjb3	Gjb3	chr5:145390589-145397271	A	B	OK	1.25751	3.24037	1.36558	1.98695	0.00225	0.00842037	yes	Up	GO:0001890,placenta development|GO:0007154,cell communication|GO:0007605,sensory perception of sound	GO:0005515,protein binding	GO:0005737,cytoplasm|GO:0005886,plasma membrane|GO:0005911,cell-cell junction|GO:0005921,gap junction|GO:0005922,connexon complex|GO:0016020,membrane|GO:0016021,integral component of membrane|GO:0030054,cell junction
Pwp2	Pwp2	chr20:11228891-11243204	A	B	OK	9.16533	23.6084	1.36504	5.05421	5e-05	0.000289296	yes	Up	GO:0000028,ribosomal small subunit assembly|GO:0000462,maturation of SSU-rRNA from tricistronic rRNA transcript (SSU-rRNA, 5.8S rRNA, LSU-rRNA)	GO:0030515,snoRNA binding	GO:0005634,nucleus|GO:0032040,small-subunit processome|GO:0034388,Pwp2p-containing subcomplex of 90S preribosome	path:rno03008 Ribosome biogenesis in eukaryotes - Rattus norvegicus (rat)
Eif2s2	Eif2s2	chr3:150391454-150412179	A	B	OK	71.6125	184.268	1.36352	5.40774	5e-05	0.000289296	yes	Up	GO:0001701,in utero embryonic development|GO:0002176,male germ cell proliferation|GO:0006412,translation|GO:0006413,translational initiation|GO:0008584,male gonad development	GO:0003743,translation initiation factor activity|GO:0005515,protein binding|GO:0044822,poly(A) RNA binding|GO:0046872,metal ion binding	GO:0005737,cytoplasm	path:rno03013 RNA transport - Rattus norvegicus (rat)
Chchd4	Chchd4	chr4:123108923-123118186	A	B	OK	4.75319	12.2173	1.36196	3.40043	5e-05	0.000289296	yes	Up	GO:0006810,transport|GO:0015031,protein transport|GO:0022417,protein maturation by protein folding|GO:0034599,cellular response to oxidative stress|GO:0043504,mitochondrial DNA repair|GO:0045041,protein import into mitochondrial intermembrane space|GO:0046825,regulation of protein export from nucleus|GO:0051084,'de novo' posttranslational protein folding|GO:0055114,oxidation-reduction process|GO:…	GO:0005515,protein binding|GO:0015035,protein disulfide oxidoreductase activity|GO:0016491,oxidoreductase activity	GO:0005739,mitochondrion|GO:0005739,mitochondrion|GO:0005758,mitochondrial intermembrane space
Wdr12	Wdr12	chr9:66851498-66928658	A	B	OK	11.7812	30.2581	1.36084	3.83674	5e-05	0.000289296	yes	Up	GO:0000463,maturation of LSU-rRNA from tricistronic rRNA transcript (SSU-rRNA, 5.8S rRNA, LSU-rRNA)|GO:0000466,maturation of 5.8S rRNA from tricistronic rRNA transcript (SSU-rRNA, 5.8S rRNA, LSU-rRNA)|GO:0006364,rRNA processing|GO:0007219,Notch signaling pathway|GO:0008283,cell proliferation|GO:0042254,ribosome biogenesis	GO:0005515,protein binding	GO:0005634,nucleus|GO:0005654,nucleoplasm|GO:0005730,nucleolus|GO:0030687,preribosome, large subunit precursor|GO:0070545,PeBoW complex
Slc38a4	Slc38a4	chr7:138459575-138512952	A	B	OK	0.546445	1.40152	1.35885	2.35544	0.00015	0.000803125	yes	Up	GO:0003333,amino acid transmembrane transport|GO:0003333,amino acid transmembrane transport|GO:0006810,transport|GO:0006811,ion transport|GO:0006814,sodium ion transport|GO:0006865,amino acid transport	GO:0015171,amino acid transmembrane transporter activity|GO:0015171,amino acid transmembrane transporter activity|GO:0015293,symporter activity	GO:0005886,plasma membrane|GO:0005887,integral component of plasma membrane|GO:0016020,membrane|GO:0016021,integral component of membrane
Yae1d1	Yae1d1	chr17:49610547-49617065	A	B	OK	16.1461	41.4023	1.35853	5.36014	5e-05	0.000289296	yes	Up	GO:0008150,biological_process	GO:0003674,molecular_function	GO:0005575,cellular_component
Efcab11	Efcab11	chr6:123742970-123894714	A	B	OK	0.270556	0.692412	1.3557	1.42333	0.0255	0.0650501	no	Up	GO:0008150,biological_process	GO:0005509,calcium ion binding|GO:0046872,metal ion binding	GO:0005575,cellular_component
Ddias	Ddias	chr1:157675753-157700064	A	B	OK	0.462873	1.18447	1.35555	2.27542	0.0006	0.00270958	yes	Up	GO:0006915,apoptotic process|GO:0006974,cellular response to DNA damage stimulus|GO:0007049,cell cycle|GO:0007050,cell cycle arrest|GO:0007286,spermatid development|GO:0030097,hemopoiesis|GO:0034644,cellular response to UV|GO:0071345,cellular response to cytokine stimulus|GO:0071447,cellular response to hydroperoxide|GO:0071480,cellular response to gamma radiation|GO:0071850,mitotic cell cycle ar…	GO:0003674,molecular_function	GO:0005634,nucleus|GO:0005737,cytoplasm
LOC100910418	LOC100910418	chr16:73681421-73912605	A	B	OK	1.61195	4.12339	1.35503	1.46681	0.01925	0.0516316	no	Up
G6pd	G6pd	chrX:156254186-156293935	A	B	OK	30.165	77.1528	1.35484	3.92151	5e-05	0.000289296	yes	Up				path:rno00030 Pentose phosphate pathway - Rattus norvegicus (rat)|path:rno00480 Glutathione metabolism - Rattus norvegicus (rat)|path:rno01100 Metabolic pathways - Rattus norvegicus (rat)|path:rno01200 Carbon metabolism - Rattus norvegicus (rat)|path:rno05230 Central carbon metabolism in cancer - Rattus norvegicus (rat)
Me1	Me1	chr8:94256829-94368834	A	B	OK	8.6017	21.9963	1.35457	4.96035	5e-05	0.000289296	yes	Up	GO:0006108,malate metabolic process|GO:0006108,malate metabolic process|GO:0009725,response to hormone|GO:0051262,protein tetramerization|GO:0055114,oxidation-reduction process|GO:1902031,regulation of NADP metabolic process	GO:0004470,malic enzyme activity|GO:0004470,malic enzyme activity|GO:0004471,malate dehydrogenase (decarboxylating) (NAD+) activity|GO:0004473,malate dehydrogenase (decarboxylating) (NADP+) activity|GO:0004473,malate dehydrogenase (decarboxylating) (NADP+) activity|GO:0004473,malate dehydrogenase (decarboxylating) (NADP+) activity|GO:0004473,malate dehydrogenase (decarboxylating) (NADP+) activity…	GO:0005737,cytoplasm|GO:0005739,mitochondrion|GO:0005739,mitochondrion|GO:0005829,cytosol	path:rno00620 Pyruvate metabolism - Rattus norvegicus (rat)|path:rno01100 Metabolic pathways - Rattus norvegicus (rat)|path:rno01200 Carbon metabolism - Rattus norvegicus (rat)|path:rno03320 PPAR signaling pathway - Rattus norvegicus (rat)
Esm1	Esm1	chr2:45104391-45113130	A	B	OK	4.35218	11.1218	1.35358	3.6985	5e-05	0.000289296	yes	Up	GO:0001525,angiogenesis|GO:0001558,regulation of cell growth|GO:0002040,sprouting angiogenesis|GO:0008284,positive regulation of cell proliferation|GO:1902204,positive regulation of hepatocyte growth factor receptor signaling pathway	GO:0005171,hepatocyte growth factor receptor binding|GO:0005178,integrin binding|GO:0005520,insulin-like growth factor binding	GO:0005575,cellular_component|GO:0005576,extracellular region
LOC108352192	LOC108352192	chr10:111164430-111167318	A	B	OK	1.2416	3.16868	1.35168	1.91109	0.0031	0.0110541	yes	Up
Ndufaf4	Ndufaf4	chr5:39251369-39256542	A	B	OK	10.3848	26.5003	1.35154	4.7187	5e-05	0.000289296	yes	Up	GO:0008284,positive regulation of cell proliferation|GO:0010257,NADH dehydrogenase complex assembly|GO:0032981,mitochondrial respiratory chain complex I assembly|GO:0043066,negative regulation of apoptotic process	GO:0003674,molecular_function|GO:0005516,calmodulin binding	GO:0005739,mitochondrion|GO:0005739,mitochondrion|GO:0016020,membrane|GO:0031966,mitochondrial membrane
Hs3st6	Hs3st6	chr10:14122855-14128984	A	B	OK	0.706158	1.80149	1.35113	1.76318	0.0045	0.0152171	yes	Up		GO:0001517,N-acetylglucosamine 6-O-sulfotransferase activity|GO:0001537,N-acetylgalactosamine 4-O-sulfotransferase activity|GO:0004394,heparan sulfate 2-O-sulfotransferase activity|GO:0008146,sulfotransferase activity|GO:0008467,[heparan sulfate]-glucosamine 3-sulfotransferase 1 activity|GO:0016232,HNK-1 sulfotransferase activity|GO:0016740,transferase activity|GO:0017095,heparan sulfate 6-O-sulf…	GO:0005575,cellular_component|GO:0005794,Golgi apparatus|GO:0016020,membrane|GO:0016021,integral component of membrane
Dus4l	Dus4l	chr6:50929155-50943546	A	B	OK	1.30193	3.3203	1.35066	2.46019	5e-05	0.000289296	yes	Up	GO:0008033,tRNA processing|GO:0055114,oxidation-reduction process	GO:0003824,catalytic activity|GO:0016491,oxidoreductase activity|GO:0016631,enoyl-[acyl-carrier-protein] reductase activity|GO:0017150,tRNA dihydrouridine synthase activity|GO:0018498,2,3-dihydroxy-2,3-dihydro-phenylpropionate dehydrogenase activity|GO:0018499,cis-2,3-dihydrodiol DDT dehydrogenase activity|GO:0018500,trans-9R,10R-dihydrodiolphenanthrene dehydrogenase activity|GO:0018501,cis-chlor…	GO:0005829,cytosol
Kng1	Kng1	chr11:81509184-81516759	A	B	OK	8.09794	20.6352	1.34948	3.08919	5e-05	0.000289296	yes	Up	GO:0006954,inflammatory response|GO:0007204,positive regulation of cytosolic calcium ion concentration|GO:0007596,blood coagulation|GO:0007599,hemostasis|GO:0010466,negative regulation of peptidase activity|GO:0030195,negative regulation of blood coagulation|GO:0042311,vasodilation|GO:0050880,regulation of blood vessel size	GO:0004869,cysteine-type endopeptidase inhibitor activity|GO:0004869,cysteine-type endopeptidase inhibitor activity|GO:0005102,receptor binding|GO:0030414,peptidase inhibitor activity	GO:0005576,extracellular region|GO:0005615,extracellular space|GO:0005829,cytosol|GO:0070062,extracellular exosome|GO:0072562,blood microparticle|GO:0072562,blood microparticle	path:rno04610 Complement and coagulation cascades - Rattus norvegicus (rat)
Upk1b	Upk1b	chr11:64522007-64553234	A	B	OK	11.9238	30.3788	1.34923	4.59371	5e-05	0.000289296	yes	Up	GO:0007166,cell surface receptor signaling pathway|GO:0030855,epithelial cell differentiation		GO:0005887,integral component of plasma membrane|GO:0016020,membrane|GO:0016021,integral component of membrane|GO:0016324,apical plasma membrane|GO:0070062,extracellular exosome
Fv1	Fv1	chr1:100220788-100234536	A	B	OK	8.6389	22.0047	1.34889	4.50599	5e-05	0.000289296	yes	Up	GO:0009615,response to virus		GO:0005794,Golgi apparatus
Plpp1	Plpp1	chr2:44664075-44787013	A	B	OK	49.7658	126.729	1.34852	3.49186	5e-05	0.000289296	yes	Up	GO:0006470,protein dephosphorylation|GO:0006470,protein dephosphorylation|GO:0006629,lipid metabolic process|GO:0006644,phospholipid metabolic process|GO:0006651,diacylglycerol biosynthetic process|GO:0006670,sphingosine metabolic process|GO:0006672,ceramide metabolic process|GO:0007165,signal transduction|GO:0046839,phospholipid dephosphorylation	GO:0008195,phosphatidate phosphatase activity|GO:0008195,phosphatidate phosphatase activity|GO:0008195,phosphatidate phosphatase activity|GO:0016787,hydrolase activity|GO:0042577,lipid phosphatase activity	GO:0005886,plasma membrane|GO:0005887,integral component of plasma membrane|GO:0016020,membrane|GO:0016021,integral component of membrane	path:rno00561 Glycerolipid metabolism - Rattus norvegicus (rat)|path:rno00564 Glycerophospholipid metabolism - Rattus norvegicus (rat)|path:rno00565 Ether lipid metabolism - Rattus norvegicus (rat)|path:rno00600 Sphingolipid metabolism - Rattus norvegicus (rat)|path:rno01100 Metabolic pathways - Rattus norvegicus (rat)|path:rno04072 Phospholipase D signaling pathway - Rattus norvegicus (rat)|path…
Pdgfra	Pdgfra	chr14:35527925-35581130	A	B	OK	25.0843	63.8767	1.3485	5.13297	5e-05	0.000289296	yes	Up	GO:0001553,luteinization|GO:0001553,luteinization|GO:0001701,in utero embryonic development|GO:0002244,hematopoietic progenitor cell differentiation|GO:0006468,protein phosphorylation|GO:0006935,chemotaxis|GO:0007169,transmembrane receptor protein tyrosine kinase signaling pathway|GO:0007204,positive regulation of cytosolic calcium ion concentration|GO:0007275,multicellular organismal development…	GO:0000166,nucleotide binding|GO:0004672,protein kinase activity|GO:0004713,protein tyrosine kinase activity|GO:0004714,transmembrane receptor protein tyrosine kinase activity|GO:0005018,platelet-derived growth factor alpha-receptor activity|GO:0005018,platelet-derived growth factor alpha-receptor activity|GO:0005021,vascular endothelial growth factor-activated receptor activity|GO:0005161,platel…	GO:0005634,nucleus|GO:0005634,nucleus|GO:0005737,cytoplasm|GO:0005737,cytoplasm|GO:0005829,cytosol|GO:0005886,plasma membrane|GO:0005887,integral component of plasma membrane|GO:0005902,microvillus|GO:0009897,external side of plasma membrane|GO:0009986,cell surface|GO:0016020,membrane|GO:0016021,integral component of membrane|GO:0031226,intrinsic component of plasma membrane|GO:0043234,protein co…	path:rno01521 EGFR tyrosine kinase inhibitor resistance - Rattus norvegicus (rat)|path:rno04010 MAPK signaling pathway - Rattus norvegicus (rat)|path:rno04014 Ras signaling pathway - Rattus norvegicus (rat)|path:rno04015 Rap1 signaling pathway - Rattus norvegicus (rat)|path:rno04020 Calcium signaling pathway - Rattus norvegicus (rat)|path:rno04060 Cytokine-cytokine receptor interaction - Rattus n…
Cpxm1	Cpxm1	chr3:122913885-122920684	A	B	OK	3.83669	9.76963	1.34844	3.70398	5e-05	0.000289296	yes	Up	GO:0006508,proteolysis	GO:0004180,carboxypeptidase activity|GO:0004181,metallocarboxypeptidase activity|GO:0008233,peptidase activity|GO:0008237,metallopeptidase activity|GO:0008270,zinc ion binding|GO:0016787,hydrolase activity|GO:0046872,metal ion binding	GO:0005576,extracellular region|GO:0005615,extracellular space
LOC685680	LOC685680	chr11:60138728-60165460	A	B	OK	2.23167	5.68205	1.34829	3.71994	5e-05	0.000289296	yes	Up
Hk3	Hk3	chr17:10134725-10208599	A	B	OK	3.6277	9.23295	1.34774	3.63991	5e-05	0.000289296	yes	Up	GO:0001678,cellular glucose homeostasis|GO:0005975,carbohydrate metabolic process|GO:0006096,glycolytic process|GO:0008152,metabolic process|GO:0016310,phosphorylation|GO:0046835,carbohydrate phosphorylation|GO:1901299,negative regulation of hydrogen peroxide-mediated programmed cell death	GO:0000166,nucleotide binding|GO:0003824,catalytic activity|GO:0004340,glucokinase activity|GO:0004396,hexokinase activity|GO:0005524,ATP binding|GO:0005536,glucose binding|GO:0008865,fructokinase activity|GO:0016301,kinase activity|GO:0016740,transferase activity|GO:0016773,phosphotransferase activity, alcohol group as acceptor|GO:0019158,mannokinase activity|GO:0019899,enzyme binding|GO:0042562…	GO:0005739,mitochondrion|GO:0005829,cytosol|GO:0043234,protein complex	path:rno00010 Glycolysis / Gluconeogenesis - Rattus norvegicus (rat)|path:rno00051 Fructose and mannose metabolism - Rattus norvegicus (rat)|path:rno00052 Galactose metabolism - Rattus norvegicus (rat)|path:rno00500 Starch and sucrose metabolism - Rattus norvegicus (rat)|path:rno00520 Amino sugar and nucleotide sugar metabolism - Rattus norvegicus (rat)|path:rno00524 Neomycin, kanamycin and genta…
Epx	Epx	chr10:75160689-75171774	A	B	OK	0.98511	2.50683	1.34751	2.61273	5e-05	0.000289296	yes	Up	GO:0002215,defense response to nematode|GO:0006952,defense response|GO:0006979,response to oxidative stress|GO:0032693,negative regulation of interleukin-10 production|GO:0032714,negative regulation of interleukin-5 production|GO:0032753,positive regulation of interleukin-4 production|GO:0042744,hydrogen peroxide catabolic process|GO:0055114,oxidation-reduction process|GO:0072677,eosinophil migra…	GO:0004601,peroxidase activity|GO:0016491,oxidoreductase activity|GO:0020037,heme binding|GO:0046872,metal ion binding	GO:0070062,extracellular exosome	path:rno05310 Asthma - Rattus norvegicus (rat)
Phlda1	Phlda1	chr7:54247459-54249664	A	B	OK	14.4187	36.691	1.34748	4.85491	5e-05	0.000289296	yes	Up	GO:0006915,apoptotic process|GO:0043065,positive regulation of apoptotic process|GO:0045210,FasL biosynthetic process	GO:0005515,protein binding	GO:0005634,nucleus|GO:0005737,cytoplasm|GO:0031410,cytoplasmic vesicle
Pabpc4	Pabpc4	chr5:140978892-140994732	A	B	OK	18.9125	48.0823	1.34616	5.20898	5e-05	0.000289296	yes	Up	GO:0043488,regulation of mRNA stability|GO:0061515,myeloid cell development	GO:0003729,mRNA binding|GO:0008143,poly(A) binding|GO:0008266,poly(U) RNA binding|GO:0017130,poly(C) RNA binding|GO:0044822,poly(A) RNA binding	GO:0005634,nucleus|GO:0005737,cytoplasm|GO:0010494,cytoplasmic stress granule|GO:0030529,intracellular ribonucleoprotein complex	path:rno03013 RNA transport - Rattus norvegicus (rat)|path:rno03015 mRNA surveillance pathway - Rattus norvegicus (rat)|path:rno03018 RNA degradation - Rattus norvegicus (rat)
B4galt5	B4galt5	chr3:164039730-164055561	A	B	OK	18.0215	45.7672	1.3446	5.02683	5e-05	0.000289296	yes	Up	GO:0005975,carbohydrate metabolic process	GO:0000009,alpha-1,6-mannosyltransferase activity|GO:0000026,alpha-1,2-mannosyltransferase activity|GO:0000030,mannosyltransferase activity|GO:0000033,alpha-1,3-mannosyltransferase activity|GO:0001962,alpha-1,3-galactosyltransferase activity|GO:0003980,UDP-glucose:glycoprotein glucosyltransferase activity|GO:0004376,glycolipid mannosyltransferase activity|GO:0004576,oligosaccharyl transferase act…	GO:0005794,Golgi apparatus|GO:0016020,membrane|GO:0016021,integral component of membrane|GO:0070062,extracellular exosome	path:rno00512 Mucin type O-glycan biosynthesis - Rattus norvegicus (rat)
Pa2g4	Pa2g4	chr7:2979586-2987055	A	B	OK	32.2082	81.6954	1.34283	5.24857	5e-05	0.000289296	yes	Up	GO:0006351,transcription, DNA-templated|GO:0006355,regulation of transcription, DNA-templated|GO:0006364,rRNA processing|GO:0006417,regulation of translation|GO:0043066,negative regulation of apoptotic process|GO:0045597,positive regulation of cell differentiation|GO:0045892,negative regulation of transcription, DNA-templated	GO:0003677,DNA binding|GO:0003700,transcription factor activity, sequence-specific DNA binding|GO:0003723,RNA binding|GO:0031625,ubiquitin protein ligase binding|GO:0044822,poly(A) RNA binding	GO:0005634,nucleus|GO:0005634,nucleus|GO:0005654,nucleoplasm|GO:0005730,nucleolus|GO:0005737,cytoplasm|GO:0016020,membrane|GO:0030529,intracellular ribonucleoprotein complex|GO:0070062,extracellular exosome
Dph5	Dph5	chr2:218834033-218866763	A	B	OK	5.31598	13.4693	1.34126	3.47248	5e-05	0.000289296	yes	Up	GO:0017183,peptidyl-diphthamide biosynthetic process from peptidyl-histidine	GO:0004164,diphthine synthase activity	GO:0005737,cytoplasm
Abhd2	Abhd2	chr1:140998239-141087405	A	B	OK	38.9637	98.4319	1.337	5.34762	5e-05	0.000289296	yes	Up	GO:0009611,response to wounding|GO:0030336,negative regulation of cell migration	GO:0004620,phospholipase activity|GO:0010296,prenylcysteine methylesterase activity|GO:0016298,lipase activity|GO:0016787,hydrolase activity|GO:0018731,1-oxa-2-oxocycloheptane lactonase activity|GO:0018732,sulfolactone hydrolase activity|GO:0018733,3,4-dihydrocoumarin hydrolase activity|GO:0018734,butyrolactone hydrolase activity|GO:0034892,endosulfan lactone lactonase activity|GO:0035460,L-ascor…	GO:0016020,membrane|GO:0016021,integral component of membrane
Ppm1j	Ppm1j	chr2:207263306-207268601	A	B	OK	0.362028	0.914226	1.33645	1.57832	0.00555	0.0182398	yes	Up	GO:0006470,protein dephosphorylation	GO:0003824,catalytic activity|GO:0004721,phosphoprotein phosphatase activity|GO:0004722,protein serine/threonine phosphatase activity|GO:0005515,protein binding|GO:0016787,hydrolase activity
Chst9	Chst9	chr18:6833407-7115815	A	B	OK	1.55613	3.92172	1.33353	2.87979	5e-05	0.000289296	yes	Up	GO:0005975,carbohydrate metabolic process|GO:0006790,sulfur compound metabolic process|GO:0016051,carbohydrate biosynthetic process	GO:0001517,N-acetylglucosamine 6-O-sulfotransferase activity|GO:0001537,N-acetylgalactosamine 4-O-sulfotransferase activity|GO:0001537,N-acetylgalactosamine 4-O-sulfotransferase activity|GO:0004394,heparan sulfate 2-O-sulfotransferase activity|GO:0008146,sulfotransferase activity|GO:0016232,HNK-1 sulfotransferase activity|GO:0016740,transferase activity|GO:0017095,heparan sulfate 6-O-sulfotransfe…	GO:0005794,Golgi apparatus|GO:0016020,membrane|GO:0016021,integral component of membrane	path:rno01100 Metabolic pathways - Rattus norvegicus (rat)
Ripk3	Ripk3	chr15:34470795-34479741	A	B	OK	3.28951	8.28458	1.33256	3.37494	5e-05	0.000289296	yes	Up	GO:0001914,regulation of T cell mediated cytotoxicity|GO:0002819,regulation of adaptive immune response|GO:0006468,protein phosphorylation|GO:0007249,I-kappaB kinase/NF-kappaB signaling|GO:0010922,positive regulation of phosphatase activity|GO:0012501,programmed cell death|GO:0016032,viral process|GO:0016310,phosphorylation|GO:0032147,activation of protein kinase activity|GO:0032649,regulation of…	GO:0000166,nucleotide binding|GO:0004672,protein kinase activity|GO:0004672,protein kinase activity|GO:0004674,protein serine/threonine kinase activity|GO:0004704,NF-kappaB-inducing kinase activity|GO:0005515,protein binding|GO:0005524,ATP binding|GO:0016301,kinase activity|GO:0016740,transferase activity|GO:0032403,protein complex binding|GO:0042802,identical protein binding	GO:0005622,intracellular|GO:0005737,cytoplasm|GO:0005739,mitochondrion|GO:0005829,cytosol|GO:0005886,plasma membrane|GO:0016020,membrane|GO:0097342,ripoptosome	path:rno04217 Necroptosis - Rattus norvegicus (rat)|path:rno04621 NOD-like receptor signaling pathway - Rattus norvegicus (rat)|path:rno04623 Cytosolic DNA-sensing pathway - Rattus norvegicus (rat)|path:rno04668 TNF signaling pathway - Rattus norvegicus (rat)
Mboat1	Mboat1	chr17:36061774-36177457	A	B	OK	9.55558	24.0629	1.3324	4.89795	5e-05	0.000289296	yes	Up	GO:0006629,lipid metabolic process|GO:0008150,biological_process|GO:0008654,phospholipid biosynthetic process	GO:0003674,molecular_function|GO:0004147,dihydrolipoamide branched chain acyltransferase activity|GO:0004772,sterol O-acyltransferase activity|GO:0008080,N-acetyltransferase activity|GO:0008374,O-acyltransferase activity|GO:0008951,palmitoleoyl [acyl-carrier-protein]-dependent acyltransferase activity|GO:0016406,carnitine O-acyltransferase activity|GO:0016407,acetyltransferase activity|GO:0016408…	GO:0005575,cellular_component|GO:0005783,endoplasmic reticulum|GO:0016020,membrane|GO:0016021,integral component of membrane	path:rno00561 Glycerolipid metabolism - Rattus norvegicus (rat)|path:rno00564 Glycerophospholipid metabolism - Rattus norvegicus (rat)|path:rno01100 Metabolic pathways - Rattus norvegicus (rat)
Prrx1	Prrx1	chr13:81147037-81215559	A	B	OK	0.569209	1.43281	1.33182	1.81739	0.004	0.0137734	yes	Up	GO:0000122,negative regulation of transcription from RNA polymerase II promoter|GO:0002053,positive regulation of mesenchymal cell proliferation|GO:0006355,regulation of transcription, DNA-templated|GO:0007275,multicellular organismal development|GO:0030326,embryonic limb morphogenesis|GO:0042472,inner ear morphogenesis|GO:0042474,middle ear morphogenesis|GO:0042474,middle ear morphogenesis|GO:00…	GO:0001105,RNA polymerase II transcription coactivator activity|GO:0003677,DNA binding|GO:0043565,sequence-specific DNA binding|GO:0071837,HMG box domain binding	GO:0005634,nucleus|GO:0005634,nucleus|GO:0005730,nucleolus
LOC102552569	LOC102552569	chr8:21910635-21911499	A	B	OK	0.464091	1.1676	1.33106	1.33954	0.03155	0.0773027	no	Up
RGD1562451	RGD1562451	chr12:3921611-3924757	A	B	OK	0.407279	1.02436	1.33063	1.95826	0.00225	0.00842037	yes	Up				path:rno03013 RNA transport - Rattus norvegicus (rat)|path:rno03015 mRNA surveillance pathway - Rattus norvegicus (rat)|path:rno03018 RNA degradation - Rattus norvegicus (rat)
Mal	Mal	chr3:120209646-120233655	A	B	OK	11.2922	28.3848	1.32979	4.71872	5e-05	0.000289296	yes	Up	GO:0042552,myelination|GO:1902043,positive regulation of extrinsic apoptotic signaling pathway via death domain receptors	GO:0019911,structural constituent of myelin sheath	GO:0005783,endoplasmic reticulum|GO:0005794,Golgi apparatus|GO:0005886,plasma membrane|GO:0016020,membrane|GO:0016021,integral component of membrane|GO:0019898,extrinsic component of membrane|GO:0045121,membrane raft
S100a11	S100a11	chr2:193863184-193868646	A	B	OK	439.233	1101.55	1.32648	5.06883	5e-05	0.000289296	yes	Up	GO:0007283,spermatogenesis|GO:0042127,regulation of cell proliferation	GO:0005509,calcium ion binding|GO:0046872,metal ion binding|GO:0048306,calcium-dependent protein binding	GO:0005634,nucleus|GO:0005737,cytoplasm
Ptgs2	Ptgs2	chr13:67351229-67356920	A	B	OK	1.86984	4.67788	1.32294	2.73491	0.0001	0.000551933	yes	Up	GO:0001516,prostaglandin biosynthetic process|GO:0001516,prostaglandin biosynthetic process|GO:0001525,angiogenesis|GO:0006629,lipid metabolic process|GO:0006631,fatty acid metabolic process|GO:0006633,fatty acid biosynthetic process|GO:0006693,prostaglandin metabolic process|GO:0006954,inflammatory response|GO:0006979,response to oxidative stress|GO:0007566,embryo implantation|GO:0007566,embryo …	GO:0004601,peroxidase activity|GO:0004666,prostaglandin-endoperoxide synthase activity|GO:0004666,prostaglandin-endoperoxide synthase activity|GO:0008289,lipid binding|GO:0016491,oxidoreductase activity|GO:0016702,oxidoreductase activity, acting on single donors with incorporation of molecular oxygen, incorporation of two atoms of oxygen|GO:0019899,enzyme binding|GO:0020037,heme binding|GO:004280…	GO:0005634,nucleus|GO:0005737,cytoplasm|GO:0005737,cytoplasm|GO:0005783,endoplasmic reticulum|GO:0005901,caveola|GO:0016020,membrane|GO:0043005,neuron projection|GO:0043005,neuron projection|GO:0043231,intracellular membrane-bounded organelle|GO:0043234,protein complex	path:rno00590 Arachidonic acid metabolism - Rattus norvegicus (rat)|path:rno01100 Metabolic pathways - Rattus norvegicus (rat)|path:rno04064 NF-kappa B signaling pathway - Rattus norvegicus (rat)|path:rno04370 VEGF signaling pathway - Rattus norvegicus (rat)|path:rno04657 IL-17 signaling pathway - Rattus norvegicus (rat)|path:rno04668 TNF signaling pathway - Rattus norvegicus (rat)|path:rno04723 …
Ptgis	Ptgis	chr3:163950745-163986129	A	B	OK	11.8422	29.6196	1.32261	4.39634	5e-05	0.000289296	yes	Up	GO:0001516,prostaglandin biosynthetic process|GO:0001516,prostaglandin biosynthetic process|GO:0001666,response to hypoxia|GO:0006629,lipid metabolic process|GO:0006631,fatty acid metabolic process|GO:0006633,fatty acid biosynthetic process|GO:0006693,prostaglandin metabolic process|GO:0007566,embryo implantation|GO:0032088,negative regulation of NF-kappaB transcription factor activity|GO:0035360…	GO:0004497,monooxygenase activity|GO:0005506,iron ion binding|GO:0008116,prostaglandin-I synthase activity|GO:0008116,prostaglandin-I synthase activity|GO:0016705,oxidoreductase activity, acting on paired donors, with incorporation or reduction of molecular oxygen|GO:0016853,isomerase activity|GO:0020037,heme binding|GO:0046872,metal ion binding	GO:0005615,extracellular space|GO:0005634,nucleus|GO:0005634,nucleus|GO:0005737,cytoplasm|GO:0005783,endoplasmic reticulum|GO:0005901,caveola|GO:0016020,membrane|GO:0016021,integral component of membrane	path:rno00590 Arachidonic acid metabolism - Rattus norvegicus (rat)|path:rno01100 Metabolic pathways - Rattus norvegicus (rat)
Vwa1	Vwa1	chr5:173216736-173221923	A	B	OK	4.19911	10.4863	1.32036	3.80083	5e-05	0.000289296	yes	Up	GO:0030198,extracellular matrix organization|GO:0030198,extracellular matrix organization|GO:0048266,behavioral response to pain	GO:0005515,protein binding|GO:0042802,identical protein binding	GO:0005576,extracellular region|GO:0005578,proteinaceous extracellular matrix|GO:0005604,basement membrane|GO:0005614,interstitial matrix|GO:0005615,extracellular space|GO:0070062,extracellular exosome
Gars	Gars	chr4:85235121-85276085	A	B	OK	25.9023	64.6648	1.3199	5.25985	5e-05	0.000289296	yes	Up	GO:0006412,translation|GO:0006418,tRNA aminoacylation for protein translation|GO:0006426,glycyl-tRNA aminoacylation|GO:0015966,diadenosine tetraphosphate biosynthetic process	GO:0000166,nucleotide binding|GO:0004812,aminoacyl-tRNA ligase activity|GO:0004820,glycine-tRNA ligase activity|GO:0004820,glycine-tRNA ligase activity|GO:0005515,protein binding|GO:0005524,ATP binding|GO:0016874,ligase activity|GO:0046983,protein dimerization activity	GO:0005654,nucleoplasm|GO:0005737,cytoplasm|GO:0005739,mitochondrion|GO:0030141,secretory granule|GO:0030424,axon|GO:0042995,cell projection|GO:0070062,extracellular exosome	path:rno00970 Aminoacyl-tRNA biosynthesis - Rattus norvegicus (rat)
Mrps18b	Mrps18b	chr20:3344869-3350929	A	B	OK	19.8029	49.3683	1.31787	4.48509	5e-05	0.000289296	yes	Up	GO:0006412,translation|GO:0032543,mitochondrial translation	GO:0003735,structural constituent of ribosome	GO:0005622,intracellular|GO:0005654,nucleoplasm|GO:0005739,mitochondrion|GO:0005739,mitochondrion|GO:0005739,mitochondrion|GO:0005763,mitochondrial small ribosomal subunit|GO:0005840,ribosome|GO:0030054,cell junction|GO:0030529,intracellular ribonucleoprotein complex	path:rno05203 Viral carcinogenesis - Rattus norvegicus (rat)
Hgh1	Hgh1	chr7:117434418-117437208	A	B	OK	6.93069	17.2763	1.31772	4.30409	5e-05	0.000289296	yes	Up		GO:0003674,molecular_function	GO:0005575,cellular_component
Cdh1	Cdh1	chr19:38768466-38838395	A	B	OK	63.4149	157.718	1.31445	4.62563	5e-05	0.000289296	yes	Up	GO:0001701,in utero embryonic development|GO:0001829,trophectodermal cell differentiation|GO:0003382,epithelial cell morphogenesis|GO:0007155,cell adhesion|GO:0007156,homophilic cell adhesion via plasma membrane adhesion molecules|GO:0007416,synapse assembly|GO:0007566,embryo implantation|GO:0007605,sensory perception of sound|GO:0010955,negative regulation of protein processing|GO:0016337,single…	GO:0001948,glycoprotein binding|GO:0005509,calcium ion binding|GO:0005515,protein binding|GO:0008013,beta-catenin binding|GO:0008013,beta-catenin binding|GO:0019903,protein phosphatase binding|GO:0019904,protein domain specific binding|GO:0030506,ankyrin binding|GO:0032794,GTPase activating protein binding|GO:0045295,gamma-catenin binding|GO:0046872,metal ion binding|GO:0050839,cell adhesion mole…	GO:0005737,cytoplasm|GO:0005737,cytoplasm|GO:0005768,endosome|GO:0005794,Golgi apparatus|GO:0005802,trans-Golgi network|GO:0005886,plasma membrane|GO:0005886,plasma membrane|GO:0005911,cell-cell junction|GO:0005911,cell-cell junction|GO:0005912,adherens junction|GO:0005913,cell-cell adherens junction|GO:0005913,cell-cell adherens junction|GO:0005925,focal adhesion|GO:0009898,cytoplasmic side of p…	path:rno04015 Rap1 signaling pathway - Rattus norvegicus (rat)|path:rno04371 Apelin signaling pathway - Rattus norvegicus (rat)|path:rno04390 Hippo signaling pathway - Rattus norvegicus (rat)|path:rno04514 Cell adhesion molecules (CAMs) - Rattus norvegicus (rat)|path:rno04520 Adherens junction - Rattus norvegicus (rat)|path:rno05100 Bacterial invasion of epithelial cells - Rattus norvegicus (rat)…
Eef1e1	Eef1e1	chr17:26785016-26795723	A	B	OK	23.085	57.3337	1.31243	4.51978	5e-05	0.000289296	yes	Up	GO:0006281,DNA repair|GO:0006412,translation|GO:0006749,glutathione metabolic process|GO:0008285,negative regulation of cell proliferation|GO:0009790,embryo development|GO:0043065,positive regulation of apoptotic process|GO:0043517,positive regulation of DNA damage response, signal transduction by p53 class mediator|GO:2000774,positive regulation of cellular senescence|GO:2001235,positive regulat…	GO:0003746,translation elongation factor activity|GO:0004364,glutathione transferase activity|GO:0005515,protein binding	GO:0005634,nucleus|GO:0005737,cytoplasm|GO:0017101,aminoacyl-tRNA synthetase multienzyme complex|GO:0070062,extracellular exosome
P2ry2	P2ry2	chr1:166031227-166045423	A	B	OK	8.52822	21.1674	1.31153	4.29565	5e-05	0.000289296	yes	Up	GO:0007165,signal transduction|GO:0007186,G-protein coupled receptor signaling pathway|GO:0007200,phospholipase C-activating G-protein coupled receptor signaling pathway|GO:0007204,positive regulation of cytosolic calcium ion concentration|GO:0010976,positive regulation of neuron projection development|GO:0014911,positive regulation of smooth muscle cell migration|GO:0019233,sensory perception of…	GO:0004871,signal transducer activity|GO:0004930,G-protein coupled receptor activity|GO:0005524,ATP binding|GO:0031686,A1 adenosine receptor binding|GO:0045028,G-protein coupled purinergic nucleotide receptor activity|GO:0045030,UTP-activated nucleotide receptor activity	GO:0005739,mitochondrion|GO:0005764,lysosome|GO:0005769,early endosome|GO:0005829,cytosol|GO:0005886,plasma membrane|GO:0016020,membrane|GO:0016021,integral component of membrane|GO:0016323,basolateral plasma membrane|GO:0016324,apical plasma membrane	path:rno04080 Neuroactive ligand-receptor interaction - Rattus norvegicus (rat)|path:rno04750 Inflammatory mediator regulation of TRP channels - Rattus norvegicus (rat)
Plp2	Plp2	chrX:15679253-15693473	A	B	OK	35.9895	89.1848	1.30922	4.49791	5e-05	0.000289296	yes	Up		GO:0019956,chemokine binding	GO:0005886,plasma membrane|GO:0070062,extracellular exosome
RGD1560263	RGD1560263	chr2:195855520-195857093	A	B	OK	0.74378	1.84197	1.3083	1.90577	0.00105	0.00439756	yes	Up				path:rno04140 Autophagy - animal - Rattus norvegicus (rat)
Plat	Plat	chr16:74098262-74122897	A	B	OK	28.3002	70.0692	1.30797	5.19113	5e-05	0.000289296	yes	Up	GO:0001666,response to hypoxia|GO:0006508,proteolysis|GO:0014909,smooth muscle cell migration|GO:0031639,plasminogen activation|GO:0035249,synaptic transmission, glutamatergic|GO:0045861,negative regulation of proteolysis|GO:0048008,platelet-derived growth factor receptor signaling pathway|GO:0048008,platelet-derived growth factor receptor signaling pathway|GO:0060279,positive regulation of ovula…	GO:0004252,serine-type endopeptidase activity|GO:0004252,serine-type endopeptidase activity|GO:0005102,receptor binding|GO:0008233,peptidase activity|GO:0008236,serine-type peptidase activity|GO:0016787,hydrolase activity|GO:0051219,phosphoprotein binding	GO:0005576,extracellular region|GO:0005615,extracellular space|GO:0005615,extracellular space|GO:0005737,cytoplasm|GO:0005737,cytoplasm|GO:0009986,cell surface|GO:0030141,secretory granule|GO:0045177,apical part of cell|GO:0045202,synapse|GO:0070062,extracellular exosome	path:rno04371 Apelin signaling pathway - Rattus norvegicus (rat)|path:rno04610 Complement and coagulation cascades - Rattus norvegicus (rat)|path:rno05202 Transcriptional misregulation in cancer - Rattus norvegicus (rat)|path:rno05418 Fluid shear stress and atherosclerosis - Rattus norvegicus (rat)
Eef1b2	Eef1b2	chr9:69953439-69956158	A	B	OK	155.098	383.921	1.30763	5.04909	5e-05	0.000289296	yes	Up	GO:0006412,translation|GO:0006414,translational elongation	GO:0003746,translation elongation factor activity|GO:0005515,protein binding	GO:0005737,cytoplasm|GO:0005783,endoplasmic reticulum|GO:0005853,eukaryotic translation elongation factor 1 complex
Thop1	Thop1	chr7:11501144-11513576	A	B	OK	5.75927	14.2512	1.30713	4.17177	5e-05	0.000289296	yes	Up	GO:0006508,proteolysis|GO:0006518,peptide metabolic process|GO:0035556,intracellular signal transduction	GO:0004222,metalloendopeptidase activity|GO:0008233,peptidase activity|GO:0008237,metallopeptidase activity|GO:0016787,hydrolase activity|GO:0042277,peptide binding|GO:0046872,metal ion binding	GO:0005737,cytoplasm|GO:0005758,mitochondrial intermembrane space	path:rno04614 Renin-angiotensin system - Rattus norvegicus (rat)|path:rno05143 African trypanosomiasis - Rattus norvegicus (rat)
LOC299312	LOC299312	chrX:1613538-1615948	A	B	OK	7.71057	19.0774	1.30696	4.45416	5e-05	0.000289296	yes	Up
Noc2l	Noc2l	chr5:173659795-173689360	A	B	OK	9.84136	24.3445	1.30666	4.69876	5e-05	0.000289296	yes	Up	GO:0000122,negative regulation of transcription from RNA polymerase II promoter|GO:0000122,negative regulation of transcription from RNA polymerase II promoter|GO:0002903,negative regulation of B cell apoptotic process|GO:0006351,transcription, DNA-templated|GO:0006355,regulation of transcription, DNA-templated|GO:0006915,apoptotic process|GO:0031497,chromatin assembly|GO:0032066,nucleolus to nuc…	GO:0002039,p53 binding|GO:0003682,chromatin binding|GO:0003714,transcription corepressor activity|GO:0031491,nucleosome binding|GO:0031493,nucleosomal histone binding|GO:0042393,histone binding|GO:0042393,histone binding|GO:0044822,poly(A) RNA binding|GO:0070491,repressing transcription factor binding	GO:0005634,nucleus|GO:0005634,nucleus|GO:0005654,nucleoplasm|GO:0005730,nucleolus|GO:0005737,cytoplasm
Ccdc121	Ccdc121	chr13:99819379-99821055	A	B	OK	0.328644	0.811904	1.30478	1.48009	0.01475	0.0413509	yes	Up	GO:0008150,biological_process	GO:0003674,molecular_function	GO:0005575,cellular_component
Wbscr22	Wbscr22	chr12:24669625-24680833	A	B	OK	6.90892	17.0555	1.30371	3.53547	5e-05	0.000289296	yes	Up	GO:0006351,transcription, DNA-templated|GO:0006355,regulation of transcription, DNA-templated|GO:0006364,rRNA processing|GO:0008150,biological_process|GO:0008152,metabolic process|GO:0016568,chromatin modification|GO:0032259,methylation|GO:0042254,ribosome biogenesis	GO:0000179,rRNA (adenine-N6,N6-)-dimethyltransferase activity|GO:0003880,protein C-terminal carboxyl O-methyltransferase activity|GO:0004809,tRNA (guanine-N2-)-methyltransferase activity|GO:0008168,methyltransferase activity|GO:0008169,C-methyltransferase activity|GO:0008170,N-methyltransferase activity|GO:0008171,O-methyltransferase activity|GO:0008172,S-methyltransferase activity|GO:0008173,RNA…	GO:0005575,cellular_component|GO:0005634,nucleus|GO:0005737,cytoplasm
Oscar	Oscar	chr1:64182173-64188658	A	B	OK	0.378902	0.934296	1.30206	1.64846	0.00635	0.0203994	yes	Up			GO:0005886,plasma membrane|GO:0016020,membrane|GO:0016021,integral component of membrane|GO:0070062,extracellular exosome	path:rno04380 Osteoclast differentiation - Rattus norvegicus (rat)
Tmem63c	Tmem63c	chr6:111044098-111120659	A	B	OK	0.28455	0.701577	1.30192	1.89194	0.0003	0.00148217	yes	Up	GO:0006810,transport|GO:0006811,ion transport|GO:0006812,cation transport|GO:0098655,cation transmembrane transport	GO:0005227,calcium activated cation channel activity	GO:0005575,cellular_component|GO:0016020,membrane|GO:0016021,integral component of membrane
Mpp6	Mpp6	chr4:79846505-79928977	A	B	OK	8.48809	20.9258	1.30177	4.53712	5e-05	0.000289296	yes	Up		GO:0004385,guanylate kinase activity|GO:0005515,protein binding|GO:0030165,PDZ domain binding	GO:0005886,plasma membrane|GO:0016020,membrane|GO:0016021,integral component of membrane|GO:0070062,extracellular exosome
Trib1	Trib1	chr7:99954491-99961026	A	B	OK	10.2281	25.1976	1.30074	4.48403	5e-05	0.000289296	yes	Up	GO:0006468,protein phosphorylation|GO:0006469,negative regulation of protein kinase activity|GO:0007254,JNK cascade|GO:0014912,negative regulation of smooth muscle cell migration|GO:0031665,negative regulation of lipopolysaccharide-mediated signaling pathway|GO:0032436,positive regulation of proteasomal ubiquitin-dependent protein catabolic process|GO:0032496,response to lipopolysaccharide|GO:003…	GO:0004672,protein kinase activity|GO:0004860,protein kinase inhibitor activity|GO:0005524,ATP binding|GO:0008134,transcription factor binding|GO:0008134,transcription factor binding|GO:0008134,transcription factor binding|GO:0031434,mitogen-activated protein kinase kinase binding|GO:0031434,mitogen-activated protein kinase kinase binding|GO:0031625,ubiquitin protein ligase binding|GO:0055106,ubi…	GO:0005634,nucleus|GO:0005634,nucleus|GO:0005737,cytoplasm
Ccl17	Ccl17	chr19:10619219-10620671	A	B	OK	3.36354	8.28315	1.3002	1.23699	0.04255	0.098436	no	Up	GO:0002548,monocyte chemotaxis|GO:0006935,chemotaxis|GO:0006954,inflammatory response|GO:0006968,cellular defense response|GO:0007165,signal transduction|GO:0007186,G-protein coupled receptor signaling pathway|GO:0030593,neutrophil chemotaxis|GO:0043547,positive regulation of GTPase activity|GO:0045662,negative regulation of myoblast differentiation|GO:0048247,lymphocyte chemotaxis|GO:0070098,che…	GO:0005125,cytokine activity|GO:0008009,chemokine activity|GO:0031729,CCR4 chemokine receptor binding|GO:0048020,CCR chemokine receptor binding	GO:0005615,extracellular space	path:rno04060 Cytokine-cytokine receptor interaction - Rattus norvegicus (rat)|path:rno04062 Chemokine signaling pathway - Rattus norvegicus (rat)|path:rno04657 IL-17 signaling pathway - Rattus norvegicus (rat)
Nifk	Nifk	chr13:34267441-34277543	A	B	OK	26.0755	64.1255	1.2982	4.88999	5e-05	0.000289296	yes	Up	GO:0010923,negative regulation of phosphatase activity	GO:0000166,nucleotide binding|GO:0003676,nucleic acid binding|GO:0003723,RNA binding|GO:0044822,poly(A) RNA binding	GO:0000794,condensed nuclear chromosome|GO:0005634,nucleus|GO:0005654,nucleoplasm|GO:0005694,chromosome|GO:0005730,nucleolus|GO:0005737,cytoplasm
Bop1	Bop1	chr7:117514528-117538342	A	B	OK	9.01805	22.1276	1.29496	4.42828	5e-05	0.000289296	yes	Up	GO:0000448,cleavage in ITS2 between 5.8S rRNA and LSU-rRNA of tricistronic rRNA transcript (SSU-rRNA, 5.8S rRNA, LSU-rRNA)|GO:0000463,maturation of LSU-rRNA from tricistronic rRNA transcript (SSU-rRNA, 5.8S rRNA, LSU-rRNA)|GO:0006364,rRNA processing|GO:0006364,rRNA processing|GO:0008283,cell proliferation|GO:0042254,ribosome biogenesis|GO:0042273,ribosomal large subunit biogenesis|GO:0051726,regu…	GO:0005515,protein binding|GO:0043021,ribonucleoprotein complex binding|GO:0044822,poly(A) RNA binding	GO:0005634,nucleus|GO:0005654,nucleoplasm|GO:0005730,nucleolus|GO:0005730,nucleolus|GO:0005737,cytoplasm|GO:0030529,intracellular ribonucleoprotein complex|GO:0030687,preribosome, large subunit precursor|GO:0070545,PeBoW complex|GO:0070545,PeBoW complex
Bcl3	Bcl3	chr1:80730757-80745273	A	B	OK	2.16449	5.30087	1.2922	2.79949	0.0001	0.000551933	yes	Up	GO:0000060,protein import into nucleus, translocation|GO:0002268,follicular dendritic cell differentiation|GO:0002315,marginal zone B cell differentiation|GO:0002455,humoral immune response mediated by circulating immunoglobulin|GO:0002467,germinal center formation|GO:0006351,transcription, DNA-templated|GO:0006355,regulation of transcription, DNA-templated|GO:0006974,cellular response to DNA dam…	GO:0003677,DNA binding|GO:0003700,transcription factor activity, sequence-specific DNA binding|GO:0005515,protein binding|GO:0008134,transcription factor binding	GO:0005634,nucleus|GO:0005654,nucleoplasm|GO:0005737,cytoplasm|GO:0032996,Bcl3-Bcl10 complex|GO:0033257,Bcl3/NF-kappaB2 complex|GO:0043234,protein complex|GO:0045171,intercellular bridge	path:rno04668 TNF signaling pathway - Rattus norvegicus (rat)
Aldh1a2	Aldh1a2	chr8:77640233-77719488	A	B	OK	10.8251	26.4961	1.2914	4.46781	5e-05	0.000289296	yes	Up	GO:0001523,retinoid metabolic process|GO:0001568,blood vessel development|GO:0001936,regulation of endothelial cell proliferation|GO:0001947,heart looping|GO:0002138,retinoic acid biosynthetic process|GO:0003007,heart morphogenesis|GO:0007507,heart development|GO:0008152,metabolic process|GO:0008284,positive regulation of cell proliferation|GO:0008285,negative regulation of cell proliferation|GO:…	GO:0001758,retinal dehydrogenase activity|GO:0001758,retinal dehydrogenase activity|GO:0004028,3-chloroallyl aldehyde dehydrogenase activity|GO:0004029,aldehyde dehydrogenase (NAD) activity|GO:0016491,oxidoreductase activity|GO:0016620,oxidoreductase activity, acting on the aldehyde or oxo group of donors, NAD or NADP as acceptor|GO:0016918,retinal binding	GO:0005737,cytoplasm|GO:0005829,cytosol|GO:0048471,perinuclear region of cytoplasm	path:rno00830 Retinol metabolism - Rattus norvegicus (rat)|path:rno01100 Metabolic pathways - Rattus norvegicus (rat)
Flnc	Flnc	chr4:56710933-56738779	A	B	OK	2.93496	7.18244	1.29113	4.47243	5e-05	0.000289296	yes	Up	GO:0030029,actin filament-based process|GO:0048747,muscle fiber development	GO:0003779,actin binding|GO:0008092,cytoskeletal protein binding|GO:0030506,ankyrin binding|GO:0051015,actin filament binding	GO:0005737,cytoplasm|GO:0005856,cytoskeleton|GO:0005886,plasma membrane|GO:0005925,focal adhesion|GO:0015629,actin cytoskeleton|GO:0016020,membrane|GO:0016528,sarcoplasm|GO:0042383,sarcolemma	path:rno04010 MAPK signaling pathway - Rattus norvegicus (rat)|path:rno04510 Focal adhesion - Rattus norvegicus (rat)|path:rno05132 Salmonella infection - Rattus norvegicus (rat)|path:rno05205 Proteoglycans in cancer - Rattus norvegicus (rat)
Nars	Nars	chr18:59986349-60002644	A	B	OK	38.5807	94.2349	1.28838	5.10895	5e-05	0.000289296	yes	Up	GO:0006412,translation|GO:0006418,tRNA aminoacylation for protein translation|GO:0006421,asparaginyl-tRNA aminoacylation	GO:0000166,nucleotide binding|GO:0003676,nucleic acid binding|GO:0004812,aminoacyl-tRNA ligase activity|GO:0004816,asparagine-tRNA ligase activity|GO:0005524,ATP binding|GO:0016874,ligase activity	GO:0005737,cytoplasm|GO:0005739,mitochondrion|GO:0070062,extracellular exosome	path:rno00970 Aminoacyl-tRNA biosynthesis - Rattus norvegicus (rat)
Pi15	Pi15	chr5:791136-819233	A	B	OK	3.79036	9.24958	1.28705	2.97697	5e-05	0.000289296	yes	Up	GO:0010466,negative regulation of peptidase activity	GO:0030414,peptidase inhibitor activity	GO:0005576,extracellular region|GO:0070062,extracellular exosome
Pkp3	Pkp3	chr1:213884794-213897783	A	B	OK	3.2774	7.98609	1.28494	3.70128	5e-05	0.000289296	yes	Up	GO:0002159,desmosome assembly|GO:0007155,cell adhesion|GO:0016337,single organismal cell-cell adhesion|GO:0090002,establishment of protein localization to plasma membrane	GO:0005515,protein binding|GO:0045294,alpha-catenin binding|GO:0050839,cell adhesion molecule binding	GO:0005634,nucleus|GO:0005886,plasma membrane|GO:0005914,spot adherens junction|GO:0030054,cell junction|GO:0030057,desmosome
Utp4	Utp4	chr19:39087994-39116124	A	B	OK	12.1036	29.4849	1.28454	4.61942	5e-05	0.000289296	yes	Up				path:rno03008 Ribosome biogenesis in eukaryotes - Rattus norvegicus (rat)
Cars	Cars	chr1:216759366-216801652	A	B	OK	8.26348	20.1179	1.28366	4.60643	5e-05	0.000289296	yes	Up	GO:0006412,translation|GO:0006418,tRNA aminoacylation for protein translation|GO:0006423,cysteinyl-tRNA aminoacylation|GO:0006423,cysteinyl-tRNA aminoacylation	GO:0000049,tRNA binding|GO:0000166,nucleotide binding|GO:0004812,aminoacyl-tRNA ligase activity|GO:0004817,cysteine-tRNA ligase activity|GO:0004817,cysteine-tRNA ligase activity|GO:0005524,ATP binding|GO:0016874,ligase activity|GO:0042803,protein homodimerization activity|GO:0046872,metal ion binding	GO:0005737,cytoplasm|GO:0005829,cytosol	path:rno00970 Aminoacyl-tRNA biosynthesis - Rattus norvegicus (rat)
Clec5a	Clec5a	chr4:68810329-68819921	A	B	OK	3.26962	7.95624	1.28296	3.04002	5e-05	0.000289296	yes	Up	GO:0002076,osteoblast development|GO:0002376,immune system process|GO:0030099,myeloid cell differentiation|GO:0033033,negative regulation of myeloid cell apoptotic process|GO:0043066,negative regulation of apoptotic process|GO:0045087,innate immune response|GO:0045087,innate immune response|GO:0046718,viral entry into host cell|GO:0050715,positive regulation of cytokine secretion	GO:0001618,virus receptor activity|GO:0001618,virus receptor activity|GO:0005515,protein binding|GO:0030246,carbohydrate binding	GO:0005886,plasma membrane|GO:0009986,cell surface|GO:0016020,membrane|GO:0016021,integral component of membrane
Clec4a2	Clec4a2	chr4:155793058-155867731	A	B	OK	2.75122	6.67819	1.27938	2.25008	0.00025	0.00125935	yes	Up	GO:0002250,adaptive immune response|GO:0002376,immune system process|GO:0045087,innate immune response	GO:0030246,carbohydrate binding	GO:0016020,membrane|GO:0016021,integral component of membrane
LOC108349796	LOC108349796	chr1:278116998-278140064	A	B	OK	0.402638	0.977009	1.27889	1.36751	0.0304	0.0750182	no	Up
Bax	Bax	chr1:101451800-101457207	A	B	OK	22.6603	54.9367	1.2776	4.13924	5e-05	0.000289296	yes	Up	GO:0001541,ovarian follicle development|GO:0001541,ovarian follicle development|GO:0001764,neuron migration|GO:0001776,leukocyte homeostasis|GO:0001777,T cell homeostatic proliferation|GO:0001782,B cell homeostasis|GO:0001782,B cell homeostasis|GO:0001783,B cell apoptotic process|GO:0001783,B cell apoptotic process|GO:0001822,kidney development|GO:0001836,release of cytochrome c from mitochondria…	GO:0005515,protein binding|GO:0008289,lipid binding|GO:0015267,channel activity|GO:0015267,channel activity|GO:0031072,heat shock protein binding|GO:0032403,protein complex binding|GO:0042802,identical protein binding|GO:0042803,protein homodimerization activity|GO:0042803,protein homodimerization activity|GO:0042803,protein homodimerization activity|GO:0046982,protein heterodimerization activity…	GO:0005622,intracellular|GO:0005634,nucleus|GO:0005635,nuclear envelope|GO:0005737,cytoplasm|GO:0005737,cytoplasm|GO:0005739,mitochondrion|GO:0005739,mitochondrion|GO:0005741,mitochondrial outer membrane|GO:0005741,mitochondrial outer membrane|GO:0005757,mitochondrial permeability transition pore complex|GO:0005783,endoplasmic reticulum|GO:0005783,endoplasmic reticulum|GO:0005789,endoplasmic reti…	path:rno01521 EGFR tyrosine kinase inhibitor resistance - Rattus norvegicus (rat)|path:rno01522 Endocrine resistance - Rattus norvegicus (rat)|path:rno01524 Platinum drug resistance - Rattus norvegicus (rat)|path:rno04071 Sphingolipid signaling pathway - Rattus norvegicus (rat)|path:rno04115 p53 signaling pathway - Rattus norvegicus (rat)|path:rno04141 Protein processing in endoplasmic reticulum …
Pgbd1	Pgbd1	chr17:45223832-45229463	A	B	OK	0.371307	0.899823	1.27703	2.3227	0.0002	0.00103062	yes	Up		GO:0003700,transcription factor activity, sequence-specific DNA binding|GO:0043565,sequence-specific DNA binding	GO:0005634,nucleus
Lama5	Lama5	chr3:175553041-175601112	A	B	OK	17.2184	41.6936	1.27587	4.79306	5e-05	0.000289296	yes	Up	GO:0001658,branching involved in ureteric bud morphogenesis|GO:0001738,morphogenesis of a polarized epithelium|GO:0001755,neural crest cell migration|GO:0001942,hair follicle development|GO:0007155,cell adhesion|GO:0007229,integrin-mediated signaling pathway|GO:0007517,muscle organ development|GO:0009887,organ morphogenesis|GO:0016331,morphogenesis of embryonic epithelium|GO:0016477,cell migratio…	GO:0005102,receptor binding|GO:0005178,integrin binding|GO:0005178,integrin binding|GO:0005515,protein binding	GO:0005576,extracellular region|GO:0005578,proteinaceous extracellular matrix|GO:0005604,basement membrane|GO:0005604,basement membrane|GO:0005605,basal lamina|GO:0005610,laminin-5 complex|GO:0005615,extracellular space|GO:0005634,nucleus|GO:0031012,extracellular matrix|GO:0031012,extracellular matrix|GO:0043259,laminin-10 complex|GO:0043259,laminin-10 complex|GO:0070062,extracellular exosome	path:rno01100 Metabolic pathways - Rattus norvegicus (rat)|path:rno04151 PI3K-Akt signaling pathway - Rattus norvegicus (rat)|path:rno04510 Focal adhesion - Rattus norvegicus (rat)|path:rno04512 ECM-receptor interaction - Rattus norvegicus (rat)|path:rno05145 Toxoplasmosis - Rattus norvegicus (rat)|path:rno05146 Amoebiasis - Rattus norvegicus (rat)|path:rno05165 Human papillomavirus infection - R…
Vars	Vars	chr20:4993538-5008259	A	B	OK	8.17363	19.792	1.27587	4.76016	5e-05	0.000289296	yes	Up	GO:0006412,translation|GO:0006418,tRNA aminoacylation for protein translation|GO:0006438,valyl-tRNA aminoacylation	GO:0000166,nucleotide binding|GO:0002161,aminoacyl-tRNA editing activity|GO:0004812,aminoacyl-tRNA ligase activity|GO:0004832,valine-tRNA ligase activity|GO:0004832,valine-tRNA ligase activity|GO:0005524,ATP binding|GO:0016874,ligase activity	GO:0005739,mitochondrion	path:rno00970 Aminoacyl-tRNA biosynthesis - Rattus norvegicus (rat)
Gspt1	Gspt1	chr10:4313099-4347661	A	B	OK	2.60971	6.30953	1.27364	3.25014	5e-05	0.000289296	yes	Up	GO:0000184,nuclear-transcribed mRNA catabolic process, nonsense-mediated decay|GO:0002184,cytoplasmic translational termination|GO:0006412,translation|GO:0006479,protein methylation	GO:0000166,nucleotide binding|GO:0003747,translation release factor activity|GO:0003747,translation release factor activity|GO:0003924,GTPase activity|GO:0005525,GTP binding|GO:0044822,poly(A) RNA binding	GO:0018444,translation release factor complex	path:rno03015 mRNA surveillance pathway - Rattus norvegicus (rat)
Nol12	Nol12	chr7:120161237-120166852	A	B	OK	3.78008	9.13743	1.27337	2.57329	0.0001	0.000551933	yes	Up	GO:0008150,biological_process	GO:0003697,single-stranded DNA binding|GO:0003723,RNA binding|GO:0003723,RNA binding|GO:0019843,rRNA binding|GO:0044822,poly(A) RNA binding	GO:0005634,nucleus|GO:0005730,nucleolus|GO:0005730,nucleolus|GO:0005730,nucleolus
Nmd3	Nmd3	chr2:166402837-166428331	A	B	OK	16.8171	40.6199	1.27225	4.71298	5e-05	0.000289296	yes	Up	GO:0000055,ribosomal large subunit export from nucleus|GO:0006810,transport|GO:0015031,protein transport	GO:0030674,protein binding, bridging|GO:0043023,ribosomal large subunit binding|GO:0044822,poly(A) RNA binding	GO:0005634,nucleus|GO:0005654,nucleoplasm|GO:0005730,nucleolus|GO:0005737,cytoplasm|GO:0016020,membrane	path:rno03008 Ribosome biogenesis in eukaryotes - Rattus norvegicus (rat)|path:rno03013 RNA transport - Rattus norvegicus (rat)
U2af1	U2af1	chr20:10396651-10407564	A	B	OK	50.416	121.46	1.26852	4.8321	5e-05	0.000289296	yes	Up	GO:0006397,mRNA processing|GO:0008380,RNA splicing	GO:0000166,nucleotide binding|GO:0003676,nucleic acid binding|GO:0003723,RNA binding|GO:0005515,protein binding|GO:0046872,metal ion binding|GO:0050733,RS domain binding	GO:0005634,nucleus|GO:0005681,spliceosomal complex|GO:0016607,nuclear speck	path:rno03040 Spliceosome - Rattus norvegicus (rat)
Gk5	Gk5	chr8:103929092-104001916	A	B	OK	0.409482	0.984715	1.26591	2.07519	0.0012	0.00493655	yes	Up	GO:0005975,carbohydrate metabolic process|GO:0006071,glycerol metabolic process|GO:0016310,phosphorylation	GO:0000166,nucleotide binding|GO:0004370,glycerol kinase activity|GO:0005524,ATP binding|GO:0016301,kinase activity|GO:0016740,transferase activity|GO:0016773,phosphotransferase activity, alcohol group as acceptor	GO:0005737,cytoplasm
Eif2s1	Eif2s1	chr6:102048371-102073041	A	B	OK	52.7232	126.755	1.26553	5.04112	5e-05	0.000289296	yes	Up	GO:0002230,positive regulation of defense response to virus by host|GO:0006412,translation|GO:0006413,translational initiation|GO:0006417,regulation of translation|GO:0032057,negative regulation of translational initiation in response to stress|GO:0034198,cellular response to amino acid starvation|GO:0034605,cellular response to heat|GO:0034644,cellular response to UV|GO:0034976,response to endop…	GO:0003676,nucleic acid binding|GO:0003723,RNA binding|GO:0003743,translation initiation factor activity|GO:0003743,translation initiation factor activity|GO:0005515,protein binding|GO:0043022,ribosome binding|GO:0043022,ribosome binding|GO:0044822,poly(A) RNA binding	GO:0005634,nucleus|GO:0005634,nucleus|GO:0005737,cytoplasm|GO:0005737,cytoplasm|GO:0005840,ribosome|GO:0005850,eukaryotic translation initiation factor 2 complex|GO:0005850,eukaryotic translation initiation factor 2 complex|GO:0005851,eukaryotic translation initiation factor 2B complex|GO:0005851,eukaryotic translation initiation factor 2B complex|GO:0010494,cytoplasmic stress granule|GO:0016020,…	path:rno03013 RNA transport - Rattus norvegicus (rat)|path:rno04140 Autophagy - animal - Rattus norvegicus (rat)|path:rno04141 Protein processing in endoplasmic reticulum - Rattus norvegicus (rat)|path:rno04210 Apoptosis - Rattus norvegicus (rat)|path:rno04932 Non-alcoholic fatty liver disease (NAFLD) - Rattus norvegicus (rat)|path:rno05160 Hepatitis C - Rattus norvegicus (rat)|path:rno05162 Meas…
Nolc1	Nolc1	chr1:265829054-265839819	A	B	OK	14.8089	35.5965	1.26527	4.95091	5e-05	0.000289296	yes	Up	GO:0007000,nucleolus organization	GO:0005515,protein binding	GO:0005654,nucleoplasm|GO:0005730,nucleolus|GO:0015030,Cajal body|GO:0030532,small nuclear ribonucleoprotein complex
Igf2bp2	Igf2bp2	chr11:82466070-82621105	A	B	OK	4.0922	9.83291	1.26474	4.10943	5e-05	0.000289296	yes	Up	GO:0006417,regulation of translation|GO:0006810,transport|GO:0051028,mRNA transport	GO:0000166,nucleotide binding|GO:0003676,nucleic acid binding|GO:0003723,RNA binding|GO:0003729,mRNA binding|GO:0003730,mRNA 3'-UTR binding|GO:0044822,poly(A) RNA binding|GO:0048027,mRNA 5'-UTR binding	GO:0005634,nucleus|GO:0005737,cytoplasm|GO:0005856,cytoskeleton
Chi3l1	Chi3l1	chr13:51022843-51030797	A	B	OK	25.4874	61.2409	1.26471	4.78754	5e-05	0.000289296	yes	Up
Adora2b	Adora2b	chr10:48569562-48586366	A	B	OK	4.67881	11.2346	1.26373	3.45355	5e-05	0.000289296	yes	Up	GO:0001973,adenosine receptor signaling pathway|GO:0002882,positive regulation of chronic inflammatory response to non-antigenic stimulus|GO:0007165,signal transduction|GO:0007186,G-protein coupled receptor signaling pathway|GO:0007189,adenylate cyclase-activating G-protein coupled receptor signaling pathway|GO:0008284,positive regulation of cell proliferation|GO:0008285,negative regulation of ce…	GO:0001609,G-protein coupled adenosine receptor activity|GO:0004871,signal transducer activity|GO:0004930,G-protein coupled receptor activity	GO:0005886,plasma membrane|GO:0005886,plasma membrane|GO:0009986,cell surface|GO:0016020,membrane|GO:0016021,integral component of membrane	path:rno04015 Rap1 signaling pathway - Rattus norvegicus (rat)|path:rno04020 Calcium signaling pathway - Rattus norvegicus (rat)|path:rno04080 Neuroactive ligand-receptor interaction - Rattus norvegicus (rat)|path:rno04270 Vascular smooth muscle contraction - Rattus norvegicus (rat)|path:rno05034 Alcoholism - Rattus norvegicus (rat)
Lrrc32	Lrrc32	chr1:163443971-163457426	A	B	OK	4.31868	10.3636	1.26287	4.22585	5e-05	0.000289296	yes	Up	GO:0010628,positive regulation of gene expression|GO:0046007,negative regulation of activated T cell proliferation|GO:0050710,negative regulation of cytokine secretion
Emc6	Emc6	chr10:59741771-59743338	A	B	OK	31.0416	74.4673	1.2624	4.07209	5e-05	0.000289296	yes	Up	GO:0000045,autophagosome assembly|GO:0000045,autophagosome assembly|GO:0034975,protein folding in endoplasmic reticulum	GO:0003674,molecular_function	GO:0005783,endoplasmic reticulum|GO:0016020,membrane|GO:0016021,integral component of membrane|GO:0030176,integral component of endoplasmic reticulum membrane|GO:0072546,ER membrane protein complex|GO:0072546,ER membrane protein complex|GO:0097631,integral component of omegasome membrane
Alg12	Alg12	chr7:129798662-129812677	A	B	OK	4.46557	10.7118	1.26229	3.53544	5e-05	0.000289296	yes	Up	GO:0006487,protein N-linked glycosylation|GO:0006487,protein N-linked glycosylation|GO:0006488,dolichol-linked oligosaccharide biosynthetic process	GO:0000030,mannosyltransferase activity|GO:0000030,mannosyltransferase activity|GO:0016740,transferase activity|GO:0016757,transferase activity, transferring glycosyl groups|GO:0052917,dol-P-Man:Man(7)GlcNAc(2)-PP-Dol alpha-1,6-mannosyltransferase activity	GO:0005783,endoplasmic reticulum|GO:0016020,membrane|GO:0016021,integral component of membrane	path:rno00510 N-Glycan biosynthesis - Rattus norvegicus (rat)|path:rno01100 Metabolic pathways - Rattus norvegicus (rat)
Lrrc59	Lrrc59	chr10:82352389-82375510	A	B	OK	35.8889	86.0389	1.26145	4.93095	5e-05	0.000289296	yes	Up	GO:0008150,biological_process	GO:0044822,poly(A) RNA binding	GO:0005634,nucleus|GO:0005783,endoplasmic reticulum|GO:0016020,membrane|GO:0016021,integral component of membrane|GO:0042645,mitochondrial nucleoid|GO:0043231,intracellular membrane-bounded organelle
Nepro	Nepro	chr11:60919476-60931642	A	B	OK	4.2841	10.2669	1.26093	3.437	5e-05	0.000289296	yes	Up	GO:0007275,multicellular organismal development|GO:0045665,negative regulation of neuron differentiation|GO:0045747,positive regulation of Notch signaling pathway	GO:0003674,molecular_function	GO:0005634,nucleus|GO:0005730,nucleolus
Slc39a14	Slc39a14	chr15:51982871-52029841	A	B	OK	2.86998	6.86936	1.25913	4.05331	5e-05	0.000289296	yes	Up	GO:0006810,transport|GO:0006811,ion transport|GO:0006826,iron ion transport|GO:0006829,zinc II ion transport|GO:0006882,cellular zinc ion homeostasis|GO:0030001,metal ion transport|GO:0055085,transmembrane transport|GO:0071577,zinc II ion transmembrane transport|GO:0071578,zinc II ion transmembrane import	GO:0005385,zinc ion transmembrane transporter activity|GO:0005385,zinc ion transmembrane transporter activity|GO:0015093,ferrous iron transmembrane transporter activity|GO:0046873,metal ion transmembrane transporter activity	GO:0005783,endoplasmic reticulum|GO:0005794,Golgi apparatus|GO:0005886,plasma membrane|GO:0005886,plasma membrane|GO:0005887,integral component of plasma membrane|GO:0016020,membrane|GO:0016021,integral component of membrane	path:rno04216 Ferroptosis - Rattus norvegicus (rat)
Mars	Mars	chr7:70571434-70602425	A	B	OK	21.4913	51.3919	1.25779	4.01818	5e-05	0.000289296	yes	Up	GO:0006412,translation|GO:0006418,tRNA aminoacylation for protein translation|GO:0006431,methionyl-tRNA aminoacylation|GO:0009303,rRNA transcription	GO:0000049,tRNA binding|GO:0000166,nucleotide binding|GO:0003723,RNA binding|GO:0004812,aminoacyl-tRNA ligase activity|GO:0004825,methionine-tRNA ligase activity|GO:0005524,ATP binding|GO:0016874,ligase activity	GO:0005730,nucleolus|GO:0005737,cytoplasm|GO:0005739,mitochondrion|GO:0016020,membrane|GO:0070062,extracellular exosome	path:rno00450 Selenocompound metabolism - Rattus norvegicus (rat)|path:rno00970 Aminoacyl-tRNA biosynthesis - Rattus norvegicus (rat)
[truncated: 325 more rows]

## Sheet: C_vs_A_UP
gene_id	gene	locus	group_1	group_2	status	value_1	value_2	log2(fold_change)	test_stat	p_value	q_value	significant	Type	GO_BP	GO_MF	GO_CC	KEGG_PATHWAY
[truncated: 809 more rows]

## Sheet: C_vs_B_UP
gene_id	gene	locus	group_1	group_2	status	value_1	value_2	log2(fold_change)	test_stat	p_value	q_value	significant	Type	GO_BP	GO_MF	GO_CC	KEGG_PATHWAY
[truncated: 54 more rows]

## Sheet: B_Vs_A_down
gene_id	gene	locus	group_1	group_2	status	value_1	value_2	log2(fold_change)	test_stat	p_value	q_value	significant	Type	GO_BP	GO_MF	GO_CC	KEGG_PATHWAY
[truncated: 881 more rows]

[truncated: 2 more sheets: C_Vs_A_down, C_vs_B_down]
