# Supplementary material for: Combined signaling of NF-kappaB and IL-17 contributes to Mesenchymal stem cells-mediated protection for Paraquat-induced acute lung injury
Source: BMC Pulm Med. 2020 Jul 17;20:195. doi: 10.1186/s12890-020-01232-5 (PMC7367411; doi:10.1186/s12890-020-01232-5)
Supplement: Supplementary file 3 — Additional file 3. [file 12890_2020_1232_MOESM3_ESM.xlsx]

## Sheet: B_vs_A
ID	Description	GeneRatio	BgRatio	pvalue	p.adjust	qvalue	geneID	Count	Type
GO:0044699	single-organism process	1230/1450	13895/19509	1.69345e-36	5.36738e-33	3.78797e-33	LOC100134871/Abo/LOC100360087/Pgd/LOC100360205/Fam83g/Ddx60/Relb/Shisa9/Hilpda/LOC100361898/Cdkl5/Ankdd1a/LOC100362814/LOC100363502/LOC100909441/LOC100909712/Chadl/LOC100911825/LOC100911928/LOC100912076/Nupr1/Ak6/LOC103689968/Hoxa1/Nrg1/Sqstm1/Ces1d/Slc6a20/Gpnmb/Hadh/Acsl4/P2rx5/Epm2a/Ltc4s/Asah2/Cxcl2/Pdlim3/Vcan/Phyh/Pde6h/Gtpbp4/Wnt2/Rbm3/Dag1/Map2k6/Aatf/Slc7a10/Casp4/Wif1/Dlk1/Cdh4/Aimp1/Cd…	1230	BP
GO:0009987	cellular process	1314/1450	15468/19509	2.27735e-33	4.81204e-30	3.39605e-30	Abo/Pgd/LOC100360205/Fam83g/LOC100360522/LOC100360573/Ddx60/LOC100360977/Relb/Shisa9/Snrpa1/Hilpda/LOC100361898/Ikzf4/Cyhr1/LOC100362684/Cdkl5/Ankdd1a/LOC100362814/LOC100363502/LOC100909441/LOC100909712/Chadl/LOC100911372/LOC100911825/LOC100911928/LOC100912076/Nupr1/Nynrin/LOC100912604/Ak6/LOC103689968/Hoxa1/LOC103693375/LOC103694404/Nrg1/Sqstm1/Ces1d/Slc6a20/Gpnmb/Hadh/Acsl4/P2rx5/Epm2a/Ltc4s/As…	1314	BP
GO:0044767	single-organism developmental process	610/1450	5501/19509	3.61185e-32	5.72388e-29	4.03957e-29	LOC100360205/Relb/Cdkl5/Chadl/Nupr1/Hoxa1/Nrg1/Sqstm1/Ces1d/Gpnmb/Acsl4/P2rx5/Epm2a/Pdlim3/Vcan/Gtpbp4/Wnt2/Dag1/Aatf/Casp4/Wif1/Dlk1/Cdh4/Aimp1/Cdkn1a/Tjp2/Usp2/Wnt2b/Timp1/Pou2f3/Ggt1/Csf2/Eif4ebp1/Tnc/Cap2/Aldh1a2/F2rl1/Acacb/Epb41l3/Pcdh12/Kcnh2/Ccr3/Mmp12/Hmga1/Serpinb7/Cntn1/Csrp3/Hspg2/Ccl17/Klhl41/Lama5/Ugt1a7c/Il23a/Anxa7/Dmbt1/Sphk1/Cysltr2/Dnph1/Mmp13/Ppp1r15a/Dusp5/Ndrg2/Pde5a/Kcne2/E…	610	BP
GO:0032502	developmental process	613/1450	5550/19509	7.38974e-32	9.36871e-29	6.61187e-29	LOC100360205/Relb/Cdkl5/Chadl/Nupr1/Hoxa1/Nrg1/Sqstm1/Ces1d/Gpnmb/Acsl4/P2rx5/Epm2a/Pdlim3/Vcan/Gtpbp4/Wnt2/Dag1/Aatf/Casp4/Wif1/Dlk1/Cdh4/Aimp1/Cdkn1a/Tjp2/Usp2/Wnt2b/Timp1/Pou2f3/Ggt1/Csf2/Eif4ebp1/Tnc/Cap2/Aldh1a2/F2rl1/Acacb/Epb41l3/Pcdh12/Kcnh2/Ccr3/Mmp12/Hmga1/Serpinb7/Cntn1/Csrp3/Hspg2/Ccl17/Klhl41/Lama5/Ugt1a7c/Il23a/Anxa7/Dmbt1/Sphk1/Cysltr2/Dnph1/Mmp13/Ppp1r15a/Dusp5/Ndrg2/Pde5a/Kcne2/E…	613	BP
GO:0010033	response to organic substance	367/1450	2825/19509	8.43859e-30	8.91537e-27	6.29193e-27	Abo/Fam83g/Relb/Hoxa1/Hadh/Acsl4/P2rx5/Ltc4s/Asah2/Cxcl2/Wnt2/Rbm3/Dag1/Map2k6/Nfil3/Cdkn1a/Tjp2/Timp1/Ggt1/Csf2/Eif4ebp1/Tnc/Ptprn/Aldh1a2/F2rl1/Gsr/Acacb/Il1r2/Ccr3/Mmp12/Abcc3/Ugt1a7c/Anxa7/Dmbt1/Il24/Sphk1/Mmp13/Il13ra2/Ppp1r15a/Pde5a/Eif2b3/Adh7/Acsbg1/Cxcl3/Spon2/Nme1/Sftpb/C1s/Acot2/Oas1a/Adcyap1r1/Adra2b/Aldoc/Atp1a2/Bdnf/Cebpa/Cftr/Cyp1a1/Cyp2b1/Ddc/Nqo1/Fbp1/Fst/G6pd/Gapdh/Gja1/Gstp1/Hm…	367	BP
GO:0006950	response to stress	407/1450	3260/19509	1.08863e-29	9.85828e-27	6.95738e-27	LOC100360205/Ddx60/Relb/Hilpda/LOC100362814/Acot11/Nupr1/LOC103689968/LOC103693375/LOC103694404/Nrg1/Sqstm1/P2rx5/Ltc4s/Cxcl2/Vcan/Rbm3/Map2k6/Aatf/Casp4/Aimp1/Cdkn1a/Wnt2b/Timp1/Pou2f3/Ggt1/Eif4ebp1/Tnc/Plaa/Ptprn/F2rl1/Pik3c2g/Ccr3/Erp29/Mmp12/Hmga1/Prdx1/Hspg2/Rcan2/Il23a/Anxa7/Dmbt1/Pnma1/Il24/Sphk1/Mmp13/Ppp1r15a/Pde5a/Eif2b3/Gzmb/Cxcl3/Spon2/Nme1/Sftpb/Unc13d/C1s/Ear11/Acot2/Oas1a/Adcyap1r1…	407	BP
GO:0007275	multicellular organismal development	527/1450	4646/19509	5.47467e-29	4.33799e-26	3.0615e-26	LOC100360205/Relb/Cdkl5/Chadl/Nupr1/Hoxa1/Nrg1/Gpnmb/Acsl4/P2rx5/Epm2a/Pdlim3/Vcan/Wnt2/Dag1/Aatf/Casp4/Wif1/Dlk1/Cdh4/Aimp1/Cdkn1a/Usp2/Wnt2b/Timp1/Pou2f3/Csf2/Eif4ebp1/Tnc/Aldh1a2/F2rl1/Acacb/Epb41l3/Pcdh12/Kcnh2/Ccr3/Serpinb7/Cntn1/Csrp3/Hspg2/Klhl41/Lama5/Ugt1a7c/Il23a/Dmbt1/Sphk1/Cysltr2/Mmp13/Ppp1r15a/Dusp5/Ndrg2/Pde5a/Kcne2/Eif2b3/Epha7/Acsbg1/Bzw2/Gpc2/Nav2/Dnm3/Nme1/Vmp1/C1s/Adcyap1r1/Ad…	527	BP
GO:0048731	system development	493/1450	4270/19509	1.63104e-28	1.14879e-25	8.10749e-26	LOC100360205/Relb/Cdkl5/Chadl/Nupr1/Hoxa1/Nrg1/Gpnmb/Acsl4/P2rx5/Epm2a/Pdlim3/Vcan/Wnt2/Dag1/Casp4/Dlk1/Cdh4/Aimp1/Cdkn1a/Usp2/Wnt2b/Timp1/Pou2f3/Csf2/Eif4ebp1/Tnc/Aldh1a2/F2rl1/Acacb/Epb41l3/Pcdh12/Kcnh2/Ccr3/Serpinb7/Cntn1/Csrp3/Hspg2/Klhl41/Lama5/Ugt1a7c/Il23a/Sphk1/Cysltr2/Mmp13/Ppp1r15a/Ndrg2/Pde5a/Kcne2/Eif2b3/Epha7/Acsbg1/Bzw2/Gpc2/Nav2/Dnm3/Nme1/C1s/Adra2b/Aldoc/Bdnf/Cebpa/Cftr/Cyp1a1/Dbp…	493	BP
GO:0048856	anatomical structure development	555/1450	5024/19509	7.46271e-28	4.73061e-25	3.33858e-25	LOC100360205/Relb/Cdkl5/Chadl/Nupr1/Hoxa1/Nrg1/Ces1d/Gpnmb/Acsl4/P2rx5/Epm2a/Pdlim3/Vcan/Wnt2/Dag1/Aatf/Casp4/Dlk1/Cdh4/Aimp1/Cdkn1a/Tjp2/Usp2/Wnt2b/Timp1/Pou2f3/Csf2/Eif4ebp1/Tnc/Cap2/Aldh1a2/F2rl1/Acacb/Epb41l3/Pcdh12/Kcnh2/Ccr3/Mmp12/Serpinb7/Cntn1/Csrp3/Hspg2/Ccl17/Klhl41/Lama5/Ugt1a7c/Il23a/Anxa7/Dmbt1/Sphk1/Cysltr2/Dnph1/Mmp13/Ppp1r15a/Dusp5/Ndrg2/Pde5a/Kcne2/Eif2b3/Epha7/Acsbg1/Bzw2/Gpc2/N…	555	BP
GO:0008152	metabolic process	976/1450	10503/19509	1.69033e-27	9.74093e-25	6.87456e-25	Abo/Pgd/LOC100360238/Fam83g/LOC100360522/LOC100360573/LOC100360977/Relb/Snrpa1/LOC100361898/Ikzf4/Cyhr1/LOC100362684/Cdkl5/LOC100362814/LOC100363502/LOC100909712/LOC100911372/Tshz2/Nupr1/Nynrin/LOC100912604/Ak6/LOC102551435/LOC103689968/Hoxa1/LOC103693375/LOC103694404/Nrg1/Sqstm1/Ces1d/Hadh/Acsl4/P2rx5/Epm2a/Ltc4s/Asah2/Phyh/Pde6h/Gtpbp4/Wnt2/Rbm3/Dag1/Map2k6/Aatf/Nfil3/Casp4/Dlk1/Cdkn1a/Usp2/Dna…	976	BP
GO:0048518	positive regulation of biological process	559/1450	5142/19509	2.97385e-26	1.57094e-23	1.10867e-23	Abo/LOC100360205/Ddx60/Relb/Hilpda/Ikzf4/Cdkl5/Nupr1/Hoxa1/Nrg1/Sqstm1/Acsl4/Ltc4s/Cxcl2/Pde6h/Wnt2/Rbm3/Dag1/Map2k6/Aatf/Nfil3/Casp4/Wif1/Cdh4/Cdkn1a/Usp2/Dnajc2/Wnt2b/Sec14l2/Timp1/Pou2f3/Csf2/Eif4ebp1/Tnc/Plaa/Aldh1a2/F2rl1/Acacb/Kcnh2/Ccr3/Erp29/Mmp12/Hmga1/Serpinb7/Cntn1/Csrp3/Hspg2/Il23a/Tmprss2/Dmbt1/Il24/Sphk1/Cysltr2/Dkc1/Dnph1/Mmp13/Il13ra2/Ppp1r15a/Adap1/Pde5a/Kcne2/Eif2b3/Epha7/Avpi1/…	559	BP
GO:0009605	response to external stimulus	302/1450	2267/19509	7.92041e-26	3.86211e-23	2.72565e-23	Abo/Ddx60/Hilpda/LOC100362814/LOC103689968/Hoxa1/LOC103693375/LOC103694404/Nrg1/Sqstm1/Acsl4/P2rx5/Ltc4s/Cxcl2/Dag1/Casp4/Cdh4/Aimp1/Cdkn1a/Usp2/Wnt2b/Ggt1/Csf2/Tnc/Kcnj4/Aldh1a2/F2rl1/Gsr/Pik3c2g/Ccr3/Hmga1/Csrp3/Ccl17/Abcc3/Il23a/Il24/Sphk1/Mmp13/Il13ra2/Ppp1r15a/Pde5a/Adh7/Epha7/Cxcl3/Spon2/Nme1/Sftpb/Unc13d/Ear11/Acot2/Oas1a/Atp1a2/Bdnf/C2/Cebpa/Cyp1a1/Nqo1/Eno1/G6pd/Gja1/Grin2d/Gstp1/Hmox1/I…	302	BP
GO:0044763	single-organism cellular process	1104/1450	12538/19509	4.01366e-24	1.81733e-21	1.28256e-21	Abo/Pgd/LOC100360205/Fam83g/Ddx60/Relb/Shisa9/Hilpda/LOC100361898/Cdkl5/Ankdd1a/LOC100362814/LOC100363502/LOC100909441/LOC100909712/Chadl/LOC100911825/LOC100911928/LOC100912076/Nupr1/Ak6/LOC103689968/Hoxa1/Nrg1/Sqstm1/Ces1d/Slc6a20/Gpnmb/Hadh/Acsl4/P2rx5/Epm2a/Ltc4s/Asah2/Cxcl2/Pdlim3/Vcan/Phyh/Pde6h/Gtpbp4/Wnt2/Rbm3/Dag1/Map2k6/Aatf/Slc7a10/Casp4/Wif1/Dlk1/Cdh4/Aimp1/Cdkn1a/Tjp2/Usp2/Dnajc2/Wnt2…	1104	BP
GO:0051179	localization	553/1450	5187/19509	1.02972e-23	4.3516e-21	3.0711e-21	LOC100134871/LOC100360087/Hilpda/LOC100361898/Cdkl5/Nrg1/Slc6a20/Hadh/Acsl4/P2rx5/Cxcl2/Vcan/Gtpbp4/Dag1/Map2k6/Slc7a10/Casp4/Aimp1/Cdkn1a/Tjp2/Sec14l2/Timp1/Csf2/Kcnj4/Ptprn/Sdc3/F2rl1/Acacb/Pik3c2g/Epb41l3/Fxyd3/Kcnh2/Ccr3/Erp29/Mmp12/Kcnj12/Kcnc3/Prdx1/Cntn1/Csrp3/Hspg2/Ccl17/Lama5/Abcc3/Il23a/Tmprss2/Ryr3/Dmbt1/Slc38a4/Il24/Kcnj15/Sphk1/Mmp13/Il13ra2/Ppp1r15a/Kcne2/Timm9/Slc2a13/Gp2/Sgk2/Cxcl…	553	BP
GO:0051239	regulation of multicellular organismal process	319/1450	2533/19509	3.51808e-23	1.39382e-20	9.83675e-21	Ddx60/Relb/Hilpda/Cdkl5/Chadl/Nupr1/Nrg1/Gpnmb/P2rx5/Wnt2/Dag1/Casp4/Cdh4/Aimp1/Usp2/Wnt2b/Timp1/Csf2/F2rl1/Acacb/Kcnh2/Ccr3/Serpinb7/Cntn1/Csrp3/Klhl41/Lama5/Il23a/Dmbt1/Sphk1/Cysltr2/Mmp13/Ppp1r15a/Ndrg2/Pde5a/Kcne2/Epha7/Spon2/Dnm3/Nme1/Hspb6/Adra2b/Atp1a2/Bdnf/Cebpa/Cftr/Fst/G6pd/Gja1/Grin2d/Gstp1/Hmox1/Iapp/Il6/Inha/Mbp/Met/Mst1/Myc/Orm1/Serpine1/Reg3g/Ngef/Ripk3/Plcb1/Ccl2/Cxcl12/Tbxa2r/Tnn…	319	BP
GO:0071704	organic substance metabolic process	896/1450	9650/19509	7.56016e-23	2.81905e-20	1.98952e-20	Abo/Pgd/LOC100360238/Fam83g/LOC100360522/LOC100360573/LOC100360977/Relb/Snrpa1/LOC100361898/Ikzf4/Cyhr1/LOC100362684/Cdkl5/LOC100363502/LOC100909712/LOC100911372/Tshz2/Nupr1/Nynrin/LOC100912604/Ak6/Hoxa1/LOC103693375/LOC103694404/Nrg1/Sqstm1/Ces1d/Hadh/Acsl4/Epm2a/Ltc4s/Asah2/Phyh/Pde6h/Gtpbp4/Wnt2/Rbm3/Dag1/Map2k6/Aatf/Nfil3/Casp4/Dlk1/Cdkn1a/Usp2/Dnajc2/Sec14l2/Timp1/Pou2f3/Ggt1/Csf2/Eif4ebp1/T…	896	BP
GO:0044710	single-organism metabolic process	497/1450	4562/19509	9.03928e-23	3.18333e-20	2.2466e-20	Abo/Pgd/LOC100361898/LOC100362814/LOC100363502/Ak6/LOC103689968/Nrg1/Sqstm1/Ces1d/Hadh/Acsl4/P2rx5/Epm2a/Ltc4s/Asah2/Phyh/Pde6h/Rbm3/Dag1/Map2k6/Sec14l2/Timp1/Ggt1/Aldh1a2/F2rl1/Gsr/Acacb/Pik3c2g/Pcdh12/Kcnh2/Ccr3/Erp29/Hmga1/Serpinb7/Prdx1/Msmo1/Ugt1a7c/Dhrs9/Sphk1/Cysltr2/Dkc1/Dnph1/Mmp13/Ppp1r15a/Dusp5/Ndrg2/Pde5a/Ehhadh/Adh7/Epha7/Avpi1/Acsbg1/Nme1/Sftpb/C1s/Gls2/Acot2/Oas1a/Adcyap1r1/Adra2b/…	497	BP
GO:0048522	positive regulation of cellular process	487/1450	4482/19509	6.01152e-22	2.00563e-19	1.41546e-19	Abo/LOC100360205/Ddx60/Relb/Hilpda/Ikzf4/Cdkl5/Nupr1/Hoxa1/Nrg1/Sqstm1/Acsl4/Cxcl2/Pde6h/Wnt2/Rbm3/Dag1/Map2k6/Aatf/Casp4/Wif1/Cdh4/Cdkn1a/Usp2/Dnajc2/Wnt2b/Timp1/Pou2f3/Csf2/Eif4ebp1/Tnc/Aldh1a2/F2rl1/Kcnh2/Ccr3/Erp29/Mmp12/Hmga1/Serpinb7/Cntn1/Csrp3/Hspg2/Il23a/Tmprss2/Dmbt1/Il24/Sphk1/Cysltr2/Dkc1/Dnph1/Mmp13/Ppp1r15a/Pde5a/Kcne2/Epha7/Avpi1/Gzmb/Cxcl3/Dnm3/Nme1/Unc13d/Prom2/Gls2/Adcyap1r1/Adr…	487	BP
GO:0044281	small molecule metabolic process	246/1450	1813/19509	7.05604e-22	2.23641e-19	1.57833e-19	Pgd/LOC100363502/Ak6/Ces1d/Hadh/Acsl4/Epm2a/Ltc4s/Asah2/Phyh/Sec14l2/Ggt1/Aldh1a2/Acacb/Msmo1/Ugt1a7c/Dhrs9/Sphk1/Dnph1/Pde5a/Ehhadh/Adh7/Acsbg1/Nme1/Gls2/Acot2/Oas1a/Adcyap1r1/Adra2b/Aldoc/Atp1a2/Bdnf/Cebpa/Cftr/Cyp1a1/Cyp2a3/Cyp2b1/Ddc/Eno1/Fbp1/G6pd/Gapdh/Hdc/Iapp/Il6/Ivd/Ldha/Me1/Gucy2g/Myc/Mme/Odc1/Fgl1/Macrod1/Fmo2/Trib3/Retsat/Pfkfb1/Pgk1/Pnmt/Sord/Tpi1/Vdr/Ptger3/Srd5a1/Vars/Adm/Hk3/Cyp2e…	246	BP
GO:0002376	immune system process	268/1450	2040/19509	7.57403e-22	2.28627e-19	1.61351e-19	Ddx60/Relb/Hilpda/LOC100362814/LOC100911825/LOC103693375/LOC103694404/Sqstm1/Cxcl2/Nfil3/Aimp1/Cdkn1a/Wnt2b/Ggt1/Csf2/F2rl1/Pik3c2g/Ccr3/Prdx1/Ccl17/Il23a/Pnma1/Il24/Il13ra2/Pde5a/Gp2/Gzmb/Cxcl3/Spon2/Nme1/Unc13d/C1s/Ear11/Oas1a/C2/Cebpa/Fst/G6pd/Gapdh/Hmox1/Il6/Mst1/Mx1/Myc/Lmo1/Cdkn1c/Orm1/Serpine1/Reg3g/Bpifa1/Ripk3/Oas1b/Plcb1/Ccl2/Cxcl12/Sod2/Serpina3n/Tap2/Bax/Kng1/Ptger3/RT1-Db2/RT1-DOa/It…	268	BP
GO:0006082	organic acid metabolic process	153/1450	926/19509	1.46261e-21	4.21431e-19	2.9742e-19	Pgd/Ces1d/Hadh/Acsl4/Ltc4s/Asah2/Phyh/Ggt1/Aldh1a2/Acacb/Msmo1/Ugt1a7c/Dhrs9/Sphk1/Ehhadh/Adh7/Acsbg1/Gls2/Acot2/Aldoc/Cyp1a1/Cyp2a3/Cyp2b1/Ddc/Eno1/Fbp1/Gapdh/Hdc/Ivd/Ldha/Me1/Myc/Odc1/Fmo2/Trib3/Pgk1/Pnmt/Tpi1/Vars/Hk3/Cyp2e1/Rgn/Avpr1a/Fgfr4/Cnr1/Gamt/Gclc/Alox5/Anxa1/Cyp7b1/Ptgis/Cd74/Asns/Pkm/Gckr/Aldh1a3/Cyp2d1/Sars/Rars/Aloxe3/Pycr1/Yars2/Eprs/Aldh5a1/Vnn1/Atp8b1/Nars/Lars/Aars/Arv1/Arg1/C…	153	BP
GO:0070887	cellular response to chemical stimulus	299/1450	2380/19509	1.90379e-21	5.24702e-19	3.70303e-19	LOC100360205/Fam83g/Hoxa1/Ltc4s/Cxcl2/Wnt2/Rbm3/Map2k6/Nfil3/Ggt1/Csf2/Eif4ebp1/Tnc/Ptprn/Aldh1a2/F2rl1/Pik3c2g/Kcnh2/Il1r2/Ccr3/Prdx1/Ccl17/Ugt1a7c/Il23a/Il24/Sphk1/Il13ra2/Ppp1r15a/Kcne2/Cxcl3/Spon2/Nme1/Sftpb/Oas1a/Adra2b/Atp1a2/Bdnf/Cebpa/Cftr/Cyp1a1/Cyp2a3/Cyp2b1/Ddc/Nqo1/Fbp1/Fst/G6pd/Gapdh/Gstp1/Hmox1/Ibsp/Il6/Met/Mst1/Muc1/Myc/Mme/Cdkn1c/Orm1/Serpine1/Reg3b/Fmo2/Trib3/Plcb1/Pnmt/Ccl2/Cxcl…	299	BP
GO:0030154	cell differentiation	404/1450	3543/19509	2.16541e-21	5.71939e-19	4.0364e-19	LOC100360205/Relb/Cdkl5/Chadl/Nupr1/Hoxa1/Nrg1/Sqstm1/Ces1d/Gpnmb/Acsl4/Vcan/Gtpbp4/Wnt2/Dag1/Casp4/Wif1/Dlk1/Cdh4/Cdkn1a/Tjp2/Wnt2b/Pou2f3/Csf2/Tnc/Aldh1a2/F2rl1/Epb41l3/Cntn1/Csrp3/Hspg2/Ccl17/Klhl41/Lama5/Il23a/Anxa7/Dmbt1/Sphk1/Dnph1/Mmp13/Ndrg2/Pde5a/Eif2b3/Epha7/Bzw2/Gpc2/Dnm3/Nme1/Unc13d/C1s/Adcyap1r1/Adra2b/Aldoc/Bdnf/Cebpa/Cftr/Cyp1a1/Fst/G6pd/Gja1/Gstp1/Hist1h1t/Iapp/Ibsp/Il6/Inha/Mbp/M…	404	BP
GO:0043436	oxoacid metabolic process	150/1450	904/19509	2.49206e-21	6.31886e-19	4.45947e-19	Pgd/Ces1d/Hadh/Acsl4/Ltc4s/Asah2/Phyh/Ggt1/Aldh1a2/Acacb/Msmo1/Ugt1a7c/Dhrs9/Sphk1/Ehhadh/Adh7/Acsbg1/Gls2/Acot2/Aldoc/Cyp1a1/Cyp2a3/Cyp2b1/Ddc/Eno1/Fbp1/Gapdh/Hdc/Ivd/Ldha/Me1/Myc/Odc1/Trib3/Pgk1/Pnmt/Tpi1/Vars/Hk3/Cyp2e1/Rgn/Avpr1a/Fgfr4/Cnr1/Gamt/Gclc/Alox5/Anxa1/Cyp7b1/Ptgis/Cd74/Asns/Pkm/Aldh1a3/Cyp2d1/Sars/Rars/Aloxe3/Pycr1/Yars2/Eprs/Aldh5a1/Vnn1/Atp8b1/Nars/Lars/Aars/Arv1/Arg1/Cars/Hoga1/…	150	BP
GO:0014070	response to organic cyclic compound	175/1450	1150/19509	1.26528e-20	3.08485e-18	2.1771e-18	P2rx5/Cxcl2/Rbm3/Cdkn1a/Ggt1/Tnc/Ptprn/Aldh1a2/Gsr/Acacb/Mmp12/Abcc3/Ugt1a7c/Anxa7/Dmbt1/Sphk1/Mmp13/Ppp1r15a/Pde5a/Acsbg1/Nme1/Sftpb/C1s/Adcyap1r1/Aldoc/Atp1a2/Bdnf/Cebpa/Cftr/Cyp1a1/Cyp2b1/Nqo1/G6pd/Gstp1/Hmox1/Il6/Ldha/Mbp/Met/Myc/Orm1/Serpine1/Reg3b/Pfkfb1/Pnmt/Prkcg/Pygm/Ccl2/Sftpa1/Serpina3n/Vdr/Bax/Esr1/Abcb4/Lox/Ptger3/Srd5a1/Adm/Slc16a1/Avpr1a/Hsd11b2/Cdkn2b/Htr2c/Gnrh1/Sdc1/Cnr1/Pdgfra/…	175	BP
GO:0044237	cellular metabolic process	849/1450	9155/19509	1.96786e-20	4.6201e-18	3.26059e-18	Abo/Pgd/Fam83g/LOC100360522/LOC100360573/LOC100360977/Relb/Snrpa1/LOC100361898/Ikzf4/Cyhr1/LOC100362684/Cdkl5/LOC100362814/LOC100363502/LOC100909712/LOC100911372/Nupr1/Nynrin/LOC100912604/Ak6/LOC103689968/Hoxa1/LOC103693375/LOC103694404/Nrg1/Sqstm1/Ces1d/Hadh/Acsl4/P2rx5/Epm2a/Ltc4s/Asah2/Phyh/Pde6h/Gtpbp4/Wnt2/Rbm3/Dag1/Map2k6/Aatf/Nfil3/Casp4/Cdkn1a/Usp2/Dnajc2/Sec14l2/Timp1/Pou2f3/Ggt1/Csf2/Ei…	849	BP
GO:0048519	negative regulation of biological process	468/1450	4335/19509	2.5747e-20	5.82895e-18	4.11372e-18	Abo/Relb/Ikzf4/Chadl/Nupr1/LOC103689968/Nrg1/Sqstm1/Gpnmb/Hadh/Acsl4/Gtpbp4/Rbm3/Dag1/Aatf/Nfil3/Dlk1/Aimp1/Cdkn1a/Usp2/Dnajc2/Timp1/Pou2f3/Csf2/Eif4ebp1/Tnc/Aldh1a2/F2rl1/Acacb/Kcnh2/Erp29/Hmga1/Serpinb7/Csrp3/Hspg2/Ccl17/Il23a/Anxa7/Il24/Sphk1/Ppp1r14c/Wfdc18/Il13ra2/Ppp1r15a/Dusp5/Ndrg2/Pde5a/Kcne2/Eif2b3/Adh7/Epha7/Dnm3/Nme1/Prom2/Oas1a/Adcyap1r1/Adra2b/Atp1a2/Bdnf/Cebpa/Nqo1/Eno1/Fbp1/Fst/G6…	468	BP
GO:0044238	primary metabolic process	854/1450	9242/19509	4.10512e-20	8.97324e-18	6.33277e-18	Abo/Pgd/LOC100360238/Fam83g/LOC100360522/LOC100360573/LOC100360977/Relb/Snrpa1/LOC100361898/Ikzf4/Cyhr1/LOC100362684/Cdkl5/LOC100363502/LOC100909712/LOC100911372/Nupr1/Nynrin/Ak6/Hoxa1/LOC103693375/LOC103694404/Nrg1/Sqstm1/Ces1d/Hadh/Acsl4/Epm2a/Ltc4s/Asah2/Phyh/Pde6h/Gtpbp4/Wnt2/Rbm3/Dag1/Map2k6/Aatf/Nfil3/Casp4/Cdkn1a/Usp2/Dnajc2/Sec14l2/Timp1/Pou2f3/Ggt1/Csf2/Eif4ebp1/Ptprn/Aldh1a2/F2rl1/Acacb…	854	BP
GO:0033993	response to lipid	169/1450	1108/19509	4.95685e-20	1.04738e-17	7.39179e-18	Abo/Hoxa1/Ltc4s/Cxcl2/Cdkn1a/Ggt1/Csf2/Tnc/Ptprn/Aldh1a2/Gsr/Abcc3/Dmbt1/Il24/Sphk1/Mmp13/Pde5a/Acsbg1/Cxcl3/Spon2/Nme1/Sftpb/Adcyap1r1/Atp1a2/Bdnf/Cebpa/Cftr/Cyp1a1/Nqo1/Gstp1/Hmox1/Il6/Ldha/Mbp/Muc1/Myc/Orm1/Serpine1/Reg3b/Pfkfb1/Pnmt/Ccl2/Sftpa1/Sod2/Serpina3n/Tbxa2r/Vdr/Bax/Esr1/Abcb4/Lox/Ptger3/Srd5a1/Adm/Avpr1a/Hsd11b2/Ncl/Gnrh1/Sdc1/Cnr1/Pdgfra/Anxa3/Aqp4/Bmp4/Mgp/Spp1/Timp3/Aldh3a1/Anxa1/…	169	BP
GO:0048513	organ development	375/1450	3295/19509	1.68563e-19	3.44683e-17	2.43257e-17	LOC100360205/Relb/Chadl/Nupr1/Hoxa1/Nrg1/Gpnmb/P2rx5/Pdlim3/Vcan/Wnt2/Dag1/Casp4/Cdkn1a/Usp2/Wnt2b/Timp1/Pou2f3/Csf2/Eif4ebp1/Tnc/Aldh1a2/F2rl1/Acacb/Pcdh12/Kcnh2/Serpinb7/Cntn1/Csrp3/Hspg2/Klhl41/Lama5/Ugt1a7c/Il23a/Sphk1/Mmp13/Ndrg2/Kcne2/Epha7/Acsbg1/Nme1/Aldoc/Bdnf/Cebpa/Cftr/Cyp1a1/Dbp/Fst/G6pd/Gja1/Gstp1/Ibsp/Il6/Inha/Ldha/Mbp/Met/Mst1/Myc/Mme/Cdkn1c/Odc1/Orm1/Serpine1/Fgl1/Reg3g/Ripk3/Faim…	375	BP
GO:0006952	defense response	175/1450	1191/19509	5.19113e-19	1.02833e-16	7.25734e-17	Ddx60/Relb/Hilpda/LOC100362814/Nupr1/LOC103693375/LOC103694404/Cxcl2/Casp4/Aimp1/Ggt1/Plaa/F2rl1/Pik3c2g/Ccr3/Prdx1/Il23a/Pnma1/Il24/Sphk1/Pde5a/Gzmb/Cxcl3/Spon2/Unc13d/C1s/Ear11/Oas1a/Bdnf/Cebpa/Gapdh/Gja1/Hmox1/Il6/Mx1/Myc/Orm1/Serpine1/Reg3b/Reg3g/Bpifa1/Oas1b/Ccl2/Serpina3n/Tap2/Tbxa2r/Kng1/Ptger3/Itgam/Adm/Ntrk2/PVR/Htr2c/Lyz2/Sdc1/Cnr1/Alox5/Anxa3/Aqp4/Mmp7/Spp1/Lgals9/Ptgis/Sele/F3/Cd74/Se…	175	BP
GO:0019752	carboxylic acid metabolic process	138/1450	848/19509	6.58539e-19	1.26499e-16	8.92756e-17	Pgd/Ces1d/Hadh/Acsl4/Ltc4s/Asah2/Phyh/Ggt1/Aldh1a2/Acacb/Msmo1/Ugt1a7c/Dhrs9/Sphk1/Ehhadh/Adh7/Acsbg1/Gls2/Acot2/Aldoc/Cyp1a1/Cyp2a3/Cyp2b1/Ddc/Eno1/Fbp1/Gapdh/Hdc/Ivd/Ldha/Me1/Myc/Odc1/Trib3/Pgk1/Pnmt/Tpi1/Vars/Hk3/Cyp2e1/Rgn/Avpr1a/Fgfr4/Cnr1/Gamt/Gclc/Alox5/Anxa1/Cyp7b1/Ptgis/Cd74/Asns/Pkm/Aldh1a3/Cyp2d1/Sars/Rars/Aloxe3/Pycr1/Yars2/Eprs/Aldh5a1/Vnn1/Atp8b1/Nars/Lars/Aars/Arv1/Arg1/Cars/Hoga1/…	138	BP
GO:0065008	regulation of biological quality	360/1450	3153/19509	7.33812e-19	1.36813e-16	9.65543e-17	Shisa9/Hilpda/Cdkl5/LOC100911372/LOC100911928/Nrg1/Sqstm1/Hadh/P2rx5/Cxcl2/Gtpbp4/Dag1/Cdh4/Tjp2/Usp2/Pou2f3/Ptprn/Aldh1a2/F2rl1/Gsr/Acacb/Pik3c2g/Epb41l3/Kcnh2/Kcnc3/Prdx1/Csrp3/Ugt1a7c/Anxa7/Ryr3/Dhrs9/Sphk1/Dkc1/Mmp13/Pde5a/Kcne2/Adh7/Epha7/Sgk2/Cxcl3/Nav2/Nme1/Sftpb/Oas1a/Adcyap1r1/Adra2b/Atp1a2/Bdnf/Cebpa/Cftr/Cyp1a1/Fst/G6pd/Gapdh/Gja1/Hmox1/Iapp/Il6/Inha/Ivd/Met/Myc/Lmo1/Serpine1/Bpifa1/Ri…	360	BP
GO:0006810	transport	439/1450	4075/19509	1.22567e-18	2.21986e-16	1.56664e-16	LOC100134871/LOC100360087/LOC100361898/Nrg1/Slc6a20/Hadh/Acsl4/P2rx5/Dag1/Map2k6/Slc7a10/Casp4/Cdkn1a/Tjp2/Sec14l2/Csf2/Kcnj4/Ptprn/F2rl1/Fxyd3/Kcnh2/Erp29/Kcnj12/Kcnc3/Prdx1/Cntn1/Abcc3/Tmprss2/Ryr3/Dmbt1/Slc38a4/Kcnj15/Sphk1/Mmp13/Il13ra2/Kcne2/Timm9/Slc2a13/Gp2/Sgk2/Spon2/Dnm3/Nme1/Vmp1/Unc13d/Slc38a5/Prom2/Gls2/Adcyap1r1/Adra2b/Atp1a2/Bdnf/C2/Cftr/Ddc/Fst/Gja1/Grin2d/Hmox1/Il6/Inha/Met/Myc/Tm…	439	BP
GO:0048523	negative regulation of cellular process	431/1450	3982/19509	1.28043e-18	2.25462e-16	1.59117e-16	Abo/Relb/Ikzf4/Chadl/Nupr1/LOC103689968/Nrg1/Hadh/Gtpbp4/Dag1/Aatf/Nfil3/Dlk1/Aimp1/Cdkn1a/Usp2/Dnajc2/Timp1/Pou2f3/Csf2/Eif4ebp1/Tnc/Aldh1a2/F2rl1/Acacb/Kcnh2/Erp29/Hmga1/Serpinb7/Csrp3/Hspg2/Ccl17/Il24/Sphk1/Wfdc18/Il13ra2/Ppp1r15a/Dusp5/Ndrg2/Pde5a/Kcne2/Eif2b3/Adh7/Epha7/Dnm3/Nme1/Prom2/Oas1a/Adcyap1r1/Adra2b/Atp1a2/Bdnf/Cebpa/Eno1/Fbp1/Fst/G6pd/Gapdh/Gja1/Gstp1/Hmox1/Iapp/Il6/Inha/Mbp/Met/Ms…	431	BP
GO:0044765	single-organism transport	391/1450	3534/19509	2.90682e-18	4.98009e-16	3.51464e-16	LOC100134871/LOC100360087/LOC100361898/Nrg1/Slc6a20/Hadh/Acsl4/P2rx5/Dag1/Map2k6/Slc7a10/Casp4/Cdkn1a/Tjp2/Csf2/Kcnj4/Ptprn/F2rl1/Fxyd3/Kcnh2/Erp29/Kcnj12/Kcnc3/Prdx1/Cntn1/Abcc3/Ryr3/Slc38a4/Kcnj15/Sphk1/Mmp13/Il13ra2/Kcne2/Timm9/Slc2a13/Gp2/Sgk2/Spon2/Nme1/Vmp1/Unc13d/Slc38a5/Gls2/Adcyap1r1/Adra2b/Atp1a2/Bdnf/C2/Cftr/Ddc/Fst/Gja1/Grin2d/Hmox1/Il6/Inha/Met/Myc/Tmem37/Serpine1/Bpifa1/Trib3/Plcb1/…	391	BP
GO:0006955	immune response	156/1450	1030/19509	3.1293e-18	5.22016e-16	3.68407e-16	Relb/LOC100911825/LOC103693375/LOC103694404/Cxcl2/Nfil3/Csf2/F2rl1/Pik3c2g/Prdx1/Ccl17/Il23a/Pnma1/Il24/Il13ra2/Gp2/Gzmb/Cxcl3/Spon2/Unc13d/C1s/Ear11/Oas1a/C2/Gapdh/Hmox1/Il6/Mx1/Myc/Orm1/Reg3g/Bpifa1/Ripk3/Oas1b/Ccl2/Cxcl12/Serpina3n/Tap2/Bax/RT1-Db2/RT1-DOa/Adm/Pigr/PVR/Cnr1/Tnfsf15/Anxa3/Aqp4/Azgp1/Mmp7/Lgals9/Cd74/Ctsl/Gfer/Tac4/Mx2/Ccl7/Ccl12/Sectm1b/Ccl6/Ccl24/Susd4/Eprs/Olfm4/Gal/Vnn1/Ctf1…	156	BP
GO:0008283	cell proliferation	236/1450	1828/19509	3.34395e-18	5.43521e-16	3.83584e-16	Abo/Hilpda/Nupr1/Nrg1/Cxcl2/Gtpbp4/Wnt2/Aimp1/Cdkn1a/Wnt2b/Timp1/Csf2/Tnc/Aldh1a2/F2rl1/Ccr3/Mmp12/Hmga1/Serpinb7/Prdx1/Hspg2/Klhl41/Lama5/Il23a/Anxa7/Dmbt1/Il24/Sphk1/Dkc1/Ppp1r15a/Ndrg2/Pde5a/Sgk2/Cxcl3/Nme1/Bdnf/Cebpa/Cyp1a1/Fst/Gja1/Gstp1/Hmox1/Il6/Inha/Met/Mst1/Myc/Lmo1/Cdkn1c/Odc1/Serpine1/Reg3b/Reg3g/Ripk3/Ccl2/Cxcl12/Sod2/Vdr/Bax/Esr1/Kng1/Itgam/Fgfr2/Adm/Atxn1/Ntrk2/Rgn/Avpr1a/Fgfr4/Cdkn…	236	BP
GO:0034097	response to cytokine	113/1450	644/19509	4.25404e-18	6.74158e-16	4.7578e-16	Relb/Acsl4/Cxcl2/Nfil3/Timp1/Ggt1/Ptprn/Aldh1a2/F2rl1/Il1r2/Ccr3/Il24/Sphk1/Il13ra2/Cxcl3/Sftpb/Oas1a/Bdnf/Cftr/Gapdh/Il6/Mbp/Met/Myc/Mme/Serpine1/Reg3b/Plcb1/Ccl2/Cxcl12/Sftpa1/Serpina3n/Ptger3/Ntrk2/Cdkn2b/Il6st/Pdgfra/Aqp4/Timp3/Anxa1/Fosl1/Fosl2/Gss/Lgals9/Ptgis/Sele/F3/Cd74/Krt8/Gfer/Mx2/Ccl7/Ccl12/Ccl6/Ccl24/Grem2/Eprs/Hspa9/Arg1/Irf7/Ccl11/RT1-Db1/Krt18/Ptgs2/Ccl20/P2ry2/Pde1b/Ccl21/Isg15/…	113	BP
GO:1901700	response to oxygen-containing compound	225/1450	1722/19509	5.83399e-18	9.01991e-16	6.36571e-16	Abo/Hoxa1/Hadh/P2rx5/Ltc4s/Cxcl2/Dag1/Map2k6/Cdkn1a/Timp1/Ggt1/Csf2/Eif4ebp1/Tnc/Ptprn/Aldh1a2/Gsr/Prdx1/Abcc3/Il24/Sphk1/Ppp1r15a/Pde5a/Eif2b3/Adh7/Cxcl3/Spon2/Nme1/Sftpb/C1s/Adcyap1r1/Adra2b/Atp1a2/Bdnf/Cftr/Cyp1a1/Cyp2b1/Nqo1/Fbp1/G6pd/Gja1/Gstp1/Hmox1/Il6/Ldha/Mbp/Met/Muc1/Myc/Orm1/Serpine1/Reg3b/Trib3/Pfkfb1/Plcb1/Pnmt/Pygm/Ccl2/Cxcl12/Sftpa1/Sod2/Serpina3n/Tbxa2r/Tpm1/Vdr/Vsnl1/Bax/Esr1/Abc…	225	BP
GO:0051234	establishment of localization	447/1450	4206/19509	6.55417e-18	9.89212e-16	6.98126e-16	LOC100134871/LOC100360087/LOC100361898/Nrg1/Slc6a20/Hadh/Acsl4/P2rx5/Dag1/Map2k6/Slc7a10/Casp4/Cdkn1a/Tjp2/Sec14l2/Csf2/Kcnj4/Ptprn/F2rl1/Fxyd3/Kcnh2/Erp29/Kcnj12/Kcnc3/Prdx1/Cntn1/Lama5/Abcc3/Tmprss2/Ryr3/Dmbt1/Slc38a4/Kcnj15/Sphk1/Mmp13/Il13ra2/Kcne2/Timm9/Slc2a13/Gp2/Sgk2/Spon2/Dnm3/Nme1/Vmp1/Unc13d/Slc38a5/Prom2/Gls2/Adcyap1r1/Adra2b/Atp1a2/Bdnf/C2/Cftr/Ddc/Fst/Gja1/Grin2d/Hmox1/Il6/Inha/Met/…	447	BP
GO:0032879	regulation of localization	280/1450	2313/19509	9.77267e-18	1.44067e-15	1.01674e-15	Hilpda/Nrg1/Hadh/Acsl4/Cxcl2/Gtpbp4/Dag1/Map2k6/Casp4/Cdkn1a/Timp1/Kcnj4/Sdc3/F2rl1/Acacb/Fxyd3/Kcnh2/Erp29/Kcnj12/Kcnc3/Prdx1/Cntn1/Lama5/Il23a/Il24/Kcnj15/Sphk1/Mmp13/Il13ra2/Kcne2/Sgk2/Cxcl3/Unc13d/Prom2/Gls2/Adcyap1r1/Adra2b/Atp1a2/C2/Cftr/Fst/Gja1/Grin2d/Hmox1/Il6/Inha/Met/Mst1/Myc/Tmem37/Serpine1/Bpifa1/Ripk3/Trib3/Plcb1/Prkcg/Scnn1b/Ccl2/Cxcl12/Sftpa1/Tnnt2/Tpm1/Vdr/Vsnl1/Bax/Esr1/Abcb4/Pt…	280	BP
GO:0048869	cellular developmental process	412/1450	3805/19509	1.07347e-17	1.54653e-15	1.09145e-15	LOC100360205/Relb/Cdkl5/Chadl/Nupr1/Hoxa1/Nrg1/Sqstm1/Ces1d/Gpnmb/Acsl4/Vcan/Gtpbp4/Wnt2/Dag1/Casp4/Wif1/Dlk1/Cdh4/Cdkn1a/Tjp2/Wnt2b/Pou2f3/Csf2/Tnc/Cap2/Aldh1a2/F2rl1/Epb41l3/Cntn1/Csrp3/Hspg2/Ccl17/Klhl41/Lama5/Il23a/Anxa7/Dmbt1/Sphk1/Dnph1/Mmp13/Ndrg2/Pde5a/Eif2b3/Epha7/Bzw2/Gpc2/Dnm3/Nme1/Unc13d/C1s/Adcyap1r1/Adra2b/Aldoc/Bdnf/Cebpa/Cftr/Cyp1a1/Fst/G6pd/Gja1/Gstp1/Hist1h1t/Iapp/Ibsp/Il6/Inha/…	412	BP
GO:1902578	single-organism localization	399/1450	3724/19509	2.78284e-16	3.92009e-14	2.76657e-14	LOC100134871/LOC100360087/LOC100361898/Nrg1/Slc6a20/Hadh/Acsl4/P2rx5/Dag1/Map2k6/Slc7a10/Casp4/Cdkn1a/Tjp2/Csf2/Kcnj4/Ptprn/F2rl1/Epb41l3/Fxyd3/Kcnh2/Erp29/Kcnj12/Kcnc3/Prdx1/Cntn1/Lama5/Abcc3/Ryr3/Slc38a4/Kcnj15/Sphk1/Mmp13/Il13ra2/Kcne2/Timm9/Slc2a13/Gp2/Sgk2/Spon2/Nme1/Vmp1/Unc13d/Slc38a5/Gls2/Adcyap1r1/Adra2b/Atp1a2/Bdnf/C2/Cftr/Ddc/Fst/Gja1/Grin2d/Hmox1/Il6/Inha/Met/Myc/Tmem37/Serpine1/Bpifa…	399	BP
GO:0048545	response to steroid hormone	108/1450	637/19509	2.98268e-16	4.11027e-14	2.90078e-14	Cxcl2/Cdkn1a/Ggt1/Ptprn/Aldh1a2/Abcc3/Dmbt1/Sphk1/Mmp13/Pde5a/Acsbg1/Nme1/Sftpb/Adcyap1r1/Atp1a2/Cebpa/Cftr/Nqo1/Gstp1/Hmox1/Il6/Ldha/Mbp/Myc/Orm1/Serpine1/Reg3b/Pfkfb1/Pnmt/Ccl2/Sftpa1/Serpina3n/Vdr/Bax/Esr1/Abcb4/Lox/Ptger3/Srd5a1/Adm/Avpr1a/Hsd11b2/Gnrh1/Sdc1/Pdgfra/Anxa3/Aqp4/Bmp4/Mgp/Spp1/Timp3/Aldh3a1/Anxa1/Fgf10/Fosl1/Fosl2/Pik3r1/F3/Alpl/Ptgfr/Plat/Ctsl/Maob/Rcan1/Gal/Areg/Arg1/Ruvbl2/Esr…	108	BP
GO:0071840	cellular component organization or biogenesis	532/1450	5359/19509	1.08118e-15	1.45822e-13	1.02912e-13	LOC100360205/Tsr1/LOC100361898/Cdkl5/LOC100362814/LOC100909441/Chadl/LOC100911372/LOC100912076/Nupr1/LOC103689968/Hoxa1/Nrg1/Sqstm1/Ces1d/Acsl4/P2rx5/Pdlim3/Vcan/Gtpbp4/Wnt2/Dag1/Aatf/Cdh4/Cdkn1a/Dnajc2/Csf2/Eif4ebp1/Tnc/Cap2/Ptprn/F2rl1/Acacb/Epb41l3/Kcnh2/Kcnj12/Hmga1/Kcnc3/Cntn1/Csrp3/Hspg2/Klhl41/Lama5/Anxa7/Sphk1/Dkc1/Dnph1/Mmp13/Timm9/Epha7/Sgk2/Dnm3/Nme1/Vmp1/Unc13d/Nip7/Prom2/Gls2/Oas1a/A…	532	BP
GO:0051240	positive regulation of multicellular organismal process	193/1450	1472/19509	1.42603e-15	1.88325e-13	1.32908e-13	Ddx60/Hilpda/Cdkl5/Nrg1/Wnt2/Dag1/Casp4/Cdh4/Usp2/Wnt2b/Csf2/F2rl1/Acacb/Ccr3/Serpinb7/Cntn1/Il23a/Sphk1/Cysltr2/Mmp13/Pde5a/Spon2/Nme1/Adra2b/Bdnf/Cebpa/Cftr/Fst/Gja1/Hmox1/Il6/Met/Mst1/Myc/Serpine1/Plcb1/Ccl2/Cxcl12/Tbxa2r/Tpm1/Vdr/Bax/Rnf112/Ptger3/Fgfr2/Adm/Atxn1/Ntrk2/Tnfrsf8/Avpr1a/Fgfr4/Ncl/Htr2c/Il6st/Cnr1/Tnfsf15/Alox5/Anxa3/Bmp4/Spp1/Tshr/Hbegf/Fgf10/Lgals9/Pcp4/Pik3r1/Ptgis/F3/Cd74/Pla…	193	BP
GO:0051094	positive regulation of developmental process	168/1450	1223/19509	1.89969e-15	2.45695e-13	1.73397e-13	Cdkl5/Nrg1/Wnt2/Dag1/Wif1/Cdh4/Usp2/Wnt2b/Csf2/Acacb/Ccr3/Hmga1/Serpinb7/Cntn1/Csrp3/Il23a/Dmbt1/Sphk1/Cysltr2/Pde5a/Nme1/Unc13d/Adra2b/Bdnf/Cebpa/Fst/Gja1/Hmox1/Il6/Met/Mst1/Myc/Serpine1/Plcb1/Cxcl12/Tbxa2r/Vdr/Bax/Rnf112/Fgfr2/Adm/Atxn1/Ntrk2/Fgfr4/Cdkn2b/Htr2c/Il6st/Cnr1/Anxa3/Bmp4/Tshr/Fgf10/Lgals9/Pcp4/Pik3r1/Ptgis/F3/Cd74/Syt1/Cthrc1/Eif5a/Krt17/Ccl24/Tesc/Pa2g4/Olfm4/Slitrk6/Axin2/Gal/Vnn1…	168	BP
GO:0040011	locomotion	187/1450	1415/19509	1.93796e-15	2.45695e-13	1.73397e-13	Cdkl5/Hoxa1/Nrg1/Cxcl2/Vcan/Gtpbp4/Dag1/Cdh4/Aimp1/Timp1/Sdc3/F2rl1/Pik3c2g/Ccr3/Mmp12/Ccl17/Lama5/Rcan2/Il23a/Tmprss2/Il24/Sphk1/Epha7/Cxcl3/Atp1a2/Bdnf/Gja1/Hist1h1t/Met/Mst1/Myc/Tubb3/Serpine1/Ripk3/Rhox5/Plcb1/Scnn1b/Scnn1g/Ccl2/Cxcl12/Sord/Tpm1/Bax/Ptger3/Itgam/Ntrk2/PVR/Rgn/Fgfr4/Htr2c/Gnrh1/Il6st/Sdc1/Pdgfra/Anxa3/Bmp4/Spp1/Cntn2/Tshr/Adarb1/Anxa1/Dpysl2/Hbegf/Fgf10/Lgals9/Pik3r1/Sele/F3/C…	187	BP
GO:0009611	response to wounding	116/1450	728/19509	2.38371e-15	2.96281e-13	2.09097e-13	LOC100360205/Nrg1/P2rx5/Ltc4s/Cxcl2/Vcan/Timp1/Pou2f3/Ggt1/Tnc/F2rl1/Pik3c2g/Mmp12/Dmbt1/Il24/Pde5a/Adra2b/Cyp1a1/Gja1/Hmox1/Il6/Met/Myc/Serpine1/Reg3g/Scnn1b/Scnn1g/Ccl2/Sod2/Tpm1/Bax/Kng1/Lox/Ptger3/Adm/Sdc1/Cnr1/Pdgfra/Bmp4/Ninj1/Spp1/Timp3/Anxa1/Hbegf/Fgf10/Ptgis/F3/Plau/Pkm/Selp/Anxa5/Plat/Ccl6/Ccl24/Susd4/Cav3/Arg1/Csrp1/Ffar2/Adora1/Abhd2/Adora2b/Papss2/Ier3/RT1-Db1/Aoc3/Shh/Ptgs2/Ccl20/If…	116	BP
GO:0009888	tissue development	227/1450	1842/19509	3.56663e-15	4.34786e-13	3.06846e-13	LOC100360205/Chadl/Nupr1/Nrg1/Ces1d/Gpnmb/P2rx5/Wnt2/Dag1/Cdkn1a/Tjp2/Usp2/Wnt2b/Timp1/Pou2f3/Tnc/Aldh1a2/F2rl1/Mmp12/Serpinb7/Csrp3/Hspg2/Klhl41/Lama5/Anxa7/Dmbt1/Dnph1/Mmp13/Dusp5/Epha7/Nme1/Aldoc/Bdnf/Cyp1a1/Fst/Gja1/Ibsp/Il6/Met/Mst1/Muc1/Myc/Serpine1/Fgl1/Reg3g/Pgk1/Scnn1b/Scnn1g/Cxcl12/Tnnt2/Tpm1/Vdr/Bax/Esr1/Itgam/Fgfr2/Adm/Ntrk2/Fgfr4/Cdkn2b/Sdc1/Pdgfra/Tst/Bmp4/Mgp/Ninj1/Ros1/Spp1/Timp3/…	227	BP
GO:0009725	response to hormone	154/1450	1093/19509	3.66928e-15	4.38859e-13	3.0972e-13	Hadh/Cxcl2/Dag1/Cdkn1a/Timp1/Ggt1/Eif4ebp1/Tnc/Ptprn/Aldh1a2/Abcc3/Ugt1a7c/Dmbt1/Sphk1/Mmp13/Pde5a/Eif2b3/Acsbg1/Nme1/Sftpb/Acot2/Adcyap1r1/Atp1a2/Bdnf/Cebpa/Cftr/Cyp2b1/Nqo1/Fbp1/Gja1/Gstp1/Hmox1/Il6/Ldha/Mbp/Me1/Met/Myc/Orm1/Serpine1/Reg3b/Trib3/Pfkfb1/Plcb1/Pnmt/Ccl2/Cxcl12/Sftpa1/Sord/Serpina3n/Vdr/Bax/Esr1/Abcb4/Lox/Ptger3/Srd5a1/Adm/Avpr1a/Hsd11b2/Slc2a4/Gnrh1/Sdc1/Pdgfra/Gclc/Anxa3/Aqp4/Bm…	154	BP
GO:0042127	regulation of cell proliferation	194/1450	1501/19509	5.08143e-15	5.96503e-13	4.20976e-13	Abo/Hilpda/Nupr1/Nrg1/Cxcl2/Gtpbp4/Wnt2/Aimp1/Cdkn1a/Timp1/Csf2/Tnc/Aldh1a2/Ccr3/Mmp12/Hmga1/Serpinb7/Hspg2/Klhl41/Lama5/Il23a/Il24/Sphk1/Ppp1r15a/Ndrg2/Pde5a/Sgk2/Cxcl3/Nme1/Bdnf/Cebpa/Gja1/Gstp1/Hmox1/Il6/Inha/Mst1/Myc/Lmo1/Cdkn1c/Odc1/Serpine1/Reg3b/Reg3g/Ripk3/Ccl2/Cxcl12/Sod2/Vdr/Bax/Esr1/Kng1/Fgfr2/Adm/Atxn1/Ntrk2/Rgn/Avpr1a/Fgfr4/Cdkn2b/Gnrh1/Il6st/Pdgfra/Bmp4/Mmp7/Npr3/Tshr/Adarb1/Aldh3a1…	194	BP
GO:1901564	organonitrogen compound metabolic process	241/1450	2000/19509	5.65136e-15	6.51345e-13	4.5968e-13	Pgd/LOC100360522/LOC100360573/LOC100362684/LOC100363502/LOC100911372/LOC100912604/Ak6/LOC103693375/LOC103694404/Asah2/Rbm3/Ggt1/Eif4ebp1/Gsr/Acacb/Rps20/Rplp1/Sphk1/Dnph1/Mmp13/Ppp1r15a/Pde5a/Eif2b3/Nme1/Sftpb/Gls2/Oas1a/Adcyap1r1/Adra2b/Aldoc/Atp1a2/Bdnf/Cebpa/Cyp1a1/Ddc/Eno1/Fbp1/G6pd/Gapdh/Gspt1/Gstp1/Hdc/Hmox1/Il6/Ivd/Ldha/Me1/Gucy2g/Myc/Mme/Odc1/Macrod1/Fmo2/Pgk1/Pnmt/Sod2/Tpi1/Bax/Ptger3/Sr…	241	BP
GO:0050793	regulation of developmental process	260/1450	2211/19509	7.15014e-15	8.0937e-13	5.71204e-13	Cdkl5/Chadl/Nupr1/Nrg1/P2rx5/Wnt2/Dag1/Wif1/Dlk1/Cdh4/Aimp1/Usp2/Wnt2b/Timp1/Csf2/Acacb/Epb41l3/Ccr3/Hmga1/Serpinb7/Cntn1/Csrp3/Ccl17/Klhl41/Lama5/Il23a/Anxa7/Dmbt1/Sphk1/Cysltr2/Ppp1r15a/Pde5a/Epha7/Dnm3/Nme1/Unc13d/Adra2b/Bdnf/Cebpa/Fst/G6pd/Gja1/Hmox1/Iapp/Il6/Mbp/Met/Mst1/Myc/Serpine1/Reg3g/Ngef/Trib3/Plcb1/Ccl2/Cxcl12/Sod2/Tbxa2r/Vdr/Bax/Esr1/Rnf112/Ptger3/RT1-DOa/Fgfr2/Adm/Atxn1/Ntrk2/Rgn/F…	260	BP
GO:0008015	blood circulation	80/1450	425/19509	7.50742e-15	8.34904e-13	5.89225e-13	Nrg1/Map2k6/F2rl1/Kcnh2/Csrp3/Pde5a/Kcne2/Nav2/Adra2b/Atp1a2/Cftr/G6pd/Gja1/Hmox1/Met/Sod2/Tbxa2r/Tnnt2/Tpm1/Kng1/Ptger3/Adm/Avpr1a/Hsd11b2/Htr2c/Cnr1/Gclc/Alox5/Npr3/Hbegf/Pik3r1/Nkx2-1/Scn5a/Tac4/Kng1l1/Corin/Cav3/Casq2/Tnni3/Actc1/Adora1/Adora2b/Lrp5/Ier3/Aoc3/S100a1/Ptgs2/Mybpc3/P2ry2/Slc4a5/Sema3a/Ace2/F5/Cd34/Dmpk/Sptbn4/Abl1/Mdm2/Emp2/Ank2/Gpd1l/Edn3/Adm2/Irx5/Gja5/Gnao1/Stk39/Apln/Glrx3/G…	80	BP
GO:0009719	response to endogenous stimulus	220/1450	1785/19509	1.02888e-14	1.1245e-12	7.93602e-13	Fam83g/Hadh/P2rx5/Cxcl2/Wnt2/Dag1/Cdkn1a/Timp1/Ggt1/Eif4ebp1/Tnc/Ptprn/Aldh1a2/Gsr/Abcc3/Ugt1a7c/Dmbt1/Sphk1/Mmp13/Ppp1r15a/Pde5a/Eif2b3/Acsbg1/Nme1/Sftpb/C1s/Acot2/Adcyap1r1/Aldoc/Atp1a2/Bdnf/Cebpa/Cftr/Cyp2b1/Ddc/Nqo1/Fbp1/Fst/Gja1/Gstp1/Hmox1/Il6/Ldha/Mbp/Me1/Met/Myc/Cdkn1c/Orm1/Serpine1/Reg3b/Trib3/Pfkfb1/Plcb1/Pnmt/Prkcg/Pygm/Ccl2/Cxcl12/Sftpa1/Sord/Serpina3n/Vdr/Bax/Esr1/Abcb4/Lox/Ptger3/Sr…	220	BP
GO:0003013	circulatory system process	80/1450	428/19509	1.12352e-14	1.20711e-12	8.51908e-13	Nrg1/Map2k6/F2rl1/Kcnh2/Csrp3/Pde5a/Kcne2/Nav2/Adra2b/Atp1a2/Cftr/G6pd/Gja1/Hmox1/Met/Sod2/Tbxa2r/Tnnt2/Tpm1/Kng1/Ptger3/Adm/Avpr1a/Hsd11b2/Htr2c/Cnr1/Gclc/Alox5/Npr3/Hbegf/Pik3r1/Nkx2-1/Scn5a/Tac4/Kng1l1/Corin/Cav3/Casq2/Tnni3/Actc1/Adora1/Adora2b/Lrp5/Ier3/Aoc3/S100a1/Ptgs2/Mybpc3/P2ry2/Slc4a5/Sema3a/Ace2/F5/Cd34/Dmpk/Sptbn4/Abl1/Mdm2/Emp2/Ank2/Gpd1l/Edn3/Adm2/Irx5/Gja5/Gnao1/Stk39/Apln/Glrx3/G…	80	BP
GO:0050896	response to stimulus	804/1450	8942/19509	1.56281e-14	1.65111e-12	1.16525e-12	Abo/LOC100360205/Fam83g/Ddx60/Relb/Hilpda/Ankdd1a/LOC100362814/Acot11/LOC100911825/Nupr1/LOC103689968/Hoxa1/LOC103693375/LOC103694404/Nrg1/Sqstm1/Hadh/Acsl4/P2rx5/Ltc4s/Asah2/Cxcl2/Vcan/Pde6h/Wnt2/Rbm3/Dag1/Map2k6/Aatf/Nfil3/Casp4/Wif1/Dlk1/Cdh4/Aimp1/Cdkn1a/Tjp2/Usp2/Wnt2b/Timp1/Pou2f3/Ggt1/Csf2/Eif4ebp1/Tnc/Plaa/Kcnj4/Ptprn/Aldh1a2/F2rl1/Gsr/Acacb/Pik3c2g/Kcnh2/Il1r2/Ccr3/Erp29/Mmp12/Gjb4/Hmga1…	804	BP
GO:0048878	chemical homeostasis	143/1450	1008/19509	2.24981e-14	2.33796e-12	1.64999e-12	LOC100911372/Cxcl2/F2rl1/Kcnh2/Csrp3/Anxa7/Ryr3/Sgk2/Cxcl3/Nme1/Oas1a/Adcyap1r1/Adra2b/Atp1a2/Cebpa/Cftr/Gja1/Hmox1/Il6/Ivd/Met/Myc/Serpine1/Bpifa1/Pygm/Scnn1b/Scnn1g/Ccl2/Sod2/Tap2/Tbxa2r/Vdr/Vsnl1/Bax/Esr1/Abcb4/Kng1/Ptger3/Adm/Slc16a1/Hk3/Rgn/Avpr1a/Fgfr4/Slc2a4/Htr2c/Il6st/Aqp5/Cnr1/Pdgfra/Gclc/Aqp4/Bmp4/Bhlha15/Pik3r1/Plau/Gckr/Scn5a/Soat2/Tac4/Rangrf/Aloxe3/Eif5a/Ccl12/Atp13a4/Slamf8/Corin/…	143	BP
GO:0045087	innate immune response	84/1450	471/19509	3.81547e-14	3.90101e-12	2.7531e-12	Relb/LOC103693375/LOC103694404/F2rl1/Pik3c2g/Prdx1/Il23a/Gzmb/Spon2/Unc13d/C1s/Ear11/Oas1a/Gapdh/Mx1/Myc/Reg3g/Bpifa1/Oas1b/Ccl2/Serpina3n/Tap2/PVR/Aqp4/Lgals9/Gfer/Mx2/Ccl7/Ccl12/Ccl6/Ccl24/Susd4/Eprs/Vnn1/Ffar2/Irf7/Ccl11/RT1-Db1/Padi4/Ccl20/C1qbp/Klre1/Ccl21/Isg15/Dhx58/Oasl/Tlr1/Malt1/Ipo7/Nfkb2/RT1-Ba/RT1-Bb/Gbp4/Abl1/Trim62/Rnf19b/Mapkapk3/Slc11a1/Tlr9/Ccl9/Ifitm3/C5/Tril/Traf3/Cadm1/Oas2/B…	84	BP
GO:0051270	regulation of cellular component movement	115/1450	749/19509	4.50712e-14	4.52472e-12	3.19328e-12	Nrg1/Cxcl2/Gtpbp4/Dag1/Timp1/Sdc3/F2rl1/Kcnh2/Lama5/Il23a/Il24/Sphk1/Kcne2/Cxcl3/Atp1a2/Met/Mst1/Myc/Serpine1/Ripk3/Plcb1/Ccl2/Cxcl12/Tnnt2/Tpm1/Ptger3/Rgn/Gnrh1/Il6st/Pdgfra/Anxa3/Bmp4/Adarb1/Hbegf/Fgf10/Lgals9/Pik3r1/Sele/F3/Cd74/Plau/Nkx2-1/Selp/Scn5a/Anxa5/Has1/Ccl7/Ccl12/Ccl24/Plxna2/Atp8a1/Cav3/Casq2/Adora1/Abhd2/Phlda2/Rhod/Ccl11/Aoc3/Shh/Ptgs2/Ccl20/P2ry2/C1qbp/Rarres2/Sema3a/Tp53inp1/Ccl…	115	BP
GO:0022610	biological adhesion	164/1450	1226/19509	4.56827e-14	4.52472e-12	3.19328e-12	Relb/Nrg1/Gpnmb/Vcan/Gtpbp4/Dag1/Aatf/Cdh4/Tnc/Sdc3/F2rl1/Pcdh12/Cntn1/Hspg2/Lama5/Il23a/Pde5a/Epha7/Spon2/Vmp1/Unc13d/Lamc2/Ibsp/Il6/Muc1/Cgref1/Lmo1/Serpine1/Bpifa1/Ripk3/Ccl2/Cxcl12/Tpm1/Bax/Kng1/Ptger3/RT1-DOa/Itgam/PVR/Gnrh1/Il6st/Sdc1/Pdgfra/Azgp1/Bmp4/Ninj1/Spp1/Cntn2/Anxa1/Cd80/Lgals9/Pik3r1/Ptprs/Sele/Cd74/Plau/Selp/Has1/Scarf2/Micall2/Tesc/Olfm4/Cdhr2/Vnn1/Fbln5/Smoc2/Csrp1/Perp/Rps6/Lr…	164	BP
GO:0071310	cellular response to organic substance	231/1450	1936/19509	6.92881e-14	6.75719e-12	4.76882e-12	Fam83g/Hoxa1/Ltc4s/Cxcl2/Wnt2/Rbm3/Map2k6/Nfil3/Csf2/Eif4ebp1/Tnc/Ptprn/Aldh1a2/F2rl1/Il1r2/Ccr3/Ugt1a7c/Il24/Sphk1/Il13ra2/Ppp1r15a/Cxcl3/Spon2/Nme1/Oas1a/Adra2b/Atp1a2/Bdnf/Cebpa/Cftr/Cyp1a1/Ddc/Fbp1/Fst/Gapdh/Gstp1/Ibsp/Il6/Met/Muc1/Myc/Mme/Cdkn1c/Orm1/Serpine1/Reg3b/Trib3/Plcb1/Pnmt/Ccl2/Cxcl12/Sod2/Serpina3n/Vdr/Vsnl1/Bax/Esr1/Abcb4/Ptger3/Srd5a1/Fgfr2/Slc16a1/Ntrk2/Avpr1a/Fgfr4/Ncl/Slc2a4/C…	231	BP
GO:0008219	cell death	220/1450	1823/19509	9.60852e-14	9.0908e-12	6.41574e-12	Abo/Nupr1/LOC103689968/Nrg1/Sqstm1/Asah2/Cxcl2/Map2k6/Aatf/Casp4/Cdkn1a/Timp1/Csf2/Aldh1a2/Erp29/Il24/Sphk1/Cysltr2/Ppp1r15a/Pde5a/Epha7/Sgk2/Gzmb/Nme1/Gls2/Adcyap1r1/Aldoc/Bdnf/Nqo1/G6pd/Gapdh/Gja1/Gstp1/Hmox1/Il6/Inha/Ldha/Met/Mst1/Muc1/Myc/Bmf/Serpine1/Reg3b/Ripk3/Trib3/Faim2/Rhox5/Prkcg/Ccl2/Cxcl12/Sod2/Vdr/Bax/Esr1/Adm/Ntrk2/Hk3/Tnfrsf8/Rgn/Ncl/Gnrh1/Cnr1/Mal/Gclc/Tnfsf15/Bmp4/Anxa1/Atf3/Ccn…	220	BP
GO:0016265	death	220/1450	1823/19509	9.60852e-14	9.0908e-12	6.41574e-12	Abo/Nupr1/LOC103689968/Nrg1/Sqstm1/Asah2/Cxcl2/Map2k6/Aatf/Casp4/Cdkn1a/Timp1/Csf2/Aldh1a2/Erp29/Il24/Sphk1/Cysltr2/Ppp1r15a/Pde5a/Epha7/Sgk2/Gzmb/Nme1/Gls2/Adcyap1r1/Aldoc/Bdnf/Nqo1/G6pd/Gapdh/Gja1/Gstp1/Hmox1/Il6/Inha/Ldha/Met/Mst1/Muc1/Myc/Bmf/Serpine1/Reg3b/Ripk3/Trib3/Faim2/Rhox5/Prkcg/Ccl2/Cxcl12/Sod2/Vdr/Bax/Esr1/Adm/Ntrk2/Hk3/Tnfrsf8/Rgn/Ncl/Gnrh1/Cnr1/Mal/Gclc/Tnfsf15/Bmp4/Anxa1/Atf3/Ccn…	220	BP
GO:0006811	ion transport	188/1450	1487/19509	1.18608e-13	1.10567e-11	7.80316e-12	LOC100360087/Slc6a20/Acsl4/P2rx5/Map2k6/Slc7a10/Kcnj4/Fxyd3/Kcnh2/Kcnj12/Kcnc3/Cntn1/Abcc3/Ryr3/Slc38a4/Kcnj15/Kcne2/Slc2a13/Sgk2/Slc38a5/Adcyap1r1/Atp1a2/Bdnf/Cftr/Gja1/Grin2d/Myc/Tmem37/Serpine1/Bpifa1/Scnn1b/Scnn1g/Ccl2/Cxcl12/Slc2a1/Vdr/Bax/Abcb4/Slc22a1/Ptger3/Slc16a1/Ntrk2/Rgn/Avpr1a/Slc2a4/Htr2c/Aqp5/Cnr1/Cox8b/Aqp4/Bmp4/Bhlha15/Ros1/Anxa1/Dpysl2/Lgals9/Pcp4/Slc5a1/Slc7a1/Scn5a/Glra1/Maob/…	188	BP
GO:0007155	cell adhesion	161/1450	1216/19509	1.93134e-13	1.77431e-11	1.2522e-11	Relb/Nrg1/Gpnmb/Vcan/Gtpbp4/Dag1/Aatf/Cdh4/Tnc/Sdc3/F2rl1/Pcdh12/Cntn1/Hspg2/Lama5/Il23a/Pde5a/Epha7/Spon2/Vmp1/Unc13d/Lamc2/Ibsp/Il6/Muc1/Cgref1/Lmo1/Serpine1/Ripk3/Ccl2/Cxcl12/Tpm1/Bax/Kng1/Ptger3/RT1-DOa/Itgam/PVR/Gnrh1/Il6st/Sdc1/Pdgfra/Azgp1/Bmp4/Ninj1/Spp1/Cntn2/Anxa1/Cd80/Lgals9/Pik3r1/Ptprs/Sele/Cd74/Plau/Selp/Has1/Scarf2/Micall2/Tesc/Olfm4/Cdhr2/Vnn1/Fbln5/Smoc2/Csrp1/Perp/Rps6/Lrrc32/Pk…	161	BP
GO:0065007	biological regulation	990/1450	11585/19509	2.33957e-13	2.11865e-11	1.49521e-11	Abo/LOC100360205/Fam83g/Ddx60/LOC100360977/Relb/Shisa9/Hilpda/Ikzf4/Cdkl5/Ankdd1a/LOC100362814/LOC100909712/Chadl/LOC100911372/Tshz2/LOC100911825/LOC100911928/Nupr1/LOC103689968/Hoxa1/Nrg1/Sqstm1/Ces1d/Gpnmb/Hadh/Acsl4/P2rx5/Ltc4s/Cxcl2/Pde6h/Gtpbp4/Wnt2/Rbm3/Dag1/Map2k6/Aatf/Nfil3/Casp4/Wif1/Dlk1/Cdh4/Aimp1/Cdkn1a/Tjp2/Usp2/Dnajc2/Wnt2b/Sec14l2/Timp1/Pou2f3/Ggt1/Csf2/Eif4ebp1/Tnc/Plaa/Kcnj4/Ptpr…	990	BP
GO:0051049	regulation of transport	210/1450	1732/19509	2.46279e-13	2.19882e-11	1.55179e-11	Nrg1/Hadh/Acsl4/Map2k6/Casp4/Cdkn1a/Kcnj4/F2rl1/Fxyd3/Kcnh2/Erp29/Kcnj12/Kcnc3/Prdx1/Cntn1/Kcnj15/Sphk1/Mmp13/Il13ra2/Kcne2/Sgk2/Unc13d/Prom2/Gls2/Adcyap1r1/Adra2b/Atp1a2/C2/Cftr/Fst/Gja1/Grin2d/Hmox1/Il6/Inha/Met/Myc/Tmem37/Serpine1/Bpifa1/Trib3/Plcb1/Prkcg/Scnn1b/Ccl2/Cxcl12/Sftpa1/Tnnt2/Vdr/Vsnl1/Bax/Esr1/Abcb4/Ptger3/Slc16a1/Ntrk2/Rgn/Avpr1a/Ncl/Htr2c/Gnrh1/Il6st/Sdc1/Cnr1/Tnfsf15/Bmp4/Ros1/A…	210	BP
GO:0006954	inflammatory response	90/1450	540/19509	2.74326e-13	2.41521e-11	1.70451e-11	Relb/Nupr1/Cxcl2/Casp4/Aimp1/Ggt1/Plaa/F2rl1/Pik3c2g/Ccr3/Il23a/Pnma1/Il24/Sphk1/Pde5a/Cxcl3/Unc13d/Bdnf/Cebpa/Gja1/Hmox1/Il6/Orm1/Serpine1/Reg3b/Reg3g/Ccl2/Serpina3n/Tbxa2r/Kng1/Ptger3/Itgam/Ntrk2/Sdc1/Cnr1/Alox5/Spp1/Lgals9/Ptgis/Sele/F3/Selp/Tac4/Ccl7/Ccl12/Ccl6/Kng1l1/Ccl24/Susd4/Gal/Vnn1/Ffar2/Adora1/Adora2b/Ccl11/Ier3/RT1-Db1/Aoc3/Ptgs2/Ccl20/Chst1/Ndst1/C1qbp/Rarres2/Ccl21/Nfkb2/Itgb6/Ephb…	90	BP
GO:0042493	response to drug	100/1450	632/19509	3.45309e-13	2.99851e-11	2.11617e-11	Hadh/Ltc4s/Map2k6/Cdkn1a/Acacb/Kcnh2/Mmp12/Hspg2/Abcc3/Mmp13/Ppp1r15a/Kcne2/Nme1/Acot2/Adcyap1r1/Bdnf/Cftr/Cyp1a1/Cyp2a3/Cyp2b1/Ddc/Fbp1/Il6/Ldha/Met/Myc/Orm1/Serpine1/Reg3b/Ccl2/Sod2/Sord/Tbxa2r/Bax/Abcb4/Slc22a1/Lox/Ptger3/Srd5a1/Cyp2e1/Hsd11b2/Htr2c/Cox8b/Mmp7/Aldh3a1/Anxa1/Dpysl2/Cyp7b1/Fosl1/Nes/Pik3r1/Hnf1b/Maob/Aldh1a3/Cyp2d1/Slc19a2/Slamf8/Gal/Atp8b1/Inhba/Lrp2/Arg1/Actc1/Ptgs2/Kcnk3/Hmgc…	100	BP
GO:0040012	regulation of locomotion	112/1450	744/19509	3.75801e-13	3.2192e-11	2.27191e-11	Nrg1/Cxcl2/Gtpbp4/Dag1/Timp1/Sdc3/F2rl1/Lama5/Il23a/Tmprss2/Il24/Sphk1/Cxcl3/Met/Mst1/Myc/Serpine1/Ripk3/Plcb1/Ccl2/Cxcl12/Tpm1/Ptger3/Rgn/Htr2c/Gnrh1/Il6st/Pdgfra/Anxa3/Bmp4/Tshr/Adarb1/Hbegf/Fgf10/Lgals9/Pik3r1/Sele/F3/Cd74/Plau/Nkx2-1/Selp/Anxa5/Has1/Ccl7/Ccl12/Ccl24/Plxna2/Atp8a1/Usp14/Adora1/Abhd2/Ifitm1/Phlda2/Rhod/Ccl11/Aoc3/Shh/Ptgs2/Ccl20/P2ry2/C1qbp/Rarres2/Sema3a/Tp53inp1/Ccl21/Flrt2/P…	112	BP
GO:0042592	homeostatic process	188/1450	1507/19509	4.13067e-13	3.49124e-11	2.46391e-11	LOC100911372/LOC100911928/Cxcl2/F2rl1/Gsr/Kcnh2/Prdx1/Csrp3/Anxa7/Ryr3/Dkc1/Sgk2/Cxcl3/Nme1/Sftpb/Oas1a/Adcyap1r1/Adra2b/Atp1a2/Cebpa/Cftr/G6pd/Gja1/Hmox1/Iapp/Il6/Ivd/Met/Myc/Lmo1/Serpine1/Bpifa1/Ripk3/Pygm/Scnn1b/Scnn1g/Ccl2/Sod2/Tap2/Tbxa2r/Vdr/Vsnl1/Bax/Esr1/Abcb4/Kng1/Ptger3/Adm/Slc16a1/Pigr/Hk3/Rgn/Avpr1a/Fgfr4/Slc2a4/Htr2c/Il6st/Lyz2/Aqp5/Cnr1/Pdgfra/Gclc/Aqp4/Azgp1/Bmp4/Bhlha15/Spp1/Anxa1…	188	BP
GO:0048583	regulation of response to stimulus	335/1450	3148/19509	4.90655e-13	4.09245e-11	2.88821e-11	Ddx60/Hilpda/LOC100362814/LOC100911825/Hoxa1/Nrg1/Sqstm1/P2rx5/Cxcl2/Pde6h/Wnt2/Dag1/Map2k6/Dlk1/Wnt2b/Timp1/Ggt1/Csf2/F2rl1/Erp29/Hmga1/Prdx1/Rcan2/Il23a/Il24/Sphk1/Cysltr2/Il13ra2/Ppp1r15a/Dusp5/Ndrg2/Pde5a/Adh7/Epha7/Avpi1/Cxcl3/Spon2/Nme1/Unc13d/C1s/Adra2b/Bdnf/C2/Cftr/Fbp1/Fst/Gja1/Gstp1/Hmox1/Il6/Inha/Met/Mst1/Muc1/Myc/Cdkn1c/Bmf/Serpine1/Reg3b/Reg3g/Ngef/Ripk3/Gpsm1/Trib3/Faim2/Plcb1/Prkcg…	335	BP
GO:0042060	wound healing	72/1450	391/19509	5.28688e-13	4.35241e-11	3.07167e-11	LOC100360205/Nrg1/P2rx5/Cxcl2/Timp1/Pou2f3/Tnc/F2rl1/Pik3c2g/Mmp12/Dmbt1/Il24/Adra2b/Gja1/Hmox1/Il6/Serpine1/Reg3g/Scnn1b/Scnn1g/Tpm1/Kng1/Lox/Ptger3/Sdc1/Pdgfra/Bmp4/Ninj1/Timp3/Anxa1/Hbegf/Fgf10/F3/Plau/Pkm/Selp/Anxa5/Plat/Cav3/Csrp1/Papss2/Shh/Ccl20/Ifrd1/P2ry2/Celsr1/Tnfrsf12a/Wnt3a/F5/Fcgr3a/Cd34/Anxa8/Slc7a11/Igsf10/Bcl9/Slc11a1/Dmtn/Procr/Arhgef19/Plet1/Cd109/Thbs1/Epb41l4b/Plaur/Anxa2/Not…	72	BP
GO:0010941	regulation of cell death	188/1450	1517/19509	7.59572e-13	6.17299e-11	4.35652e-11	Abo/Nupr1/LOC103689968/Nrg1/Map2k6/Aatf/Casp4/Cdkn1a/Timp1/Csf2/Aldh1a2/Erp29/Il24/Sphk1/Cysltr2/Ppp1r15a/Pde5a/Epha7/Sgk2/Gzmb/Nme1/Gls2/Adcyap1r1/Bdnf/Nqo1/G6pd/Gstp1/Hmox1/Il6/Inha/Ldha/Met/Mst1/Muc1/Myc/Bmf/Serpine1/Reg3b/Ripk3/Faim2/Prkcg/Ccl2/Cxcl12/Sod2/Vdr/Bax/Esr1/Fgfr2/Adm/Ntrk2/Hk3/Tnfrsf8/Rgn/Ncl/Gnrh1/Cnr1/Mal/Gclc/Tnfsf15/Bmp4/Anxa1/Atf3/Ccng1/Fgf10/Fosl1/Lgals9/Nes/Npm1/Pcp4/Pik3r1…	188	BP
GO:0051707	response to other organism	128/1450	907/19509	8.50673e-13	6.82584e-11	4.81727e-11	Abo/Ddx60/Hilpda/LOC100362814/LOC103693375/LOC103694404/Ltc4s/Cxcl2/Aimp1/Ggt1/Csf2/F2rl1/Hmga1/Abcc3/Il23a/Il24/Pde5a/Adh7/Cxcl3/Spon2/Sftpb/Unc13d/Ear11/Oas1a/Cyp1a1/Eno1/Gstp1/Il6/Mx1/Odc1/Orm1/Serpine1/Reg3b/Reg3g/Bpifa1/Oas1b/Ccl2/Sftpa1/Sod2/Serpina3n/Tap2/Tbxa2r/Ptger3/Adm/Ncl/Gnrh1/Lyz2/Cnr1/Anxa3/Mmp7/Cd80/Fgf10/Lgals9/Pik3r1/F3/Alpl/Plau/Krt8/Nkx2-1/Selp/Ptgfr/Anxa5/Maob/Serpinb10/Gfer/…	128	BP
GO:0043207	response to external biotic stimulus	128/1450	909/19509	9.96797e-13	7.89837e-11	5.57419e-11	Abo/Ddx60/Hilpda/LOC100362814/LOC103693375/LOC103694404/Ltc4s/Cxcl2/Aimp1/Ggt1/Csf2/F2rl1/Hmga1/Abcc3/Il23a/Il24/Pde5a/Adh7/Cxcl3/Spon2/Sftpb/Unc13d/Ear11/Oas1a/Cyp1a1/Eno1/Gstp1/Il6/Mx1/Odc1/Orm1/Serpine1/Reg3b/Reg3g/Bpifa1/Oas1b/Ccl2/Sftpa1/Sod2/Serpina3n/Tap2/Tbxa2r/Ptger3/Adm/Ncl/Gnrh1/Lyz2/Cnr1/Anxa3/Mmp7/Cd80/Fgf10/Lgals9/Pik3r1/F3/Alpl/Plau/Krt8/Nkx2-1/Selp/Ptgfr/Anxa5/Maob/Serpinb10/Gfer/…	128	BP
GO:0016477	cell migration	148/1450	1108/19509	1.01729e-12	7.96124e-11	5.61856e-11	Cdkl5/Nrg1/Cxcl2/Vcan/Gtpbp4/Dag1/Aimp1/Timp1/Sdc3/F2rl1/Pik3c2g/Ccr3/Mmp12/Ccl17/Lama5/Il23a/Il24/Sphk1/Cxcl3/Gja1/Met/Mst1/Myc/Serpine1/Ripk3/Plcb1/Scnn1b/Scnn1g/Ccl2/Cxcl12/Tpm1/Bax/Ptger3/Itgam/Ntrk2/PVR/Fgfr4/Gnrh1/Il6st/Sdc1/Pdgfra/Anxa3/Bmp4/Spp1/Cntn2/Adarb1/Anxa1/Hbegf/Fgf10/Lgals9/Pik3r1/Sele/F3/Cd74/Plau/Nkx2-1/Selp/Plat/Has1/Cthrc1/Ccl7/Ccl12/Ccl6/Retnlg/Ccl24/Plxna2/Atp8a1/Katna1/Ffa…	148	BP
GO:0012501	programmed cell death	204/1450	1700/19509	1.56094e-12	1.20668e-10	8.51602e-11	Abo/Nupr1/LOC103689968/Nrg1/Sqstm1/Asah2/Map2k6/Aatf/Casp4/Cdkn1a/Timp1/Csf2/Aldh1a2/Erp29/Il24/Sphk1/Ppp1r15a/Pde5a/Epha7/Sgk2/Gzmb/Nme1/Gls2/Aldoc/Bdnf/Nqo1/G6pd/Gapdh/Gja1/Gstp1/Hmox1/Il6/Inha/Ldha/Met/Mst1/Muc1/Myc/Bmf/Serpine1/Reg3b/Ripk3/Trib3/Faim2/Rhox5/Prkcg/Ccl2/Cxcl12/Sod2/Vdr/Bax/Esr1/Adm/Ntrk2/Hk3/Tnfrsf8/Rgn/Ncl/Gnrh1/Cnr1/Mal/Gclc/Tnfsf15/Bmp4/Anxa1/Atf3/Ccng1/Fgf10/Fosl1/Lgals9/Ne…	204	BP
GO:0006928	movement of cell or subcellular component	185/1450	1499/19509	1.7314e-12	1.32233e-10	9.33219e-11	Cdkl5/Hoxa1/Nrg1/Cxcl2/Vcan/Gtpbp4/Dag1/Cdh4/Aimp1/Timp1/Sdc3/F2rl1/Pik3c2g/Ccr3/Mmp12/Ccl17/Lama5/Il23a/Il24/Sphk1/Epha7/Cxcl3/Atp1a2/Bdnf/Gja1/Hist1h1t/Met/Mst1/Myc/Tubb3/Serpine1/Ripk3/Rhox5/Plcb1/Scnn1b/Scnn1g/Ccl2/Cxcl12/Sord/Tnnt2/Tpm1/Bax/Ptger3/Itgam/Ntrk2/PVR/Rgn/Fgfr4/Gnrh1/Il6st/Sdc1/Pdgfra/Anxa3/Bmp4/Spp1/Cntn2/Adarb1/Anxa1/Dpysl2/Hbegf/Fgf10/Lgals9/Pik3r1/Sele/F3/Cd74/Plau/Nkx2-1/Sel…	185	BP
GO:0031099	regeneration	51/1450	233/19509	1.80258e-12	1.36031e-10	9.60022e-11	P2rx5/Vcan/Cdkn1a/Tnc/Hspg2/Dmbt1/Aldoc/Bdnf/Cebpa/Gja1/Gstp1/Myc/Orm1/Serpine1/Pfkfb1/Ccl2/Cxcl12/Adm/Rgn/Ncl/Htr2c/Anxa3/Ninj1/Spp1/Timp3/Anxa1/Fgf10/Plau/Pkm/Prrx1/Gfer/Eif4a1/Lrp2/Prps1/Ifrd1/Baat/Rgma/Igsf10/Bcl9/Nrep/Ptprf/Ulk1/Plaur/Notch3/Nr4a3/Gas6/Erbb4/Prmt1/Lif/Slco1a5/Socs3	51	BP
GO:0009607	response to biotic stimulus	130/1450	938/19509	2.06484e-12	1.53988e-10	1.08676e-10	Abo/Ddx60/Hilpda/LOC100362814/LOC103693375/LOC103694404/Ltc4s/Cxcl2/Aimp1/Ggt1/Csf2/F2rl1/Hmga1/Abcc3/Il23a/Il24/Pde5a/Adh7/Cxcl3/Spon2/Sftpb/Unc13d/Ear11/Oas1a/Cyp1a1/Eno1/Gstp1/Il6/Mx1/Odc1/Orm1/Serpine1/Reg3b/Reg3g/Bpifa1/Oas1b/Ccl2/Sftpa1/Sod2/Serpina3n/Tap2/Tbxa2r/Ptger3/Adm/PVR/Ncl/Gnrh1/Lyz2/Cnr1/Anxa3/Mmp7/Cd80/Fgf10/Lgals9/Pik3r1/F3/Alpl/Plau/Krt8/Nkx2-1/Selp/Ptgfr/Anxa5/Maob/Serpinb10/G…	130	BP
GO:0002682	regulation of immune system process	145/1450	1089/19509	2.25878e-12	1.66493e-10	1.17501e-10	Ddx60/Hilpda/LOC100362814/LOC100911825/Cxcl2/Cdkn1a/Ggt1/Csf2/F2rl1/Il23a/Il13ra2/Pde5a/Cxcl3/Spon2/Nme1/Unc13d/C1s/C2/Hmox1/Il6/Mst1/Myc/Lmo1/Orm1/Serpine1/Reg3g/Ripk3/Plcb1/Ccl2/Cxcl12/Tap2/Bax/Kng1/Ptger3/RT1-DOa/Pigr/PVR/Gnrh1/Il6st/Cnr1/Bmp4/Anxa1/Cd80/Fgf10/Lgals9/Pik3r1/Sele/Cd74/Selp/Anxa5/Serpinb10/Gfer/Ccl7/Ccl12/Ccl24/Tesc/Susd4/Olfm4/Gal/Vnn1/Mzb1/Snrpd1/Inhba/Ffar2/Adora1/Lrrc32/Ador…	145	BP
GO:0048870	cell motility	156/1450	1203/19509	2.58609e-12	1.86286e-10	1.3147e-10	Cdkl5/Nrg1/Cxcl2/Vcan/Gtpbp4/Dag1/Aimp1/Timp1/Sdc3/F2rl1/Pik3c2g/Ccr3/Mmp12/Ccl17/Lama5/Il23a/Il24/Sphk1/Cxcl3/Gja1/Hist1h1t/Met/Mst1/Myc/Serpine1/Ripk3/Rhox5/Plcb1/Scnn1b/Scnn1g/Ccl2/Cxcl12/Sord/Tpm1/Bax/Ptger3/Itgam/Ntrk2/PVR/Rgn/Fgfr4/Gnrh1/Il6st/Sdc1/Pdgfra/Anxa3/Bmp4/Spp1/Cntn2/Adarb1/Anxa1/Hbegf/Fgf10/Lgals9/Pik3r1/Sele/F3/Cd74/Plau/Nkx2-1/Selp/Anxa5/Plat/Has1/Cthrc1/Tekt3/Ccl7/Ccl12/Ccl6/R…	156	BP
GO:0051674	localization of cell	156/1450	1203/19509	2.58609e-12	1.86286e-10	1.3147e-10	Cdkl5/Nrg1/Cxcl2/Vcan/Gtpbp4/Dag1/Aimp1/Timp1/Sdc3/F2rl1/Pik3c2g/Ccr3/Mmp12/Ccl17/Lama5/Il23a/Il24/Sphk1/Cxcl3/Gja1/Hist1h1t/Met/Mst1/Myc/Serpine1/Ripk3/Rhox5/Plcb1/Scnn1b/Scnn1g/Ccl2/Cxcl12/Sord/Tpm1/Bax/Ptger3/Itgam/Ntrk2/PVR/Rgn/Fgfr4/Gnrh1/Il6st/Sdc1/Pdgfra/Anxa3/Bmp4/Spp1/Cntn2/Adarb1/Anxa1/Hbegf/Fgf10/Lgals9/Pik3r1/Sele/F3/Cd74/Plau/Nkx2-1/Selp/Anxa5/Plat/Has1/Cthrc1/Tekt3/Ccl7/Ccl12/Ccl6/R…	156	BP
GO:0030334	regulation of cell migration	98/1450	638/19509	3.62253e-12	2.58013e-10	1.8209e-10	Nrg1/Cxcl2/Gtpbp4/Dag1/Timp1/Sdc3/F2rl1/Lama5/Il23a/Il24/Sphk1/Cxcl3/Met/Mst1/Myc/Serpine1/Ripk3/Plcb1/Ccl2/Cxcl12/Tpm1/Ptger3/Gnrh1/Il6st/Pdgfra/Anxa3/Bmp4/Adarb1/Hbegf/Fgf10/Lgals9/Pik3r1/Sele/F3/Cd74/Plau/Nkx2-1/Selp/Has1/Ccl7/Ccl12/Ccl24/Plxna2/Atp8a1/Adora1/Abhd2/Phlda2/Rhod/Ccl11/Aoc3/Shh/Ptgs2/Ccl20/P2ry2/C1qbp/Rarres2/Sema3a/Tp53inp1/Ccl21/Flrt2/Pla2g7/Epb4.1l5/Unc5d/Sema4a/Sema6d/Srpx2/E…	98	BP
GO:0043067	regulation of programmed cell death	175/1450	1408/19509	4.1484e-12	2.92186e-10	2.06207e-10	Abo/Nupr1/LOC103689968/Nrg1/Map2k6/Aatf/Casp4/Cdkn1a/Timp1/Csf2/Aldh1a2/Erp29/Il24/Sphk1/Ppp1r15a/Pde5a/Epha7/Sgk2/Gzmb/Nme1/Gls2/Bdnf/Nqo1/G6pd/Gstp1/Hmox1/Il6/Inha/Ldha/Met/Mst1/Muc1/Myc/Bmf/Serpine1/Reg3b/Ripk3/Faim2/Prkcg/Ccl2/Cxcl12/Sod2/Vdr/Bax/Esr1/Fgfr2/Adm/Ntrk2/Hk3/Tnfrsf8/Rgn/Ncl/Gnrh1/Cnr1/Mal/Gclc/Tnfsf15/Bmp4/Anxa1/Atf3/Ccng1/Fgf10/Fosl1/Lgals9/Nes/Npm1/Pcp4/Pik3r1/Ptgis/F3/Cd74/Asn…	175	BP
GO:2000026	regulation of multicellular organismal development	201/1450	1691/19509	5.69728e-12	3.95981e-10	2.7946e-10	Cdkl5/Chadl/Nupr1/Nrg1/P2rx5/Wnt2/Dag1/Cdh4/Aimp1/Usp2/Wnt2b/Timp1/Csf2/Acacb/Ccr3/Serpinb7/Cntn1/Klhl41/Lama5/Il23a/Dmbt1/Sphk1/Cysltr2/Ppp1r15a/Epha7/Dnm3/Nme1/Adra2b/Bdnf/Fst/Gja1/Hmox1/Il6/Mbp/Met/Mst1/Myc/Serpine1/Reg3g/Ngef/Plcb1/Ccl2/Cxcl12/Tbxa2r/Vdr/Bax/Esr1/Rnf112/Ptger3/RT1-DOa/Fgfr2/Adm/Atxn1/Ntrk2/Rgn/Fgfr4/Cdkn2b/Gnrh1/Il6st/Cnr1/Anxa3/Bmp4/Mgp/Spp1/Cntn2/Dpysl2/Fgf10/Lgals9/Pcp4/Pi…	201	BP
GO:2000145	regulation of cell motility	101/1450	671/19509	5.74701e-12	3.95981e-10	2.7946e-10	Nrg1/Cxcl2/Gtpbp4/Dag1/Timp1/Sdc3/F2rl1/Lama5/Il23a/Il24/Sphk1/Cxcl3/Met/Mst1/Myc/Serpine1/Ripk3/Plcb1/Ccl2/Cxcl12/Tpm1/Ptger3/Rgn/Gnrh1/Il6st/Pdgfra/Anxa3/Bmp4/Adarb1/Hbegf/Fgf10/Lgals9/Pik3r1/Sele/F3/Cd74/Plau/Nkx2-1/Selp/Anxa5/Has1/Ccl7/Ccl12/Ccl24/Plxna2/Atp8a1/Adora1/Abhd2/Phlda2/Rhod/Ccl11/Aoc3/Shh/Ptgs2/Ccl20/P2ry2/C1qbp/Rarres2/Sema3a/Tp53inp1/Ccl21/Flrt2/Pla2g7/Epb4.1l5/Unc5d/Sema4a/Sema…	101	BP
GO:0006793	phosphorus metabolic process	305/1450	2859/19509	5.98697e-12	4.0808e-10	2.87998e-10	Pgd/Cdkl5/LOC100363502/LOC100909712/Ak6/Nrg1/Sqstm1/Epm2a/Pde6h/Gtpbp4/Dag1/Map2k6/Cdkn1a/Csf2/Ptprn/F2rl1/Acacb/Pik3c2g/Kcnh2/Ccr3/Erp29/Prdx1/Cntn1/Il23a/Il24/Sphk1/Cysltr2/Ppp1r14c/Dnph1/Ppp1r15a/Dusp5/Ndrg2/Pde5a/Ptprh/Epha7/Avpi1/Sgk2/Nme1/Prom2/Acot2/Oas1a/Adcyap1r1/Adra2b/Aldoc/Atp1a2/Bdnf/Eno1/Fbp1/G6pd/Gapdh/Gstp1/Hmox1/Il6/Inha/Ldha/Me1/Met/Gucy2g/Myc/Nifk/Cdkn1c/Reg3b/Ripk3/Fmo2/Trib3/…	305	BP
GO:0042254	ribosome biogenesis	53/1450	256/19509	6.56617e-12	4.42798e-10	3.125e-10	Tsr1/LOC100911372/Gtpbp4/Aatf/Dkc1/Nip7/Ncl/Npm1/Mina/Pa2g4/Sdad1/Nop14/Pes1/Gnl3/Srfbp1/Fbl/Rps17/Rps6/Mphosph10/Rpf2/C1qbp/Shq1/Rrs1/Mrto4/Ppan/Bop1/Fastkd2/Nle1/Ftsj3/Eif6/Rcl1/Utp15/Nmd3/Wdr3/Ddx31/Utp20/Nop2/Ddx21/Utp14a/Bysl/Noc4l/Heatr1/Nop56/Rsl24d1/Rrp9/Wdr12/Gar1/Npm3/Nop58/Rps27l/Pwp2/Rps2/Ran	53	BP
GO:0071702	organic substance transport	249/1450	2228/19509	8.40251e-12	5.60669e-10	3.95686e-10	LOC100361898/Nrg1/Slc6a20/Hadh/Acsl4/Dag1/Map2k6/Slc7a10/Casp4/Cdkn1a/Ptprn/F2rl1/Erp29/Prdx1/Abcc3/Dmbt1/Slc38a4/Sphk1/Mmp13/Timm9/Slc2a13/Slc38a5/Gls2/Adra2b/Bdnf/Cftr/Ddc/Gja1/Il6/Met/Myc/Trib3/Ccl2/Cxcl12/Slc2a1/Tap2/Vsnl1/Esr1/Abcb4/Slc22a1/Ptger3/Slc16a1/Ntrk2/Avpr1a/Ncl/Slc2a4/Htr2c/Aqp5/Cnr1/Mal/Tst/Tnfsf15/Aqp4/Bmp4/Mmp7/Anxa1/Dpysl2/Lgals9/Npm1/Pcp4/Pik3r1/Rab3a/Slc5a1/Cd74/Hnf1b/Slc7a1…	249	BP
GO:0042981	regulation of apoptotic process	172/1450	1392/19509	1.06089e-11	7.00518e-10	4.94383e-10	Abo/Nupr1/LOC103689968/Nrg1/Map2k6/Aatf/Casp4/Cdkn1a/Timp1/Csf2/Aldh1a2/Erp29/Il24/Sphk1/Ppp1r15a/Pde5a/Epha7/Sgk2/Nme1/Gls2/Bdnf/Nqo1/G6pd/Gstp1/Hmox1/Il6/Inha/Ldha/Mst1/Muc1/Myc/Bmf/Serpine1/Reg3b/Ripk3/Faim2/Prkcg/Ccl2/Cxcl12/Sod2/Vdr/Bax/Esr1/Fgfr2/Adm/Ntrk2/Tnfrsf8/Rgn/Ncl/Gnrh1/Cnr1/Mal/Gclc/Tnfsf15/Bmp4/Anxa1/Atf3/Ccng1/Fgf10/Fosl1/Lgals9/Nes/Npm1/Pcp4/Pik3r1/Ptgis/F3/Cd74/Asns/Hnf1b/Ptgfr…	172	BP
GO:0006915	apoptotic process	198/1450	1671/19509	1.12263e-11	7.33644e-10	5.17762e-10	Abo/Nupr1/LOC103689968/Nrg1/Sqstm1/Asah2/Map2k6/Aatf/Casp4/Cdkn1a/Timp1/Csf2/Aldh1a2/Erp29/Il24/Sphk1/Ppp1r15a/Pde5a/Epha7/Sgk2/Gzmb/Nme1/Gls2/Aldoc/Bdnf/Nqo1/G6pd/Gapdh/Gja1/Gstp1/Hmox1/Il6/Inha/Ldha/Mst1/Muc1/Myc/Bmf/Serpine1/Reg3b/Ripk3/Trib3/Faim2/Prkcg/Ccl2/Cxcl12/Sod2/Vdr/Bax/Esr1/Adm/Ntrk2/Tnfrsf8/Rgn/Ncl/Gnrh1/Cnr1/Mal/Gclc/Tnfsf15/Bmp4/Anxa1/Atf3/Ccng1/Fgf10/Fosl1/Lgals9/Nes/Npm1/Pcp4/Pi…	198	BP
GO:0009991	response to extracellular stimulus	114/1450	807/19509	1.54056e-11	9.96492e-10	7.03264e-10	LOC100362814/LOC103689968/Sqstm1/Acsl4/P2rx5/Ltc4s/Cdkn1a/Wnt2b/Tnc/Aldh1a2/Gsr/Sphk1/Ppp1r15a/Nme1/Sftpb/Acot2/Bdnf/C2/Cebpa/Cyp1a1/Nqo1/G6pd/Gstp1/Hmox1/Il6/Ldha/Orm1/Serpine1/Reg3b/Pfkfb1/Prkcg/Ccl2/Sftpa1/Slc2a1/Sod2/Sord/Serpina3n/Tbxa2r/Vdr/Srd5a1/Adm/Slc16a1/Avpr1a/Hsd11b2/Cdkn2b/Htr2c/Il6st/Cnr1/Alox5/Mgp/Bhlha15/Mmp7/Spp1/Timp3/Aldh3a1/Atf3/Fosl1/Gss/Nes/Pik3r1/Alpl/Asns/Pkm/Anxa5/Ctsl/S…	114	BP
GO:0016043	cellular component organization	498/1450	5213/19509	1.67736e-11	1.07402e-09	7.57979e-10	LOC100360205/LOC100361898/Cdkl5/LOC100362814/LOC100909441/Chadl/LOC100912076/Nupr1/LOC103689968/Hoxa1/Nrg1/Sqstm1/Ces1d/Acsl4/P2rx5/Pdlim3/Vcan/Wnt2/Dag1/Cdh4/Cdkn1a/Dnajc2/Csf2/Eif4ebp1/Tnc/Cap2/Ptprn/F2rl1/Acacb/Epb41l3/Kcnh2/Kcnj12/Hmga1/Kcnc3/Cntn1/Csrp3/Hspg2/Klhl41/Lama5/Anxa7/Sphk1/Dkc1/Dnph1/Mmp13/Timm9/Epha7/Sgk2/Dnm3/Nme1/Vmp1/Unc13d/Nip7/Prom2/Gls2/Oas1a/Aldoc/Bdnf/C2/Cebpa/Eno1/Fbp1/G…	498	BP
GO:0006796	phosphate-containing compound metabolic process	299/1450	2819/19509	2.05354e-11	1.30174e-09	9.1869e-10	Pgd/Cdkl5/LOC100363502/LOC100909712/Ak6/Nrg1/Sqstm1/Epm2a/Pde6h/Gtpbp4/Dag1/Map2k6/Cdkn1a/Csf2/Ptprn/F2rl1/Acacb/Pik3c2g/Kcnh2/Ccr3/Erp29/Prdx1/Cntn1/Il23a/Il24/Sphk1/Cysltr2/Ppp1r14c/Dnph1/Ppp1r15a/Dusp5/Ndrg2/Pde5a/Ptprh/Epha7/Avpi1/Sgk2/Nme1/Prom2/Oas1a/Adcyap1r1/Adra2b/Aldoc/Atp1a2/Bdnf/Eno1/Fbp1/G6pd/Gapdh/Gstp1/Hmox1/Il6/Inha/Ldha/Me1/Met/Gucy2g/Myc/Nifk/Cdkn1c/Reg3b/Ripk3/Fmo2/Trib3/Pfkfb1…	299	BP
GO:1901698	response to nitrogen compound	140/1450	1073/19509	2.46776e-11	1.54882e-09	1.09307e-09	Hadh/P2rx5/Cxcl2/Rbm3/Dag1/Cdkn1a/Timp1/Eif4ebp1/Ptprn/Gsr/Abcc3/Sphk1/Ppp1r15a/Eif2b3/Nme1/Sftpb/C1s/Aldoc/Atp1a2/Bdnf/Cebpa/Cftr/Cyp2b1/Ddc/Fbp1/Gapdh/Gja1/Gstp1/Hmox1/Il6/Ldha/Met/Myc/Orm1/Serpine1/Reg3b/Trib3/Pfkfb1/Plcb1/Pnmt/Prkcg/Pygm/Ccl2/Cxcl12/Sftpa1/Serpina3n/Bax/Srd5a1/Adm/Ntrk2/Cyp2e1/Avpr1a/Hsd11b2/Slc2a4/Htr2c/Gnrh1/Sdc1/Cnr1/Pdgfra/Bmp4/Timp3/Aldh3a1/Anxa1/Ccng1/Dpysl2/Cyp7b1/Fosl…	140	BP
GO:0044707	single-multicellular organism process	662/1450	7321/19509	2.93526e-11	1.82418e-09	1.2874e-09	LOC100360205/Relb/Hilpda/Cdkl5/Chadl/Nupr1/LOC103689968/Hoxa1/Nrg1/Ces1d/Gpnmb/Acsl4/P2rx5/Epm2a/Pdlim3/Vcan/Pde6h/Gtpbp4/Wnt2/Dag1/Map2k6/Aatf/Casp4/Wif1/Dlk1/Cdh4/Aimp1/Cdkn1a/Tjp2/Usp2/Wnt2b/Timp1/Pou2f3/Csf2/Eif4ebp1/Tnc/Aldh1a2/F2rl1/Acacb/Pik3c2g/Epb41l3/Pcdh12/Kcnh2/Ccr3/Gjb4/Serpinb7/Prdx1/Cntn1/Csrp3/Hspg2/Klhl41/Lama5/Rcan2/Ugt1a7c/Il23a/Anxa7/Ryr3/Dmbt1/Sphk1/Cysltr2/Mmp13/Ppp1r15a/Dus…	662	BP
GO:0006520	cellular amino acid metabolic process	57/1450	298/19509	3.02499e-11	1.86169e-09	1.31387e-09	Ggt1/Gls2/Ddc/Hdc/Ivd/Odc1/Pnmt/Vars/Gamt/Gclc/Asns/Sars/Rars/Pycr1/Yars2/Eprs/Aldh5a1/Nars/Lars/Aars/Arg1/Cars/Hoga1/Ddah2/Tars/Padi4/Hpd/Bcat1/Gars/Baat/Thnsl2/Aldh1l2/Mars/Shmt2/Farsb/Psph/Iars/Yars/Hpdl/Ctps1/Slc25a32/Gfpt2/Hgd/Bphl/Prodh2/Mccc2/Azin2/Txnrd1/Phgdh/Iffo2/Aldh4a1/Mthfd2/Ears2l1/Gpt/Aldh6a1/Cdo1/Dpep1	57	BP
GO:0006807	nitrogen compound metabolic process	540/1450	5764/19509	3.57322e-11	2.17795e-09	1.53706e-09	Pgd/Fam83g/LOC100360522/LOC100360573/Relb/Snrpa1/Ikzf4/LOC100362684/LOC100363502/LOC100909712/LOC100911372/Nynrin/LOC100912604/Ak6/Hoxa1/LOC103693375/LOC103694404/Nrg1/Asah2/Gtpbp4/Wnt2/Rbm3/Aatf/Nfil3/Cdkn1a/Usp2/Dnajc2/Sec14l2/Pou2f3/Ggt1/Csf2/Eif4ebp1/F2rl1/Gsr/Acacb/Hmga1/Csrp3/Rps20/Rplp1/Il23a/Sphk1/Dkc1/Zfp483/Dnph1/Mmp13/Ppp1r15a/Dusp5/Pde5a/Eif2b3/Nme1/Sftpb/Ear11/Gls2/Oas1a/Adcyap1r1/Ad…	540	BP
GO:0007166	cell surface receptor signaling pathway	225/1450	1993/19509	4.11417e-11	2.48378e-09	1.7529e-09	Fam83g/LOC100911825/Nrg1/P2rx5/Cxcl2/Pde6h/Wnt2/Wif1/Dlk1/Wnt2b/Timp1/Csf2/Eif4ebp1/Ptprn/F2rl1/Il1r2/Ccr3/Cntn1/Hspg2/Lama5/Rcan2/Sphk1/Il13ra2/Ndrg2/Epha7/Gpc2/Cxcl3/Nme1/Adcyap1r1/Adra2b/Bdnf/Cebpa/Fst/Grin2d/Gstp1/Hmox1/Ibsp/Il6/Inha/Met/Myc/Cdkn1c/Serpine1/Ngef/Plcb1/Ccl2/Cxcl12/Bax/Esr1/Itgam/Fgfr2/Pigr/Atxn1/Ntrk2/Fgfr4/Gfra2/Cdkn2b/Il6st/Sdc1/Mal/Pdgfra/Gclc/Bmp4/Cntn2/Anxa1/Atf3/Hbegf/Fg…	225	BP
GO:0055114	oxidation-reduction process	129/1450	972/19509	5.11633e-11	3.05966e-09	2.15932e-09	Pgd/LOC100361898/LOC100363502/Hadh/Epm2a/Ltc4s/Phyh/Aldh1a2/Gsr/Acacb/Pcdh12/Prdx1/Msmo1/Dhrs9/Ehhadh/Adh7/Bdnf/Cyp1a1/Cyp2a3/Cyp2b1/Nqo1/G6pd/Gapdh/Hmox1/Ivd/Ldha/Me1/Myc/Fmo2/Retsat/Pygm/Sod2/Sord/Bax/Lox/Srd5a1/Cyp2e1/Avpr1a/Hsd11b2/Il6st/Cnr1/Cox8b/Alox5/Aldh3a1/Cyp7b1/Ptgis/Maob/Aldh1a3/Mina/Cyp2d1/Gfer/Akr1b8/Aloxe3/Pycr1/RGD1564463/Chdh/Aldh5a1/Fdx1/Hhip/Phlda2/Tm7sf2/Mecr/Aoc3/Ptgs2/Hpd/B…	129	BP
GO:0045595	regulation of cell differentiation	185/1450	1560/19509	5.56176e-11	3.29495e-09	2.32538e-09	Cdkl5/Chadl/Nrg1/Wnt2/Dag1/Wif1/Dlk1/Cdh4/Csf2/Cntn1/Csrp3/Ccl17/Klhl41/Il23a/Dmbt1/Sphk1/Pde5a/Epha7/Dnm3/Nme1/Unc13d/Adra2b/Bdnf/Cebpa/Fst/Gja1/Iapp/Il6/Mbp/Met/Myc/Reg3g/Ngef/Trib3/Plcb1/Cxcl12/Sod2/Vdr/Bax/Rnf112/Ptger3/RT1-DOa/Fgfr2/Adm/Atxn1/Ntrk2/Cdkn2b/Htr2c/Gnrh1/Il6st/Cnr1/Pdgfra/Bmp4/Bhlha15/Spp1/Cntn2/Dpysl2/Fgf10/Lgals9/Mmp11/Pcp4/Pik3r1/Cd74/Nkx2-1/Hnf1b/Syt1/Rcan1/Prrx1/Cthrc1/Atf5…	185	BP
GO:0010035	response to inorganic substance	94/1450	636/19509	8.86346e-11	5.20236e-09	3.67151e-09	Ltc4s/Prdx1/Anxa7/Sphk1/Ppp1r15a/Sftpb/Bdnf/Cebpa/Cyp1a1/Cyp2b1/Nqo1/Fbp1/Gstp1/Hmox1/Il6/Ldha/Mbp/Met/Myc/Serpine1/Reg3b/Pnmt/Sftpa1/Sod2/Sord/Tnnt2/Vdr/Bax/Hk3/Cyp2e1/Rgn/Avpr1a/Gnrh1/Sdc1/Pdgfra/Bmp4/Mgp/Anxa1/Fosl1/Gss/Pik3r1/F3/Krt8/Scn5a/Anxa5/Syt1/Maob/Gfer/Pycr1/Fbln5/Areg/Arg1/Ftl1/Acta1/Kcnmb2/Shh/Ptgs2/Kcnk3/Cybrd1/Hmgcs1/Slc25a23/Adcy1/Slc25a24/Abl1/Mdm2/Tlr9/Ranbp1/Dmtn/Cpne7/Cyp2b2/…	94	BP
GO:0006629	lipid metabolic process	142/1450	1114/19509	9.40303e-11	5.46842e-09	3.85928e-09	Ces1d/Hadh/Acsl4/Ltc4s/Asah2/Phyh/Sec14l2/Timp1/Ggt1/Aldh1a2/Acacb/Pik3c2g/Msmo1/Ugt1a7c/Dhrs9/Sphk1/Ehhadh/Adh7/Acsbg1/Sftpb/Acot2/Cebpa/Cftr/Cyp1a1/Cyp2a3/Cyp2b1/G6pd/Hmox1/Ivd/Fgl1/Trib3/Retsat/Plcb1/Vdr/Bax/Esr1/Pla2g16/Srd5a1/Adm/Slc16a1/Cyp2e1/Rgn/Avpr1a/Fgfr4/Hsd11b2/Htr2c/Il6st/Cnr1/Pdgfra/Alox5/Thrsp/Anxa1/Cyp7b1/Pik3r1/Ptgis/Cd74/Nkx2-1/Aldh1a3/Cyp2d1/Soat2/Abca17/Aloxe3/RGD1564463/Isyn…	142	BP
GO:0051704	multi-organism process	219/1450	1945/19509	1.01299e-10	5.83759e-09	4.11982e-09	Abo/Ddx60/LOC100360977/Hilpda/LOC100362814/LOC103693375/LOC103694404/Sqstm1/Acsl4/Ltc4s/Cxcl2/Dag1/Aimp1/Timp1/Pou2f3/Ggt1/Csf2/F2rl1/Gsr/Pcdh12/Hmga1/Hspg2/Abcc3/Il23a/Anxa7/Tmprss2/Il24/Sphk1/Mmp13/Pde5a/Adh7/Cxcl3/Spon2/Dnm3/Vmp1/Sftpb/Unc13d/Ear11/Oas1a/Adcyap1r1/Adra2b/Cftr/Cyp1a1/Eno1/Fst/Gstp1/Hist1h1t/Il6/Mst1/Muc1/Mx1/Myc/Odc1/Orm1/Serpine1/Reg3b/Reg3g/Bpifa1/Oas1b/Plcb1/Pnmt/Ccl2/Cxcl12…	219	BP
GO:0071345	cellular response to cytokine stimulus	80/1450	509/19509	1.19207e-10	6.80766e-09	4.80444e-09	Cxcl2/Nfil3/Ptprn/F2rl1/Il1r2/Ccr3/Il24/Sphk1/Il13ra2/Cxcl3/Oas1a/Bdnf/Gapdh/Il6/Met/Myc/Mme/Serpine1/Reg3b/Plcb1/Ccl2/Cxcl12/Serpina3n/Ptger3/Ntrk2/Il6st/Aqp4/Lgals9/Ptgis/F3/Cd74/Krt8/Gfer/Ccl7/Ccl12/Ccl6/Ccl24/Grem2/Eprs/Hspa9/Arg1/Irf7/Ccl11/Krt18/Ccl20/P2ry2/Pde1b/Ccl21/Impdh2/Mnda/Il17rb/RT1-Bb/Osmr/Gbp4/Zfp334/Cntfr/Sbno2/Bysl/Ptprf/Ccl9/Ifitm3/Traf3/Thbs1/Tnfrsf11a/Ddias/Fasn/Gas6/Ereg/Il…	80	BP
GO:0006935	chemotaxis	73/1450	446/19509	1.20709e-10	6.83194e-09	4.82157e-09	Hoxa1/Nrg1/Cxcl2/Dag1/Cdh4/F2rl1/Pik3c2g/Ccr3/Ccl17/Il23a/Epha7/Cxcl3/Bdnf/Met/Mst1/Tubb3/Serpine1/Ccl2/Cxcl12/Itgam/Pdgfra/Bmp4/Spp1/Cntn2/Dpysl2/Hbegf/Fgf10/Lgals9/Cd74/Nkx2-1/Ccl7/Ccl12/Ccl6/Retnlg/Ccl24/Usp14/Ffar2/Ccl11/Shh/Ccl20/C1qbp/Rarres2/Sema4f/Sema3a/Ccl21/Flrt2/Pla2g7/Wnt3a/Gli2/Unc5d/Ephb2/Ccl9/C5/Artn/Etv1/Flrt3/Edn3/Epha2/Thbs1/Rnase2/Cxcl16/Nr4a3/Gas6/Pdgfd/Itga9/Cxcl1/Nrp2/Fez1/…	73	BP
GO:0042330	taxis	73/1450	447/19509	1.34079e-10	7.52147e-09	5.3082e-09	Hoxa1/Nrg1/Cxcl2/Dag1/Cdh4/F2rl1/Pik3c2g/Ccr3/Ccl17/Il23a/Epha7/Cxcl3/Bdnf/Met/Mst1/Tubb3/Serpine1/Ccl2/Cxcl12/Itgam/Pdgfra/Bmp4/Spp1/Cntn2/Dpysl2/Hbegf/Fgf10/Lgals9/Cd74/Nkx2-1/Ccl7/Ccl12/Ccl6/Retnlg/Ccl24/Usp14/Ffar2/Ccl11/Shh/Ccl20/C1qbp/Rarres2/Sema4f/Sema3a/Ccl21/Flrt2/Pla2g7/Wnt3a/Gli2/Unc5d/Ephb2/Ccl9/C5/Artn/Etv1/Flrt3/Edn3/Epha2/Thbs1/Rnase2/Cxcl16/Nr4a3/Gas6/Pdgfd/Itga9/Cxcl1/Nrp2/Fez1/…	73	BP
GO:0032787	monocarboxylic acid metabolic process	83/1450	538/19509	1.37281e-10	7.63355e-09	5.3873e-09	Pgd/Ces1d/Hadh/Acsl4/Ltc4s/Asah2/Phyh/Ggt1/Aldh1a2/Acacb/Msmo1/Ugt1a7c/Dhrs9/Sphk1/Ehhadh/Adh7/Acsbg1/Acot2/Aldoc/Cyp1a1/Cyp2a3/Cyp2b1/Eno1/Fbp1/Gapdh/Ivd/Ldha/Myc/Trib3/Pgk1/Tpi1/Hk3/Cyp2e1/Rgn/Avpr1a/Fgfr4/Cnr1/Alox5/Anxa1/Cyp7b1/Ptgis/Cd74/Pkm/Aldh1a3/Cyp2d1/Aloxe3/Aldh5a1/Vnn1/Atp8b1/Arv1/Hoga1/Ier3/Mecr/Ptgs2/Bdh2/Acoxl/Acss1/Baat/Thnsl2/Cyp39a1/Alox12e/Acad10/Pon3/Cyp2j3/Dhtkd1/Pla2g15/Cyp2…	83	BP
GO:0016310	phosphorylation	223/1450	1997/19509	1.43178e-10	7.89221e-09	5.56984e-09	Cdkl5/LOC100363502/LOC100909712/Ak6/Nrg1/Sqstm1/Pde6h/Gtpbp4/Dag1/Map2k6/Cdkn1a/Csf2/F2rl1/Pik3c2g/Kcnh2/Ccr3/Erp29/Prdx1/Cntn1/Il23a/Il24/Sphk1/Cysltr2/Ppp1r14c/Ppp1r15a/Dusp5/Ndrg2/Pde5a/Epha7/Avpi1/Sgk2/Nme1/Prom2/Adra2b/Aldoc/Bdnf/Eno1/Fbp1/Gapdh/Gstp1/Il6/Inha/Met/Gucy2g/Myc/Cdkn1c/Reg3b/Ripk3/Trib3/Pfkfb1/Pgk1/Plcb1/Pkib/Prkcg/Ccl2/Tpi1/Bax/Esr1/Kng1/Ptger3/Fgfr2/Atxn1/Ntrk2/Hk3/Rgn/Fgfr4/G…	223	BP
GO:0002684	positive regulation of immune system process	99/1450	690/19509	1.49928e-10	8.19303e-09	5.78215e-09	Ddx60/Cxcl2/Cdkn1a/Csf2/F2rl1/Il23a/Il13ra2/Cxcl3/Spon2/Unc13d/C1s/C2/Hmox1/Il6/Serpine1/Reg3g/Ccl2/Cxcl12/Tap2/Bax/Ptger3/PVR/Il6st/Cnr1/Anxa1/Cd80/Fgf10/Lgals9/Sele/Cd74/Selp/Ccl7/Ccl12/Ccl24/Tesc/Susd4/Vnn1/Mzb1/Inhba/Ffar2/Adora2b/Irf7/Aoc3/Shh/Ccl20/C1qbp/Rarres2/Klre1/Ccl21/Isg15/Pla2g7/Wnt3a/Dhx58/Mnda/Tlr1/Malt1/RT1-Ba/RT1-Bb/Zfp334/Abl1/Ephb6/Map3k7/Sema7a/Mapkapk3/Slc11a1/Tlr9/Tnfsf9/C5…	99	BP
GO:0031667	response to nutrient levels	108/1450	780/19509	1.80748e-10	9.79281e-09	6.91117e-09	LOC100362814/LOC103689968/Sqstm1/Acsl4/P2rx5/Ltc4s/Wnt2b/Tnc/Aldh1a2/Gsr/Sphk1/Ppp1r15a/Nme1/Sftpb/Acot2/Bdnf/C2/Cebpa/Cyp1a1/Nqo1/G6pd/Gstp1/Hmox1/Il6/Ldha/Orm1/Serpine1/Reg3b/Pfkfb1/Prkcg/Ccl2/Sftpa1/Slc2a1/Sod2/Sord/Serpina3n/Tbxa2r/Vdr/Srd5a1/Adm/Slc16a1/Hsd11b2/Cdkn2b/Htr2c/Il6st/Cnr1/Alox5/Mgp/Bhlha15/Mmp7/Spp1/Timp3/Aldh3a1/Atf3/Gss/Nes/Pik3r1/Alpl/Asns/Pkm/Anxa5/Ctsl/Soat2/Serpinb10/Ak3/E…	108	BP
GO:0042325	regulation of phosphorylation	161/1450	1325/19509	1.90674e-10	1.02431e-08	7.22894e-09	LOC100909712/Nrg1/Sqstm1/Pde6h/Gtpbp4/Dag1/Map2k6/Cdkn1a/Csf2/F2rl1/Erp29/Prdx1/Cntn1/Il23a/Il24/Sphk1/Cysltr2/Ppp1r14c/Ppp1r15a/Dusp5/Ndrg2/Pde5a/Epha7/Avpi1/Prom2/Adra2b/Bdnf/Fbp1/Gstp1/Il6/Inha/Met/Myc/Cdkn1c/Reg3b/Ripk3/Trib3/Pfkfb1/Plcb1/Pkib/Ccl2/Bax/Esr1/Kng1/Ptger3/Fgfr2/Atxn1/Ntrk2/Rgn/Fgfr4/Gfra2/Cdkn2b/Htr2c/Il6st/Pdgfra/Tnfsf15/Bmp4/Ros1/Adarb1/Cd80/Fgf10/Lgals9/Npm1/Pcp4/Pik3r1/Cd74/…	161	BP
GO:0046903	secretion	133/1450	1034/19509	2.13345e-10	1.13647e-08	8.0205e-09	Nrg1/Hadh/Acsl4/Map2k6/Casp4/Ptprn/F2rl1/Erp29/Kcnc3/Abcc3/Sphk1/Mmp13/Il13ra2/Nme1/Vmp1/Unc13d/Adra2b/Bdnf/Cftr/Fst/Gja1/Hmox1/Il6/Inha/Met/Myc/Plcb1/Cxcl12/Vdr/Vsnl1/Ptger3/Adm/Slc16a1/Ntrk2/Avpr1a/Ncl/Htr2c/Gnrh1/Il6st/Sdc1/Aqp5/Cnr1/Tnfsf15/Anxa3/Mmp7/Npr3/Anxa1/Dpysl2/Fgf10/Lgals9/Pcp4/Rab3a/Cd74/Hnf1b/Anxa5/Glra1/Syt1/Maob/Tac4/Ccl12/Corin/Gal/Fbln5/Inhba/Lrp2/Ffar2/Adora1/Lrrc32/Adora2b/Lr…	133	BP
GO:0050878	regulation of body fluid levels	61/1450	347/19509	2.28611e-10	1.20764e-08	8.52277e-09	F2rl1/Pik3c2g/Anxa7/Mmp13/Nme1/Adra2b/Cftr/Gja1/Met/Serpine1/Bpifa1/Scnn1b/Scnn1g/Vdr/Kng1/Ptger3/Avpr1a/Hsd11b2/Aqp5/Pdgfra/Aqp4/Npr3/Fgf10/F3/Plau/Selp/Anxa5/Tac4/Aloxe3/Csrp1/Adora1/Papss2/Shh/P2ry2/Slc4a5/Wnt3a/Cldn4/F5/Cd34/Anxa8/Slc7a11/Sfn/Ephb2/Emp2/Ncor2/Dmtn/Procr/Thbs1/Gja5/Stk39/Anxa2/Apln/Gas6/Erbb4/Btc/Aqp3/Trpv4/Cdo1/Celsr2/Cdh1/Tsc22d3	61	BP
GO:0009653	anatomical structure morphogenesis	267/1450	2509/19509	2.42373e-10	1.26975e-08	8.96115e-09	LOC100360205/Cdkl5/Hoxa1/Nrg1/Wnt2/Dag1/Cdh4/Aimp1/Wnt2b/Tnc/Cap2/Aldh1a2/Epb41l3/Ccr3/Mmp12/Csrp3/Hspg2/Klhl41/Lama5/Anxa7/Sphk1/Cysltr2/Mmp13/Ppp1r15a/Dusp5/Epha7/Dnm3/Unc13d/Adra2b/Bdnf/Fst/Gja1/Hmox1/Il6/Mbp/Met/Mst1/Myc/Cdkn1c/Tubb3/Serpine1/Ngef/Faim2/Scnn1b/Scnn1g/Ccl2/Cxcl12/Tbxa2r/Tnnt2/Tpm1/Vdr/Bax/Esr1/Fgfr2/Adm/Ntrk2/Fgfr4/Ncl/Sdc1/Aqp5/Gamt/Pdgfra/Anxa3/Bmp4/Mgp/Ninj1/Spp1/Cntn2/Tshr…	267	BP
GO:0032501	multicellular organismal process	676/1450	7584/19509	2.70206e-10	1.40396e-08	9.90833e-09	LOC100360205/Relb/Hilpda/Cdkl5/Chadl/Nupr1/LOC103689968/Hoxa1/Nrg1/Ces1d/Gpnmb/Acsl4/P2rx5/Epm2a/Pdlim3/Vcan/Pde6h/Gtpbp4/Wnt2/Dag1/Map2k6/Aatf/Casp4/Wif1/Dlk1/Cdh4/Aimp1/Cdkn1a/Tjp2/Usp2/Wnt2b/Timp1/Pou2f3/Ggt1/Csf2/Eif4ebp1/Tnc/Aldh1a2/F2rl1/Gsr/Acacb/Pik3c2g/Epb41l3/Pcdh12/Kcnh2/Ccr3/Gjb4/Hmga1/Serpinb7/Prdx1/Cntn1/Csrp3/Hspg2/Klhl41/Lama5/Rcan2/Ugt1a7c/Il23a/Anxa7/Ryr3/Dmbt1/Sphk1/Cysltr2/Mmp…	676	BP
GO:0031960	response to corticosteroid	52/1450	274/19509	2.98142e-10	1.53652e-08	1.08439e-08	Cxcl2/Cdkn1a/Acsbg1/Sftpb/Cebpa/Gstp1/Il6/Orm1/Serpine1/Pfkfb1/Pnmt/Ccl2/Sftpa1/Serpina3n/Bax/Abcb4/Srd5a1/Adm/Avpr1a/Hsd11b2/Gnrh1/Sdc1/Anxa3/Aqp4/Bmp4/Mgp/Aldh3a1/Anxa1/Fosl1/Pik3r1/Alpl/Plat/Ctsl/Maob/Areg/Arg1/Ptgs2/Abca3/RT1-Ba/RT1-Bb/Cpn1/Sftpc/Il1rn/Bche/Fabp4/Cxcl1/Mdk/Cdo1/Sult1a1/Ran/Cnga3/Socs3	52	BP
GO:0007610	behavior	108/1450	788/19509	3.29641e-10	1.68515e-08	1.18928e-08	Hoxa1/Nrg1/Epm2a/Cxcl2/Usp2/F2rl1/Gjb4/Rcan2/Il23a/Anxa7/Pde5a/Cxcl3/Nav2/Atp1a2/Bdnf/Gja1/Grin2d/Iapp/Il6/Met/Mst1/Serpine1/Plcb1/Pnmt/Prkcg/Ccl2/Cxcl12/Sod2/Ptger3/Srd5a1/Slc16a1/Atxn1/Ntrk2/Avpr1a/Htr2c/Cnr1/Pdgfra/Cntn2/Tshr/Cyp7b1/Fgf10/Fosl1/Fosl2/Lgals9/Cd74/Nkx2-1/Glra1/Npw/Aldh1a3/Rcan1/Ccl7/Atp8a1/Slitrk6/Gal/Usp14/Adora1/Aoc3/Ptgs2/Uchl1/Homer2/C1qbp/Pde1b/Rarres2/Sema3a/Ccl21/Vwa1/Slu…	108	BP
GO:0008285	negative regulation of cell proliferation	91/1450	623/19509	3.34001e-10	1.69378e-08	1.19537e-08	Nupr1/Gtpbp4/Aimp1/Cdkn1a/Aldh1a2/Hmga1/Hspg2/Il24/Ppp1r15a/Ndrg2/Pde5a/Bdnf/Cebpa/Gja1/Gstp1/Hmox1/Il6/Myc/Cdkn1c/Sod2/Vdr/Bax/Esr1/Kng1/Fgfr2/Adm/Rgn/Cdkn2b/Gnrh1/Bmp4/Npr3/Adarb1/Fgf10/Fosl1/Lgals9/Npm1/Pik3r1/Ctsl/Atf5/Ccl12/Aimp2/Tesc/Smyd2/Sox7/Ogn/Eef1e1/Axin2/Gal/Inhba/Adora1/Lrrc32/Adora2b/RT1-Db1/Shh/Ptgs2/Frzb/Pla2g2a/Tp53inp1/Pla2g2d/Clmn/Slurp1/Ace2/Mnda/Sfrp5/RT1-Ba/RT1-Bb/Wdr77/Sfn…	91	BP
GO:0007399	nervous system development	234/1450	2142/19509	3.72675e-10	1.87491e-08	1.3232e-08	LOC100360205/Cdkl5/Hoxa1/Nrg1/Acsl4/Epm2a/Vcan/Wnt2/Dag1/Casp4/Cdh4/Wnt2b/Tnc/Aldh1a2/Epb41l3/Kcnh2/Cntn1/Hspg2/Sphk1/Ndrg2/Pde5a/Eif2b3/Epha7/Bzw2/Gpc2/Nav2/Dnm3/Nme1/C1s/Adra2b/Bdnf/G6pd/Gja1/Gstp1/Il6/Ldha/Mbp/Met/Myc/Cdkn1c/Tubb3/Ngef/Gpsm1/Faim2/Plcb1/Mafk/Prkcg/Ccl2/Cxcl12/Sod2/Vsnl1/Bax/Rnf112/Ptger3/Srd5a1/Itgam/Fgfr2/Adm/Atxn1/Ntrk2/Avpr1a/Gfra2/Gnrh1/Il6st/Cnr1/Mal/Pdgfra/Anxa3/Bmp4/Spp…	234	BP
GO:0034660	ncRNA metabolic process	60/1450	343/19509	3.92802e-10	1.95454e-08	1.3794e-08	LOC100911372/Dkc1/Vars/Ncl/Sars/Rars/Yars2/Pa2g4/Eprs/Nop14/Pes1/Srfbp1/Nars/Lars/Aars/Ctu2/Fbl/Rps17/Rps6/Cars/Mphosph10/Rpf2/Tars/Gars/Shq1/Rrs1/Mars/Bop1/Farsb/Thg1l/Ftsj3/Pus1/Iars/Rcl1/Utp15/Wdr3/Trmt6/Yars/Polr1e/Utp20/Nop2/Ddx21/Utp14a/Bysl/Nsun2/Heatr1/Nop56/Rrp9/Wdr12/Dus4l/Gar1/Npm3/Nop58/Nolc1/Mettl1/Cd3eap/Ears2l1/Wdr4/Pwp2/Polr1b	60	BP
GO:0060429	epithelium development	137/1450	1085/19509	3.9467e-10	1.95454e-08	1.3794e-08	LOC100360205/Nrg1/Ces1d/Wnt2/Dag1/Cdkn1a/Tjp2/Wnt2b/Pou2f3/Tnc/Aldh1a2/F2rl1/Mmp12/Lama5/Anxa7/Dmbt1/Dnph1/Epha7/Nme1/Aldoc/Bdnf/Cyp1a1/Fst/Gja1/Il6/Met/Mst1/Muc1/Myc/Reg3g/Pgk1/Scnn1b/Scnn1g/Cxcl12/Vdr/Bax/Esr1/Fgfr2/Adm/Fgfr4/Cdkn2b/Sdc1/Tst/Bmp4/Mgp/Ros1/Anxa1/Cyp7b1/Hbegf/Fgf10/Fosl2/Ptprs/Nkx2-1/Hnf1b/Ctsl/Aldh1a3/Cthrc1/Krt17/Aimp2/Plxna2/Fras1/Slitrk6/Crlf1/Axin2/Gal/Cav3/Areg/Hhip/Inhba/A…	137	BP
GO:0060047	heart contraction	40/1450	183/19509	4.60547e-10	2.26311e-08	1.59716e-08	Map2k6/Kcnh2/Csrp3/Pde5a/Kcne2/Atp1a2/Gja1/Met/Tnnt2/Tpm1/Adm/Avpr1a/Hbegf/Pik3r1/Scn5a/Cav3/Casq2/Tnni3/Actc1/Adora1/S100a1/Mybpc3/Sema3a/Ace2/Dmpk/Sptbn4/Mdm2/Ank2/Gpd1l/Edn3/Irx5/Gja5/Gnao1/Apln/Glrx3/Fxyd1/Pln/Ppp1r13l/Myl4/Tgfb2	40	BP
GO:0050900	leukocyte migration	49/1450	253/19509	4.70048e-10	2.29203e-08	1.61757e-08	Cxcl2/Aimp1/F2rl1/Ccr3/Il23a/Cxcl3/Mst1/Serpine1/Ripk3/Plcb1/Ccl2/Cxcl12/Ptger3/Itgam/Spp1/Lgals9/Sele/Cd74/Selp/Ccl7/Ccl12/Ccl6/Retnlg/Ccl24/Ffar2/Adora1/Ccl11/Aoc3/Ccl20/C1qbp/Rarres2/Podxl2/Ccl21/Pla2g7/Epx/Cd34/Ccl9/C5/Artn/Edn3/Thbs1/Cxcl16/Gas6/Pdgfd/Itga9/Cxcl1/Mmp9/Tgfb2/Lgals3	49	BP
GO:0010243	response to organonitrogen compound	128/1450	995/19509	4.75112e-10	2.29903e-08	1.62252e-08	Hadh/P2rx5/Cxcl2/Dag1/Cdkn1a/Timp1/Eif4ebp1/Ptprn/Gsr/Abcc3/Sphk1/Ppp1r15a/Eif2b3/Nme1/C1s/Aldoc/Atp1a2/Bdnf/Cebpa/Cftr/Cyp2b1/Ddc/Fbp1/Gja1/Gstp1/Hmox1/Il6/Ldha/Met/Myc/Orm1/Serpine1/Reg3b/Trib3/Pfkfb1/Plcb1/Pnmt/Prkcg/Pygm/Ccl2/Cxcl12/Serpina3n/Bax/Srd5a1/Adm/Ntrk2/Cyp2e1/Avpr1a/Hsd11b2/Slc2a4/Htr2c/Gnrh1/Sdc1/Cnr1/Pdgfra/Timp3/Aldh3a1/Anxa1/Ccng1/Dpysl2/Cyp7b1/Fosl1/Fosl2/Gss/Pik3r1/Asns/Plau/…	128	BP
GO:0051384	response to glucocorticoid	49/1450	254/19509	5.41253e-10	2.59924e-08	1.83439e-08	Cxcl2/Cdkn1a/Acsbg1/Sftpb/Cebpa/Gstp1/Il6/Orm1/Serpine1/Pfkfb1/Pnmt/Ccl2/Sftpa1/Serpina3n/Bax/Abcb4/Srd5a1/Adm/Avpr1a/Hsd11b2/Sdc1/Anxa3/Aqp4/Bmp4/Mgp/Aldh3a1/Anxa1/Fosl1/Pik3r1/Alpl/Plat/Ctsl/Maob/Areg/Arg1/Ptgs2/Abca3/RT1-Ba/RT1-Bb/Cpn1/Sftpc/Il1rn/Bche/Fabp4/Cxcl1/Mdk/Cdo1/Sult1a1/Socs3	49	BP
GO:0003015	heart process	40/1450	185/19509	6.48614e-10	3.0914e-08	2.18173e-08	Map2k6/Kcnh2/Csrp3/Pde5a/Kcne2/Atp1a2/Gja1/Met/Tnnt2/Tpm1/Adm/Avpr1a/Hbegf/Pik3r1/Scn5a/Cav3/Casq2/Tnni3/Actc1/Adora1/S100a1/Mybpc3/Sema3a/Ace2/Dmpk/Sptbn4/Mdm2/Ank2/Gpd1l/Edn3/Irx5/Gja5/Gnao1/Apln/Glrx3/Fxyd1/Pln/Ppp1r13l/Myl4/Tgfb2	40	BP
GO:1903522	regulation of blood circulation	47/1450	240/19509	7.24095e-10	3.4254e-08	2.41744e-08	F2rl1/Kcnh2/Csrp3/Pde5a/Kcne2/Adra2b/Atp1a2/Cftr/Gja1/Tbxa2r/Tnnt2/Tpm1/Ptger3/Adm/Avpr1a/Htr2c/Alox5/Hbegf/Pik3r1/Scn5a/Cav3/Casq2/Adora1/Adora2b/S100a1/Ptgs2/Mybpc3/P2ry2/Sema3a/Ace2/Dmpk/Sptbn4/Abl1/Mdm2/Ank2/Gpd1l/Edn3/Irx5/Gja5/Gnao1/Apln/Glrx3/Fxyd1/Per2/Pln/Myl4/Tgfb2	47	BP
GO:0019222	regulation of metabolic process	546/1450	5944/19509	7.43622e-10	3.49172e-08	2.46424e-08	Fam83g/Relb/Ikzf4/Cdkl5/LOC100362814/LOC100909712/Tshz2/Nupr1/Hoxa1/Nrg1/Sqstm1/Ltc4s/Pde6h/Gtpbp4/Wnt2/Rbm3/Dag1/Map2k6/Aatf/Nfil3/Casp4/Dlk1/Cdkn1a/Usp2/Dnajc2/Sec14l2/Timp1/Pou2f3/Csf2/Eif4ebp1/Tnc/Plaa/Aldh1a2/F2rl1/Acacb/Fxyd3/Erp29/Hmga1/Serpinb7/Prdx1/Cntn1/Csrp3/Rplp1/Rcan2/Il23a/Anxa7/Il24/Sphk1/Cysltr2/Dkc1/Zfp483/Ppp1r14c/Wfdc18/Ppp1r15a/Adap1/Dusp5/Ndrg2/Pde5a/Kcne2/Eif2b3/Epha7/Avpi1…	546	BP
GO:0097529	myeloid leukocyte migration	34/1450	143/19509	9.01513e-10	4.17889e-08	2.94921e-08	Cxcl2/Ccr3/Il23a/Cxcl3/Mst1/Serpine1/Plcb1/Ccl2/Cxcl12/Ptger3/Itgam/Spp1/Cd74/Ccl7/Ccl12/Ccl6/Retnlg/Ccl24/Ccl11/Ccl20/C1qbp/Rarres2/Ccl21/Pla2g7/Epx/Ccl9/C5/Edn3/Thbs1/Pdgfd/Itga9/Cxcl1/Tgfb2/Lgals3	34	BP
GO:0009893	positive regulation of metabolic process	328/1450	3259/19509	9.03153e-10	4.17889e-08	2.94921e-08	Relb/Ikzf4/Cdkl5/Nupr1/Hoxa1/Nrg1/Sqstm1/Ltc4s/Pde6h/Wnt2/Rbm3/Map2k6/Aatf/Nfil3/Casp4/Cdkn1a/Dnajc2/Sec14l2/Pou2f3/Csf2/Tnc/Plaa/Aldh1a2/F2rl1/Erp29/Hmga1/Serpinb7/Cntn1/Csrp3/Il23a/Il24/Sphk1/Cysltr2/Dkc1/Ppp1r15a/Adap1/Pde5a/Kcne2/Eif2b3/Avpi1/Nme1/Prom2/Adcyap1r1/Adra2b/Bdnf/Cebpa/Dbp/Gja1/Gstp1/Il6/Inha/Met/Mst1/Muc1/Myc/Lmo1/Cdkn1c/Serpine1/Reg3b/Ngef/Ripk3/Trib3/Pfkfb1/Plcb1/Prkcg/Ccl2/Sod…	328	BP
GO:0050801	ion homeostasis	93/1450	656/19509	1.03516e-09	4.755e-08	3.35579e-08	Cxcl2/F2rl1/Kcnh2/Csrp3/Anxa7/Ryr3/Sgk2/Cxcl3/Adcyap1r1/Atp1a2/Cftr/Gja1/Hmox1/Myc/Pygm/Scnn1b/Scnn1g/Ccl2/Sod2/Tbxa2r/Vdr/Bax/Esr1/Kng1/Ptger3/Adm/Rgn/Avpr1a/Fgfr4/Htr2c/Il6st/Pdgfra/Gclc/Bmp4/Scn5a/Tac4/Rangrf/Eif5a/Ccl12/Atp13a4/Slamf8/Corin/Cav3/Casq2/Tnni3/Adora1/Ftl1/Slc26a4/Mllt11/Bdh2/Kcnk3/P2ry2/Slc4a5/Ccl21/Slc25a23/Slc26a9/Slc39a14/Dmpk/Slc4a11/Abl1/Slc24a4/Upk3a/Cln6/Slc11a1/Bbc3/Ank2…	93	BP
GO:0010646	regulation of cell communication	286/1450	2774/19509	1.373e-09	6.26148e-08	4.41898e-08	Ddx60/Shisa9/LOC100362814/Nrg1/Sqstm1/Hadh/Pde6h/Wnt2/Dag1/Map2k6/Dlk1/Wnt2b/Timp1/Csf2/F2rl1/Erp29/Kcnc3/Prdx1/Rcan2/Il23a/Il24/Sphk1/Cysltr2/Dusp5/Ndrg2/Pde5a/Adh7/Epha7/Avpi1/Nme1/Adra2b/Bdnf/Cftr/Fbp1/Fst/Gja1/Gstp1/Hmox1/Il6/Inha/Met/Mst1/Muc1/Myc/Cdkn1c/Bmf/Serpine1/Ngef/Ripk3/Gpsm1/Trib3/Faim2/Plcb1/Ccl2/Cxcl12/Sod2/Vsnl1/Bax/Esr1/Kng1/Ptger3/Fgfr2/Adm/Slc16a1/Atxn1/Ntrk2/Rgn/Avpr1a/Fgfr4/…	286	BP
GO:0006812	cation transport	133/1450	1066/19509	1.58084e-09	7.15782e-08	5.05156e-08	LOC100360087/Slc6a20/P2rx5/Slc7a10/Kcnj4/Fxyd3/Kcnh2/Kcnj12/Kcnc3/Cntn1/Ryr3/Slc38a4/Kcnj15/Kcne2/Slc2a13/Sgk2/Slc38a5/Adcyap1r1/Atp1a2/Gja1/Grin2d/Tmem37/Serpine1/Bpifa1/Scnn1b/Scnn1g/Ccl2/Cxcl12/Slc2a1/Vdr/Bax/Slc22a1/Ptger3/Rgn/Slc2a4/Htr2c/Cnr1/Cox8b/Bmp4/Bhlha15/Pcp4/Slc5a1/Slc7a1/Scn5a/Maob/Prss30/Rangrf/Ccl12/Atp13a4/Tesc/Gal/Cav3/Casq2/Arg1/Adora1/Ftl1/Trpm6/Aoc3/Kcnmb2/Slc22a3/S100a1/Ptg…	133	BP
GO:0080134	regulation of response to stress	143/1450	1174/19509	1.8659e-09	8.38862e-08	5.92018e-08	Ddx60/Hilpda/LOC100362814/Sqstm1/P2rx5/Ggt1/F2rl1/Erp29/Hmga1/Prdx1/Il23a/Ppp1r15a/Pde5a/Nme1/Gja1/Gstp1/Il6/Met/Muc1/Myc/Serpine1/Reg3b/Reg3g/Plcb1/Prkcg/Cxcl12/Sod2/Tap2/Bax/Kng1/Ptger3/Hk3/PVR/Rgn/Cnr1/Pdgfra/Spp1/Hbegf/Fgf10/Lgals9/Npm1/Pik3r1/Ptgis/Cd74/Plau/Selp/Anxa5/Serpinb10/Prrx1/Gfer/Pycr1/Ccl6/Ccl24/Susd4/Smyd2/Eef1e1/Axin2/Vnn1/Fbln5/Cav3/Ctsk/Snrpd1/Usp14/Ffar2/Adora1/Adora2b/Ypel3/…	143	BP
GO:0008016	regulation of heart contraction	35/1450	155/19509	2.24177e-09	1.00075e-07	7.06267e-08	Kcnh2/Csrp3/Pde5a/Kcne2/Atp1a2/Gja1/Tnnt2/Tpm1/Adm/Avpr1a/Hbegf/Pik3r1/Scn5a/Cav3/Casq2/Adora1/S100a1/Mybpc3/Sema3a/Ace2/Dmpk/Sptbn4/Mdm2/Ank2/Gpd1l/Edn3/Irx5/Gja5/Gnao1/Apln/Glrx3/Fxyd1/Pln/Myl4/Tgfb2	35	BP
GO:0022613	ribonucleoprotein complex biogenesis	64/1450	394/19509	2.318e-09	1.02754e-07	7.25175e-08	Tsr1/LOC100911372/Gtpbp4/Aatf/Dkc1/Nip7/Ncl/Npm1/Mina/Eif3b/Pa2g4/Sdad1/Nop14/Pes1/Gnl3/Srfbp1/Snrpd1/Eif3a/Znhit6/Fbl/Rps17/Rps6/Mphosph10/Rpf2/C1qbp/Shq1/Rrs1/Mrto4/Ppan/Bop1/Fastkd2/Nle1/Ftsj3/Eif6/Rcl1/Utp15/Noct/Nmd3/Wdr3/Ddx31/Utp20/Nop2/Ddx21/Utp14a/Bysl/Noc4l/Heatr1/Prmt7/Nop56/Mdn1/Eif3d/Rsl24d1/Rrp9/Wdr12/Nufip1/Gar1/Npm3/Nop58/Rps27l/Denr/Pwp2/Rps2/Grb7/Ran	64	BP
GO:0045597	positive regulation of cell differentiation	115/1450	887/19509	2.43967e-09	1.07396e-07	7.57938e-08	Cdkl5/Nrg1/Wnt2/Wif1/Cdh4/Csf2/Cntn1/Csrp3/Il23a/Dmbt1/Sphk1/Pde5a/Nme1/Unc13d/Adra2b/Bdnf/Cebpa/Gja1/Il6/Met/Myc/Plcb1/Cxcl12/Vdr/Bax/Rnf112/Adm/Atxn1/Ntrk2/Cdkn2b/Htr2c/Il6st/Cnr1/Bmp4/Lgals9/Pcp4/Pik3r1/Cd74/Syt1/Cthrc1/Eif5a/Tesc/Pa2g4/Olfm4/Axin2/Vnn1/Cav3/Inhba/Lrp5/Gdf15/Enc1/Shh/Ptgs2/Frzb/P2ry2/Arntl/C1qbp/Rarres2/Sema3a/Isg15/Bcl9l/Tnfrsf12a/Wnt3a/Trim16/Gli2/Epb4.1l5/Mnda/Cd34/Rgma/RT1…	115	BP
GO:0070555	response to interleukin-1	31/1450	127/19509	2.49412e-09	1.09036e-07	7.69512e-08	Cxcl2/Sphk1/Il6/Myc/Serpine1/Plcb1/Ccl2/Serpina3n/Ptger3/Aqp4/Anxa1/Lgals9/Ptgis/Sele/Ccl7/Ccl12/Ccl6/Ccl24/Hspa9/Ccl11/Ccl20/P2ry2/Ccl21/Bysl/Ccl9/Taf9/Tnfrsf11a/Il1rn/Mmp9/Chi3l1/Smpd3	31	BP
GO:0050789	regulation of biological process	930/1450	11090/19509	2.53178e-09	1.09924e-07	7.7578e-08	Abo/LOC100360205/Fam83g/Ddx60/LOC100360977/Relb/Shisa9/Hilpda/Ikzf4/Cdkl5/Ankdd1a/LOC100362814/LOC100909712/Chadl/Tshz2/LOC100911825/LOC100911928/Nupr1/LOC103689968/Hoxa1/Nrg1/Sqstm1/Ces1d/Gpnmb/Hadh/Acsl4/P2rx5/Ltc4s/Cxcl2/Pde6h/Gtpbp4/Wnt2/Rbm3/Dag1/Map2k6/Aatf/Nfil3/Casp4/Wif1/Dlk1/Cdh4/Aimp1/Cdkn1a/Usp2/Dnajc2/Wnt2b/Sec14l2/Timp1/Pou2f3/Ggt1/Csf2/Eif4ebp1/Tnc/Plaa/Kcnj4/Ptprn/Sdc3/Aldh1a2/F2r…	930	BP
GO:0097305	response to alcohol	79/1450	533/19509	2.56298e-09	1.10522e-07	7.79997e-08	Cxcl2/Cdkn1a/Ggt1/Eif4ebp1/Tnc/Aldh1a2/Gsr/Abcc3/Pde5a/Adh7/Nme1/Adcyap1r1/Nqo1/G6pd/Gstp1/Il6/Myc/Serpine1/Reg3b/Pnmt/Ccl2/Sod2/Vdr/Bax/Esr1/Ptger3/Srd5a1/Cyp2e1/Avpr1a/Slc2a4/Gnrh1/Cnr1/Pdgfra/Aqp4/Bmp4/Spp1/Anxa1/Fgf10/Fosl1/Fosl2/Pik3r1/F3/Alpl/Nkx2-1/Ptgfr/Plat/Maob/Ccl7/Areg/Inhba/Lrp2/Arg1/Actc1/Ruvbl2/Shh/Ptgs2/Hmgcs1/Tp53inp1/Ldlr/Psph/RT1-Bb/Mlc1/Ncor2/Lrp8/Rorc/Thbs1/Cd14/Insig1/Pln/Zf…	79	BP
GO:0043269	regulation of ion transport	88/1450	621/19509	3.01235e-09	1.29022e-07	9.10561e-08	Acsl4/Map2k6/Kcnj4/Fxyd3/Kcnh2/Kcnj12/Kcnc3/Cntn1/Kcnj15/Kcne2/Sgk2/Adcyap1r1/Atp1a2/Cftr/Gja1/Grin2d/Tmem37/Serpine1/Bpifa1/Scnn1b/Ccl2/Cxcl12/Vdr/Bax/Abcb4/Ptger3/Rgn/Avpr1a/Htr2c/Cnr1/Bmp4/Ros1/Dpysl2/Pcp4/Scn5a/Maob/Rangrf/Tesc/Atp8a1/Gal/Cav3/Casq2/Arg1/Adora1/S100a1/Ptgs2/Homer2/P2ry2/Clic3/Kcnj5/Cacna2d2/Neto2/Dmpk/Sptbn4/Abl1/Tlr9/Ank2/C5/Gpd1l/Cd19/Edn3/Thbs1/Clec4b2/Tnfrsf11a/Cracr2a/Nk…	88	BP
GO:0051174	regulation of phosphorus metabolic process	179/1450	1580/19509	4.32022e-09	1.83798e-07	1.29714e-07	LOC100909712/Nrg1/Sqstm1/Pde6h/Gtpbp4/Dag1/Map2k6/Cdkn1a/Csf2/F2rl1/Erp29/Prdx1/Cntn1/Il23a/Il24/Sphk1/Cysltr2/Ppp1r14c/Ppp1r15a/Dusp5/Ndrg2/Pde5a/Epha7/Avpi1/Prom2/Adcyap1r1/Adra2b/Bdnf/Fbp1/Gstp1/Il6/Inha/Me1/Met/Myc/Nifk/Cdkn1c/Reg3b/Ripk3/Trib3/Pfkfb1/Plcb1/Pkib/Ccl2/Bax/Esr1/Kng1/Ptger3/Fgfr2/Adm/Atxn1/Ntrk2/Rgn/Fgfr4/Gfra2/Cdkn2b/Htr2c/Il6st/Pdgfra/Tnfsf15/Bmp4/Npr3/Ros1/Tshr/Adarb1/Cd80/Fg…	179	BP
GO:0030595	leukocyte chemotaxis	35/1450	159/19509	4.57479e-09	1.92522e-07	1.35871e-07	Cxcl2/F2rl1/Ccr3/Il23a/Cxcl3/Mst1/Serpine1/Ccl2/Cxcl12/Itgam/Spp1/Lgals9/Cd74/Ccl7/Ccl12/Ccl6/Retnlg/Ccl24/Ffar2/Ccl11/Ccl20/C1qbp/Rarres2/Ccl21/Pla2g7/Ccl9/C5/Edn3/Thbs1/Cxcl16/Gas6/Itga9/Cxcl1/Tgfb2/Lgals3	35	BP
GO:0001817	regulation of cytokine production	75/1450	502/19509	4.58603e-09	1.92522e-07	1.35871e-07	Ddx60/Relb/Hilpda/Gpnmb/Casp4/Csf2/F2rl1/Serpinb7/Il23a/Sphk1/Ndrg2/Spon2/Gstp1/Hmox1/Il6/Met/Orm1/Serpine1/Ripk3/Plcb1/Ccl2/Tnfrsf8/Ncl/Tnfsf15/Aqp4/Anxa1/Lgals9/Pik3r1/Cd74/Zbtb20/Ffar2/Lrrc32/Adora2b/Irf7/RT1-Db1/Mapk13/Ptgs2/Ccl20/P2ry2/C1qbp/Klre1/Isg15/Wnt3a/Trim16/Epx/Dhx58/RGD1561778/Cd34/Tlr1/Malt1/Ssc5d/Abl1/Map3k7/Sema7a/Slc11a1/Tlr9/Tnfsf9/C5/Tril/Traf3/Cadm1/Thbs1/Tnfrsf9/Tnfrsf13c/R…	75	BP
GO:0022603	regulation of anatomical structure morphogenesis	115/1450	898/19509	4.97815e-09	2.06923e-07	1.46033e-07	Cdkl5/Nrg1/Wnt2/Dag1/Cdh4/Aimp1/Wnt2b/Epb41l3/Ccr3/Anxa7/Sphk1/Cysltr2/Ppp1r15a/Epha7/Dnm3/Unc13d/Bdnf/Hmox1/Il6/Mbp/Met/Myc/Serpine1/Ngef/Ccl2/Cxcl12/Tbxa2r/Vdr/Bax/Esr1/Fgfr2/Adm/Ntrk2/Fgfr4/Anxa3/Bmp4/Spp1/Cntn2/Dpysl2/Fgf10/Ptgis/F3/Plau/Nkx2-1/Hnf1b/Syt1/Cthrc1/Ccl7/Ccl12/Ccl24/Olfm4/Axin2/Gal/Cav3/Htatip2/Adora2b/Ccl11/Gdf15/Shh/Ptgs2/Ifrd1/Sema3e/C1qbp/Sema4f/Sema3a/Osr1/Celsr1/Bcl9l/Tnfrs…	115	BP
GO:0009617	response to bacterium	86/1450	608/19509	4.99434e-09	2.06923e-07	1.46033e-07	LOC103693375/LOC103694404/Ltc4s/Cxcl2/Ggt1/Csf2/F2rl1/Abcc3/Il23a/Il24/Pde5a/Adh7/Cxcl3/Spon2/Sftpb/Ear11/Cyp1a1/Gstp1/Il6/Orm1/Serpine1/Reg3b/Reg3g/Bpifa1/Ccl2/Sftpa1/Sod2/Serpina3n/Tap2/Tbxa2r/Ptger3/Adm/Ncl/Gnrh1/Lyz2/Cnr1/Anxa3/Mmp7/Cd80/Fgf10/Lgals9/F3/Alpl/Plau/Nkx2-1/Selp/Ptgfr/Maob/Gfer/Slamf8/LOC290595/Arg1/RT1-Db1/Ptgs2/Ccl20/P2ry2/Isg15/Fcgr3a/Tlr1/Malt1/Ssc5d/Muc5b/Nfkb2/Noct/Gbp4/Abl…	86	BP
GO:0010604	positive regulation of macromolecule metabolic process	272/1450	2645/19509	5.07044e-09	2.08214e-07	1.46945e-07	Relb/Ikzf4/Nupr1/Hoxa1/Nrg1/Sqstm1/Pde6h/Wnt2/Rbm3/Map2k6/Aatf/Nfil3/Casp4/Cdkn1a/Dnajc2/Pou2f3/Csf2/Tnc/Aldh1a2/F2rl1/Erp29/Hmga1/Serpinb7/Cntn1/Csrp3/Il23a/Il24/Sphk1/Cysltr2/Dkc1/Ppp1r15a/Pde5a/Kcne2/Avpi1/Nme1/Prom2/Adra2b/Bdnf/Cebpa/Dbp/Gja1/Il6/Inha/Met/Mst1/Muc1/Myc/Lmo1/Cdkn1c/Serpine1/Reg3b/Ripk3/Trib3/Plcb1/Prkcg/Ccl2/Vdr/Bax/Esr1/Kng1/Ptger3/Fgfr2/Atxn1/Ntrk2/Tnfrsf8/Rgn/Avpr1a/Fgfr4/N…	272	BP
GO:0055085	transmembrane transport	146/1450	1224/19509	5.09121e-09	2.08214e-07	1.46945e-07	LOC100361898/Slc6a20/P2rx5/Slc7a10/Csf2/Kcnj4/Fxyd3/Kcnh2/Kcnj12/Kcnc3/Abcc3/Ryr3/Slc38a4/Kcnj15/Kcne2/Timm9/Slc2a13/Slc38a5/Atp1a2/Cftr/Gja1/Grin2d/Myc/Tmem37/Serpine1/Bpifa1/Scnn1b/Scnn1g/Ccl2/Slc2a1/Tap2/Bax/Abcb4/Slc22a1/Ptger3/Slc16a1/Rgn/Slc2a4/Aqp5/Cox8b/Aqp4/Bmp4/Slc5a1/Slc7a1/Scn5a/Glra1/Slc16a2/Abca5/Abca17/Rangrf/Tesc/Slc19a2/Gal/Atp8b1/Cav3/Casq2/Trpm6/Sfxn2/Slc26a4/Aoc3/Kcnmb2/Slc22a…	146	BP
GO:0048468	cell development	217/1450	2012/19509	5.58329e-09	2.26875e-07	1.60115e-07	LOC100360205/Cdkl5/Hoxa1/Nrg1/Acsl4/Vcan/Wnt2/Dag1/Casp4/Cdh4/Cdkn1a/Tjp2/Tnc/Aldh1a2/F2rl1/Epb41l3/Cntn1/Csrp3/Klhl41/Lama5/Sphk1/Pde5a/Eif2b3/Epha7/Dnm3/Nme1/Unc13d/Adra2b/Bdnf/Cebpa/Cftr/G6pd/Gja1/Gstp1/Il6/Inha/Mbp/Met/Myc/Cdkn1c/Tubb3/Ngef/Rhox5/Cxcl12/Sod2/Tnnt2/Tpm1/Vdr/Bax/Esr1/Rnf112/Ptger3/Itgam/Fgfr2/Adm/Atxn1/Ntrk2/Gnrh1/Il6st/Sdc1/Cnr1/Pdgfra/Bmp4/Bhlha15/Ros1/Spp1/Cntn2/Tshr/Dpysl2/…	217	BP
GO:1901701	cellular response to oxygen-containing compound	126/1450	1014/19509	5.62253e-09	2.27014e-07	1.60213e-07	Hoxa1/Ltc4s/Cxcl2/Map2k6/Csf2/Eif4ebp1/Tnc/Aldh1a2/Prdx1/Il24/Sphk1/Ppp1r15a/Cxcl3/Spon2/Nme1/Sftpb/Adra2b/Bdnf/Cftr/Nqo1/Fbp1/Gstp1/Il6/Met/Muc1/Myc/Orm1/Serpine1/Reg3b/Trib3/Pnmt/Ccl2/Sftpa1/Sod2/Serpina3n/Tpm1/Vdr/Vsnl1/Esr1/Abcb4/Ptger3/Srd5a1/Ntrk2/Hk3/Rgn/Avpr1a/Ncl/Slc2a4/Pdgfra/Aqp4/Bmp4/Anxa1/Cd80/Pik3r1/F3/Plau/Ptgfr/Anxa5/Plat/Gfer/Ccl7/Pycr1/Tesc/Fbln5/Mzb1/Fdx1/Inhba/Arg1/Ffar2/Ruvbl…	126	BP
GO:0098771	inorganic ion homeostasis	85/1450	600/19509	5.70878e-09	2.29038e-07	1.61641e-07	Cxcl2/F2rl1/Kcnh2/Csrp3/Anxa7/Ryr3/Sgk2/Cxcl3/Adcyap1r1/Atp1a2/Cftr/Gja1/Hmox1/Myc/Pygm/Scnn1b/Scnn1g/Ccl2/Sod2/Tbxa2r/Vdr/Bax/Esr1/Kng1/Ptger3/Adm/Rgn/Avpr1a/Fgfr4/Htr2c/Il6st/Pdgfra/Bmp4/Tac4/Eif5a/Ccl12/Atp13a4/Slamf8/Corin/Cav3/Casq2/Tnni3/Adora1/Ftl1/Slc26a4/Bdh2/Kcnk3/P2ry2/Slc4a5/Ccl21/Slc25a23/Slc26a9/Slc39a14/Dmpk/Slc4a11/Abl1/Slc24a4/Upk3a/Cln6/Slc11a1/Bbc3/Ank2/C5/Car12/Cd19/Edn3/Slc30…	85	BP
GO:0019220	regulation of phosphate metabolic process	178/1450	1575/19509	5.76204e-09	2.29721e-07	1.62123e-07	LOC100909712/Nrg1/Sqstm1/Pde6h/Gtpbp4/Dag1/Map2k6/Cdkn1a/Csf2/F2rl1/Erp29/Prdx1/Cntn1/Il23a/Il24/Sphk1/Cysltr2/Ppp1r14c/Ppp1r15a/Dusp5/Ndrg2/Pde5a/Epha7/Avpi1/Prom2/Adcyap1r1/Adra2b/Bdnf/Fbp1/Gstp1/Il6/Inha/Me1/Met/Myc/Nifk/Cdkn1c/Reg3b/Ripk3/Trib3/Pfkfb1/Plcb1/Pkib/Ccl2/Bax/Esr1/Kng1/Ptger3/Fgfr2/Adm/Atxn1/Ntrk2/Rgn/Fgfr4/Gfra2/Cdkn2b/Htr2c/Il6st/Pdgfra/Tnfsf15/Bmp4/Npr3/Ros1/Tshr/Adarb1/Cd80/Fg…	178	BP
GO:0001932	regulation of protein phosphorylation	146/1450	1227/19509	5.98698e-09	2.37197e-07	1.67399e-07	LOC100909712/Nrg1/Sqstm1/Pde6h/Gtpbp4/Dag1/Map2k6/Cdkn1a/Csf2/F2rl1/Erp29/Prdx1/Cntn1/Il23a/Il24/Sphk1/Cysltr2/Ppp1r15a/Dusp5/Ndrg2/Pde5a/Epha7/Avpi1/Prom2/Adra2b/Bdnf/Gstp1/Il6/Inha/Met/Cdkn1c/Reg3b/Ripk3/Trib3/Plcb1/Pkib/Ccl2/Bax/Esr1/Kng1/Ptger3/Fgfr2/Ntrk2/Rgn/Fgfr4/Gfra2/Cdkn2b/Htr2c/Il6st/Pdgfra/Tnfsf15/Bmp4/Ros1/Adarb1/Cd80/Fgf10/Lgals9/Npm1/Pcp4/Pik3r1/Cd74/Bmp3/Ccl7/Ccl12/Ccl6/Ccl24/Crlf…	146	BP
GO:0060326	cell chemotaxis	42/1450	216/19509	7.1777e-09	2.82605e-07	1.99446e-07	Cxcl2/F2rl1/Pik3c2g/Ccr3/Ccl17/Il23a/Cxcl3/Met/Mst1/Serpine1/Ccl2/Cxcl12/Itgam/Pdgfra/Spp1/Hbegf/Lgals9/Cd74/Ccl7/Ccl12/Ccl6/Retnlg/Ccl24/Ffar2/Ccl11/Ccl20/C1qbp/Rarres2/Ccl21/Pla2g7/Ccl9/C5/Edn3/Epha2/Thbs1/Cxcl16/Gas6/Pdgfd/Itga9/Cxcl1/Tgfb2/Lgals3	42	BP
GO:0097530	granulocyte migration	26/1450	98/19509	7.31577e-09	2.86263e-07	2.02027e-07	Cxcl2/Ccr3/Il23a/Cxcl3/Ccl2/Ptger3/Itgam/Spp1/Cd74/Ccl7/Ccl12/Ccl6/Ccl24/Ccl11/Ccl20/C1qbp/Rarres2/Ccl21/Epx/Ccl9/Edn3/Thbs1/Itga9/Cxcl1/Tgfb2/Lgals3	26	BP
GO:0006364	rRNA processing	32/1450	140/19509	7.88525e-09	3.06654e-07	2.16418e-07	LOC100911372/Dkc1/Ncl/Pa2g4/Nop14/Pes1/Srfbp1/Fbl/Rps17/Rps6/Mphosph10/Rpf2/Shq1/Rrs1/Bop1/Ftsj3/Rcl1/Utp15/Wdr3/Utp20/Nop2/Ddx21/Utp14a/Bysl/Heatr1/Nop56/Rrp9/Wdr12/Gar1/Npm3/Nop58/Pwp2	32	BP
GO:0001816	cytokine production	80/1450	557/19509	8.68456e-09	3.3568e-07	2.36902e-07	Relb/Hilpda/Gpnmb/Casp4/Csf2/F2rl1/Serpinb7/Il23a/Sphk1/Ndrg2/Spon2/G6pd/Gstp1/Hmox1/Il6/Met/Orm1/Serpine1/Ripk3/Plcb1/Ccl2/Tnfrsf8/Ncl/Tnfsf15/Aqp4/Anxa1/Lgals9/Pik3r1/Cd74/Zbtb20/Ffar2/Lrrc32/Adora2b/Irf7/RT1-Db1/Mapk13/Ptgs2/Ccl20/P2ry2/C1qbp/Klre1/Isg15/Wnt3a/Trim16/Epx/Dhx58/RGD1561778/Cd34/Tlr1/Malt1/Ssc5d/Abl1/Ephb6/Map3k7/Rnf19b/Sema7a/Slc11a1/Tlr9/Tnfsf9/C5/Tril/Traf3/Cadm1/Rorc/Thbs1/Tn…	80	BP
GO:0051246	regulation of protein metabolic process	252/1450	2427/19509	9.06118e-09	3.48114e-07	2.45678e-07	LOC100909712/Nupr1/Nrg1/Sqstm1/Pde6h/Gtpbp4/Rbm3/Dag1/Map2k6/Aatf/Casp4/Cdkn1a/Usp2/Timp1/Csf2/Eif4ebp1/F2rl1/Erp29/Serpinb7/Prdx1/Cntn1/Rplp1/Il23a/Il24/Sphk1/Cysltr2/Wfdc18/Ppp1r15a/Dusp5/Ndrg2/Pde5a/Kcne2/Eif2b3/Epha7/Avpi1/Prom2/Adra2b/Bdnf/G6pd/Gapdh/Gja1/Gstp1/Il6/Inha/Met/Muc1/Myc/Nifk/Cdkn1c/Odc1/Serpine1/Reg3b/Ripk3/Trib3/Plcb1/Pkib/Prkcg/Ccl2/Serpina3n/Bax/Esr1/Kng1/Ptger3/Vars/Fgfr2/Nt…	252	BP
GO:0071705	nitrogen compound transport	95/1450	705/19509	9.46299e-09	3.60657e-07	2.5453e-07	Slc6a20/Hadh/Slc7a10/Ptprn/Prdx1/Slc38a4/Sphk1/Slc38a5/Adra2b/Bdnf/Cftr/Ddc/Gja1/Il6/Myc/Cxcl12/Tap2/Vsnl1/Slc22a1/Ptger3/Slc16a1/Ntrk2/Avpr1a/Htr2c/Cnr1/Tst/Mmp7/Anxa1/Dpysl2/Lgals9/Npm1/Pcp4/Cd74/Hnf1b/Slc7a1/Anxa5/Maob/Slc16a2/Eif5a/Slc19a2/Arg1/Ffar2/Adora1/Adora2b/Lrp5/RT1-Db1/Slc22a3/Ptgs2/Gjb1/Arntl/Slc25a23/Ace2/Slc7a4/Fam3b/Slc1a4/Slc16a12/Slc7a11/Slc25a24/Slc25a29/Upk3a/Snx19/Nfkbie/Slc…	95	BP
GO:0043170	macromolecule metabolic process	711/1450	8185/19509	9.53947e-09	3.60657e-07	2.5453e-07	Abo/LOC100360238/Fam83g/LOC100360522/LOC100360573/LOC100360977/Relb/Snrpa1/LOC100361898/Ikzf4/Cyhr1/LOC100362684/Cdkl5/LOC100909712/LOC100911372/Tshz2/Nupr1/Nynrin/Hoxa1/LOC103693375/LOC103694404/Nrg1/Sqstm1/Epm2a/Pde6h/Gtpbp4/Wnt2/Rbm3/Dag1/Map2k6/Aatf/Nfil3/Casp4/Dlk1/Cdkn1a/Usp2/Dnajc2/Sec14l2/Timp1/Pou2f3/Ggt1/Csf2/Eif4ebp1/Tnc/Ptprn/Aldh1a2/F2rl1/Pik3c2g/Pcdh12/Kcnh2/Rhbdl1/Ccr3/Erp29/Mmp12/…	711	BP
GO:0050673	epithelial cell proliferation	59/1450	363/19509	9.55834e-09	3.60657e-07	2.5453e-07	Wnt2/Aimp1/Csf2/Aldh1a2/Ccr3/Mmp12/Hspg2/Nme1/Fst/Gja1/Il6/Mst1/Myc/Cdkn1c/Reg3g/Ccl2/Cxcl12/Vdr/Bax/Esr1/Kng1/Fgfr2/Rgn/Cdkn2b/Bmp4/Cyp7b1/Fgf10/F3/Plau/Hnf1b/Scn5a/Ctsl/Ccl24/Areg/Arg1/Ccl11/Shh/Pla2g2a/Osr1/Slurp1/Cd34/Wdr77/Sfn/Col8a2/Btrc/Cd109/Irf6/Epha2/Thbs1/Marveld3/Foxp2/Nr4a3/Erbb4/Ereg/Zfp703/Tgfb2/Cdh1/Nme2/Ptch1	59	BP
GO:0044283	small molecule biosynthetic process	70/1450	464/19509	1.00397e-08	3.76577e-07	2.65766e-07	Ltc4s/Asah2/Sec14l2/Ggt1/Aldh1a2/Acacb/Msmo1/Dhrs9/Sphk1/Adcyap1r1/Cftr/Cyp1a1/Fbp1/G6pd/Gapdh/Il6/Trib3/Pgk1/Sord/Tpi1/Vdr/Rgn/Avpr1a/Fgfr4/Gamt/Alox5/Anxa1/Atf3/Cyp7b1/Ptgis/Cd74/Asns/Pkm/Aldh1a3/Aloxe3/Pycr1/Isyna1/Hoga1/Mecr/Padi4/Ptgs2/Prps1/Bcat1/Acss1/Hmgcs1/Baat/Thnsl2/Shmt2/Cyp39a1/Cyp27a1/Psph/Sgms2/Adck3/Lpcat1/Fasn/Phgdh/Gpd1/Per2/Iffo2/Aldh4a1/Insig1/Hacd1/Mthfd2/Atf4/Ugdh/Scd2/Fads1…	70	BP
GO:0008217	regulation of blood pressure	37/1450	179/19509	1.02286e-08	3.81405e-07	2.69173e-07	Nrg1/F2rl1/Nav2/Adra2b/Atp1a2/G6pd/Gja1/Hmox1/Sod2/Tbxa2r/Tpm1/Avpr1a/Hsd11b2/Cnr1/Npr3/Pik3r1/Nkx2-1/Tac4/Corin/Tnni3/Adora1/Lrp5/Ier3/Aoc3/Ptgs2/Slc4a5/Ace2/Cd34/Emp2/Edn3/Adm2/Gja5/Stk39/Apln/Gas6/Enpep/Sult1a1	37	BP
GO:0006820	anion transport	78/1450	540/19509	1.03791e-08	3.84755e-07	2.71537e-07	Slc6a20/Acsl4/Map2k6/Slc7a10/Abcc3/Slc38a4/Slc38a5/Bdnf/Cftr/Gja1/Myc/Cxcl12/Slc2a1/Abcb4/Ptger3/Slc16a1/Ntrk2/Avpr1a/Htr2c/Cnr1/Ros1/Anxa1/Dpysl2/Pcp4/Slc7a1/Glra1/Maob/Atp8a1/Atp8b1/Arg1/Adora1/Slc26a4/P2ry2/Clic3/Gabrr2/Gabra1/Slc4a5/Plin2/Mfsd2a/Ldlr/Ace2/Abca3/Atp10b/Slc7a4/Slc26a9/Slc1a4/Atp11a/Clca5/Slc16a12/Slc7a11/Slc25a24/Slc4a11/Nfkbie/Slc11a1/Slc16a14/C5/Atp10a/Thbs1/Tnfrsf11a/Slc37a2…	78	BP
GO:0071621	granulocyte chemotaxis	24/1450	87/19509	1.19279e-08	4.396e-07	3.10243e-07	Cxcl2/Ccr3/Il23a/Cxcl3/Ccl2/Itgam/Spp1/Cd74/Ccl7/Ccl12/Ccl6/Ccl24/Ccl11/Ccl20/C1qbp/Rarres2/Ccl21/Ccl9/Edn3/Thbs1/Itga9/Cxcl1/Tgfb2/Lgals3	24	BP
GO:0051050	positive regulation of transport	117/1450	935/19509	1.37425e-08	5.03546e-07	3.55372e-07	Nrg1/Map2k6/Casp4/F2rl1/Kcnh2/Cntn1/Sphk1/Mmp13/Kcne2/Sgk2/Unc13d/Gls2/Adcyap1r1/C2/Cftr/Gja1/Il6/Met/Serpine1/Plcb1/Ccl2/Cxcl12/Sftpa1/Vsnl1/Bax/Abcb4/Rgn/Avpr1a/Ncl/Htr2c/Sdc1/Tnfsf15/Bmp4/Anxa1/Dpysl2/Lgals9/Pcp4/Pik3r1/Rab3a/Sele/Scn5a/Glra1/Syt1/Tac4/Micall2/Tesc/Atp8a1/Gal/Cav3/Ctsk/Psmd8/Ffar2/Adora1/Adora2b/RT1-Db1/Aoc3/Shh/S100a1/Ptgs2/P2ry2/Rarres2/Wnt3a/Trim16/RGD1561778/Cd34/Ipo5/Mex3…	117	BP
GO:0035556	intracellular signal transduction	233/1450	2219/19509	1.44882e-08	5.27822e-07	3.72505e-07	Ddx60/Relb/Nupr1/Nrg1/Sqstm1/Pde6h/Dag1/Map2k6/Casp4/Cdkn1a/Csf2/Eif4ebp1/Ptprn/F2rl1/Pik3c2g/Kcnh2/Ccr3/Erp29/Prdx1/Rcan2/Il23a/Il24/Sphk1/Cysltr2/Adap1/Dusp5/Ndrg2/Pde5a/Epha7/Avpi1/Sgk2/Adcyap1r1/Adra2b/Atp1a2/Fbp1/Gja1/Gstp1/Hmox1/Il6/Inha/Met/Mst1/Gucy2g/Muc1/Myc/Ngef/Ripk3/Trib3/Plcb1/Prkcg/Ccl2/Cxcl12/Sod2/Tbxa2r/Vsnl1/Bax/Esr1/Kng1/Fgfr2/Adm/Ntrk2/Rgn/Avpr1a/Fgfr4/Htr2c/Il6st/Pdgfra/Tnfsf…	233	BP
GO:0002685	regulation of leukocyte migration	33/1450	151/19509	1.5136e-08	5.4827e-07	3.86936e-07	Cxcl2/F2rl1/Il23a/Cxcl3/Mst1/Serpine1/Ripk3/Plcb1/Ccl2/Cxcl12/Ptger3/Lgals9/Sele/Cd74/Selp/Ccl7/Ccl12/Ccl24/Adora1/Aoc3/Ccl20/C1qbp/Rarres2/Ccl21/Pla2g7/C5/Edn3/Thbs1/Gas6/Pdgfd/Cxcl1/Mmp9/Lgals3	33	BP
GO:0008284	positive regulation of cell proliferation	109/1450	854/19509	1.53239e-08	5.51923e-07	3.89514e-07	Abo/Hilpda/Nrg1/Wnt2/Cdkn1a/Timp1/Csf2/Tnc/Aldh1a2/Ccr3/Mmp12/Serpinb7/Hspg2/Il23a/Il24/Sphk1/Nme1/Hmox1/Il6/Mst1/Myc/Odc1/Serpine1/Reg3b/Reg3g/Ccl2/Cxcl12/Esr1/Kng1/Fgfr2/Adm/Atxn1/Ntrk2/Avpr1a/Fgfr4/Il6st/Pdgfra/Bmp4/Tshr/Aldh3a1/Atf3/Cd80/Cyp7b1/Hbegf/Fgf10/Fosl2/Nes/Npm1/F3/Cd74/Plau/Ptgfr/Scn5a/Prrx1/Cthrc1/Eif5a/Ccl24/Crlf1/Cav3/Mzb1/Taf4b/Areg/Arg1/Clec11a/Adora2b/Lrp5/Ccl11/Shh/Ptgs2/Osr1…	109	BP
GO:0002687	positive regulation of leukocyte migration	28/1450	115/19509	1.54827e-08	5.54491e-07	3.91326e-07	Cxcl2/F2rl1/Il23a/Cxcl3/Serpine1/Ccl2/Cxcl12/Ptger3/Lgals9/Sele/Cd74/Selp/Ccl7/Ccl12/Ccl24/Aoc3/Ccl20/C1qbp/Rarres2/Ccl21/Pla2g7/Edn3/Thbs1/Gas6/Pdgfd/Cxcl1/Mmp9/Lgals3	28	BP
GO:0040017	positive regulation of locomotion	64/1450	414/19509	1.67769e-08	5.97465e-07	4.21655e-07	Cxcl2/F2rl1/Il23a/Tmprss2/Sphk1/Cxcl3/Met/Myc/Serpine1/Ccl2/Cxcl12/Ptger3/Il6st/Pdgfra/Anxa3/Bmp4/Hbegf/Fgf10/Lgals9/Pik3r1/Sele/F3/Cd74/Plau/Selp/Ccl7/Ccl12/Ccl24/Atp8a1/Rhod/Ccl11/Aoc3/Ptgs2/Ccl20/P2ry2/C1qbp/Rarres2/Sema3a/Ccl21/Pla2g7/Epb4.1l5/Sema6d/Srpx2/Dmtn/C5/Artn/Plet1/Edn3/Thbs1/Cxcl16/Epb41l4b/Fam110c/Gas6/Erbb4/Cldn7/Pdgfd/Glipr2/Zfp703/Cxcl1/Mmp9/Tgfb2/Lgals3/Tnfaip6/Grb7	64	BP
GO:0044085	cellular component biogenesis	248/1450	2400/19509	1.88777e-08	6.68524e-07	4.71804e-07	LOC100360205/Tsr1/LOC100909441/LOC100911372/LOC100912076/Nupr1/Nrg1/Sqstm1/Ces1d/P2rx5/Gtpbp4/Dag1/Aatf/Csf2/Eif4ebp1/F2rl1/Acacb/Epb41l3/Kcnh2/Kcnj12/Hmga1/Kcnc3/Csrp3/Klhl41/Lama5/Dkc1/Epha7/Dnm3/Vmp1/Nip7/Oas1a/Aldoc/Bdnf/Fbp1/Gja1/Hist1h1t/Hmox1/Ivd/Me1/Tubb3/Bmf/Reg3b/Ripk3/Slc2a1/Sod2/Tap2/Tnnt2/Tpm1/Bax/Slc22a1/Lox/Ntrk2/Ncl/Sdc1/Pdgfra/Tst/Aqp4/Mgp/Fosl1/Npm1/Pik3r1/Cd74/Krt8/Hnf1b/Selp/A…	248	BP
GO:0016072	rRNA metabolic process	32/1450	145/19509	1.94413e-08	6.83435e-07	4.82327e-07	LOC100911372/Dkc1/Ncl/Pa2g4/Nop14/Pes1/Srfbp1/Fbl/Rps17/Rps6/Mphosph10/Rpf2/Shq1/Rrs1/Bop1/Ftsj3/Rcl1/Utp15/Wdr3/Utp20/Nop2/Ddx21/Utp14a/Bysl/Heatr1/Nop56/Rrp9/Wdr12/Gar1/Npm3/Nop58/Pwp2	32	BP
GO:0015711	organic anion transport	59/1450	370/19509	1.95144e-08	6.83435e-07	4.82327e-07	Slc6a20/Acsl4/Map2k6/Slc7a10/Abcc3/Slc38a4/Slc38a5/Bdnf/Cftr/Gja1/Myc/Slc2a1/Abcb4/Ptger3/Slc16a1/Ntrk2/Avpr1a/Htr2c/Anxa1/Dpysl2/Slc7a1/Atp8a1/Atp8b1/Arg1/Adora1/P2ry2/Slc4a5/Plin2/Mfsd2a/Ldlr/Ace2/Abca3/Atp10b/Slc7a4/Slc26a9/Slc1a4/Atp11a/Slc16a12/Slc7a11/Slc25a24/Slc4a11/Nfkbie/Slc11a1/Slc16a14/Atp10a/Thbs1/Tnfrsf11a/Slc3a2/Slc7a5/Cacnb4/Il1rn/Per2/Nmur2/Slc22a23/Slc13a2/Slc16a5/Slc16a3/Slco1a…	59	BP
GO:0016053	organic acid biosynthetic process	47/1450	265/19509	1.98714e-08	6.88331e-07	4.85783e-07	Ltc4s/Asah2/Ggt1/Aldh1a2/Acacb/Msmo1/Dhrs9/Sphk1/Cyp1a1/Trib3/Rgn/Avpr1a/Fgfr4/Gamt/Alox5/Anxa1/Cyp7b1/Ptgis/Cd74/Asns/Pkm/Aldh1a3/Aloxe3/Pycr1/Hoga1/Mecr/Padi4/Ptgs2/Bcat1/Acss1/Baat/Thnsl2/Shmt2/Cyp39a1/Psph/Fasn/Phgdh/Per2/Iffo2/Aldh4a1/Insig1/Hacd1/Mthfd2/Ugdh/Scd2/Fads1/Pdk4	47	BP
GO:0046394	carboxylic acid biosynthetic process	47/1450	265/19509	1.98714e-08	6.88331e-07	4.85783e-07	Ltc4s/Asah2/Ggt1/Aldh1a2/Acacb/Msmo1/Dhrs9/Sphk1/Cyp1a1/Trib3/Rgn/Avpr1a/Fgfr4/Gamt/Alox5/Anxa1/Cyp7b1/Ptgis/Cd74/Asns/Pkm/Aldh1a3/Aloxe3/Pycr1/Hoga1/Mecr/Padi4/Ptgs2/Bcat1/Acss1/Baat/Thnsl2/Shmt2/Cyp39a1/Psph/Fasn/Phgdh/Per2/Iffo2/Aldh4a1/Insig1/Hacd1/Mthfd2/Ugdh/Scd2/Fads1/Pdk4	47	BP
GO:0023051	regulation of signaling	270/1450	2660/19509	2.03794e-08	7.02094e-07	4.95495e-07	Ddx60/Shisa9/Nrg1/Sqstm1/Hadh/Pde6h/Wnt2/Dag1/Map2k6/Dlk1/Wnt2b/Timp1/Csf2/F2rl1/Erp29/Kcnc3/Prdx1/Rcan2/Il23a/Il24/Sphk1/Cysltr2/Dusp5/Ndrg2/Pde5a/Adh7/Epha7/Avpi1/Adra2b/Bdnf/Cftr/Fbp1/Fst/Gja1/Gstp1/Hmox1/Il6/Inha/Met/Mst1/Muc1/Myc/Cdkn1c/Bmf/Serpine1/Ngef/Ripk3/Gpsm1/Trib3/Faim2/Plcb1/Ccl2/Cxcl12/Sod2/Vsnl1/Bax/Esr1/Kng1/Ptger3/Fgfr2/Adm/Slc16a1/Atxn1/Ntrk2/Rgn/Avpr1a/Fgfr4/Gfra2/Cdkn2b/Htr2c…	270	BP
GO:0071347	cellular response to interleukin-1	25/1450	96/19509	2.13146e-08	7.30342e-07	5.15432e-07	Cxcl2/Il6/Myc/Serpine1/Plcb1/Ccl2/Serpina3n/Ptger3/Aqp4/Ptgis/Ccl7/Ccl12/Ccl6/Ccl24/Hspa9/Ccl11/Ccl20/P2ry2/Ccl21/Bysl/Ccl9/Il1rn/Mmp9/Chi3l1/Smpd3	25	BP
GO:0031323	regulation of cellular metabolic process	476/1450	5183/19509	2.25558e-08	7.68715e-07	5.42513e-07	Fam83g/Relb/Ikzf4/LOC100362814/LOC100909712/Nupr1/Hoxa1/Nrg1/Sqstm1/Pde6h/Gtpbp4/Wnt2/Rbm3/Dag1/Map2k6/Aatf/Nfil3/Casp4/Cdkn1a/Usp2/Dnajc2/Sec14l2/Timp1/Pou2f3/Csf2/Eif4ebp1/F2rl1/Acacb/Erp29/Hmga1/Serpinb7/Prdx1/Cntn1/Csrp3/Rplp1/Il23a/Il24/Sphk1/Cysltr2/Dkc1/Zfp483/Ppp1r14c/Wfdc18/Ppp1r15a/Dusp5/Ndrg2/Pde5a/Kcne2/Eif2b3/Epha7/Avpi1/Nme1/Vmp1/Prom2/Oas1a/Adcyap1r1/Adra2b/Bdnf/Cebpa/Dbp/Eno1/Fbp1…	476	BP
GO:0002237	response to molecule of bacterial origin	64/1450	418/19509	2.4388e-08	8.26713e-07	5.83445e-07	Ltc4s/Cxcl2/Ggt1/Csf2/Abcc3/Il24/Pde5a/Cxcl3/Spon2/Sftpb/Cyp1a1/Gstp1/Il6/Orm1/Serpine1/Ccl2/Sftpa1/Sod2/Serpina3n/Tap2/Tbxa2r/Ptger3/Adm/Ncl/Gnrh1/Cnr1/Cd80/Fgf10/Lgals9/F3/Alpl/Plau/Nkx2-1/Selp/Ptgfr/Maob/Gfer/Arg1/Ptgs2/Ccl20/P2ry2/Fcgr3a/Tlr1/Malt1/Ssc5d/Nfkb2/Noct/Abl1/Mapkapk3/Slc11a1/Tlr9/Bysl/Wfdc21/Cxcl16/Tnfrsf11a/Sftpc/Cd14/Il1rn/Dusp10/Tnip3/Trib1/Cxcl1/Mmp9/Socs3	64	BP
GO:0051046	regulation of secretion	94/1450	709/19509	2.52874e-08	8.52083e-07	6.01349e-07	Nrg1/Hadh/Acsl4/Map2k6/Casp4/F2rl1/Erp29/Kcnc3/Sphk1/Mmp13/Il13ra2/Unc13d/Adra2b/Cftr/Fst/Gja1/Hmox1/Il6/Inha/Plcb1/Cxcl12/Vsnl1/Ptger3/Slc16a1/Ntrk2/Avpr1a/Ncl/Htr2c/Gnrh1/Il6st/Sdc1/Cnr1/Tnfsf15/Anxa1/Dpysl2/Fgf10/Lgals9/Pcp4/Rab3a/Cd74/Anxa5/Glra1/Syt1/Maob/Tac4/Corin/Gal/Inhba/Ffar2/Adora1/Lrrc32/Adora2b/Lrp5/RT1-Db1/P2ry2/Arntl/Sytl5/Trim16/RGD1561778/Rhbdf2/Cd34/Lgi3/Syt15/Ssc5d/Abl1/Exph5/…	94	BP
GO:0001649	osteoblast differentiation	41/1450	217/19509	2.54052e-08	8.52083e-07	6.01349e-07	Gpnmb/Vcan/Gtpbp4/Tnc/Mmp13/Cebpa/Gja1/Ibsp/Esr1/Il6st/Bmp4/Spp1/Pcp4/Alpl/Bmp3/Cthrc1/Axin2/Areg/Fbl/Lrp5/Esrra/Shh/Wnt3a/Gli2/Mnda/Iars/Noct/Sema7a/Itga11/Ddx21/Ostn/Creb3l1/Epha2/Mrc2/Fasn/Lmna/Mybbp1a/Fhl2/Clec5a/Nell1/Ptch1	41	BP
GO:0044057	regulation of system process	70/1450	475/19509	2.64204e-08	8.81468e-07	6.22087e-07	Nrg1/F2rl1/Kcnh2/Csrp3/Sphk1/Mmp13/Pde5a/Kcne2/Hspb6/Adra2b/Atp1a2/Cftr/Fst/Gja1/Grin2d/Il6/Inha/Tbxa2r/Tnnt2/Tpm1/Ptger3/Adm/Avpr1a/Htr2c/Alox5/Hbegf/Fgf10/Pik3r1/Scn5a/Glra1/Tac4/Corin/Gal/Cav3/Inhba/Casq2/Tnni3/Adora1/Adora2b/S100a1/Ptgs2/Mybpc3/P2ry2/Sema3a/Ace2/Fcgr3a/Dmpk/Sptbn4/Abl1/Mdm2/Emp2/Ank2/Gpd1l/Edn3/Irx5/Gja5/Gnao1/Stk39/Acpp/Apln/Glrx3/Nr4a3/Gas6/Fxyd1/Lif/Per2/Pln/Casq1/Myl4/Tgf…	70	BP
GO:0055082	cellular chemical homeostasis	89/1450	660/19509	2.71768e-08	9.01957e-07	6.36547e-07	Cxcl2/F2rl1/Csrp3/Anxa7/Ryr3/Sgk2/Cxcl3/Nme1/Adcyap1r1/Adra2b/Atp1a2/Cftr/Gja1/Hmox1/Met/Myc/Serpine1/Pygm/Ccl2/Tbxa2r/Vdr/Vsnl1/Bax/Esr1/Kng1/Ptger3/Adm/Hk3/Rgn/Avpr1a/Htr2c/Il6st/Aqp5/Pdgfra/Aqp4/Bmp4/Pik3r1/Plau/Gckr/Tac4/Eif5a/Ccl12/Atp13a4/Slamf8/Cav3/Casq2/Tnni3/Ftl1/Lrp5/RT1-Db1/Kcnk3/P2ry2/Slc4a5/Ccl21/Slc25a23/Slc39a14/Dmpk/Slc4a11/Abl1/Slc24a4/Cln6/Slc11a1/Bbc3/Ndufaf2/Ank2/C5/Cd19/Edn3…	89	BP
GO:0001568	blood vessel development	78/1450	552/19509	2.73388e-08	9.02607e-07	6.37006e-07	Hoxa1/Wnt2/Aimp1/Aldh1a2/Ccr3/Serpinb7/Sphk1/Cysltr2/Ppp1r15a/Adra2b/Gja1/Hmox1/Serpine1/Ccl2/Cxcl12/Tbxa2r/Bax/Lox/Fgfr2/Adm/Ntrk2/Ncl/Pdgfra/Anxa3/Bmp4/Fgf10/Fosl1/Ptgis/F3/Plau/Prrx1/Ccl12/Ccl24/Tnni3/Htatip2/Adora2b/Lrp5/Ccl11/Shh/Ptgs2/Sema3e/Osr1/Sat1/Tnfrsf12a/Plxdc1/Cd34/Tead2/Tiparp/Sema4a/Foxs1/Map3k7/Ephb2/Mdm2/Srpx2/Emp2/C5/Angptl4/Col4a3/Fzd8/Epha2/Adm2/Thbs1/Rspo3/Gja5/Anxa2/Notch3/…	78	BP
GO:0051241	negative regulation of multicellular organismal process	123/1450	1010/19509	2.79132e-08	9.16798e-07	6.47021e-07	Relb/Chadl/Nrg1/Gpnmb/Aimp1/Usp2/Timp1/F2rl1/Il23a/Ndrg2/Pde5a/Epha7/Dnm3/Nme1/Atp1a2/Bdnf/Fst/Gja1/Gstp1/Hmox1/Iapp/Il6/Inha/Mbp/Met/Myc/Orm1/Serpine1/Reg3g/Ngef/Ccl2/Kng1/Ptger3/Adm/Rgn/Avpr1a/Gnrh1/Pdgfra/Aqp4/Bmp4/Spp1/Cntn2/Anxa1/Lgals9/Pik3r1/Cd74/Plau/Nkx2-1/Hnf1b/Anxa5/Glra1/Atf5/Axin2/Gal/Cav3/Areg/Katna1/Adora1/Lrrc32/Adora2b/Lrp5/RT1-Db1/Shh/Ptgs2/Frzb/Ifrd1/P2ry2/Sema3e/C1qbp/Sema4f/S…	123	BP
GO:0030335	positive regulation of cell migration	60/1450	383/19509	2.87282e-08	9.387e-07	6.62478e-07	Cxcl2/F2rl1/Il23a/Sphk1/Cxcl3/Met/Myc/Serpine1/Ccl2/Cxcl12/Ptger3/Il6st/Pdgfra/Anxa3/Bmp4/Hbegf/Fgf10/Lgals9/Pik3r1/Sele/F3/Cd74/Plau/Selp/Ccl7/Ccl12/Ccl24/Atp8a1/Rhod/Ccl11/Aoc3/Ptgs2/Ccl20/P2ry2/C1qbp/Rarres2/Sema3a/Ccl21/Pla2g7/Epb4.1l5/Sema6d/Srpx2/Dmtn/Plet1/Edn3/Thbs1/Cxcl16/Epb41l4b/Fam110c/Gas6/Erbb4/Pdgfd/Glipr2/Zfp703/Cxcl1/Mmp9/Tgfb2/Lgals3/Tnfaip6/Grb7	60	BP
GO:0072503	cellular divalent inorganic cation homeostasis	59/1450	374/19509	2.90116e-08	9.41409e-07	6.6439e-07	Cxcl2/F2rl1/Csrp3/Anxa7/Ryr3/Cxcl3/Adcyap1r1/Atp1a2/Gja1/Pygm/Ccl2/Tbxa2r/Vdr/Bax/Esr1/Kng1/Ptger3/Adm/Rgn/Avpr1a/Htr2c/Il6st/Pdgfra/Bmp4/Tac4/Eif5a/Ccl12/Atp13a4/Cav3/Casq2/Tnni3/Kcnk3/P2ry2/Ccl21/Slc25a23/Slc39a14/Dmpk/Abl1/Slc24a4/Slc11a1/Bbc3/Ank2/C5/Cd19/Edn3/Slc30a3/Clec4b2/Cacnb4/Fxyd1/Nmur2/Pln/Lpar3/Trpv4/Casq1/Mt2A/Cxcl1/Tgfb2/Slc24a3/Smpd3	59	BP
GO:0055080	cation homeostasis	81/1450	582/19509	2.91081e-08	9.41409e-07	6.6439e-07	Cxcl2/F2rl1/Kcnh2/Csrp3/Anxa7/Ryr3/Sgk2/Cxcl3/Adcyap1r1/Atp1a2/Cftr/Gja1/Hmox1/Myc/Pygm/Scnn1b/Scnn1g/Ccl2/Sod2/Tbxa2r/Vdr/Bax/Esr1/Kng1/Ptger3/Adm/Rgn/Avpr1a/Htr2c/Il6st/Pdgfra/Bmp4/Tac4/Eif5a/Ccl12/Atp13a4/Slamf8/Corin/Cav3/Casq2/Tnni3/Adora1/Ftl1/Slc26a4/Bdh2/Kcnk3/P2ry2/Slc4a5/Ccl21/Slc25a23/Slc26a9/Slc39a14/Dmpk/Slc4a11/Abl1/Slc24a4/Upk3a/Cln6/Slc11a1/Bbc3/Ank2/C5/Cd19/Edn3/Slc30a3/Clec4b2/C…	81	BP
GO:0044255	cellular lipid metabolic process	106/1450	834/19509	3.04169e-08	9.78746e-07	6.9074e-07	Ces1d/Hadh/Acsl4/Ltc4s/Asah2/Phyh/Ggt1/Aldh1a2/Acacb/Pik3c2g/Msmo1/Dhrs9/Sphk1/Ehhadh/Adh7/Acsbg1/Sftpb/Acot2/Cyp1a1/Cyp2a3/Cyp2b1/Hmox1/Ivd/Trib3/Retsat/Plcb1/Bax/Esr1/Pla2g16/Srd5a1/Cyp2e1/Rgn/Avpr1a/Htr2c/Il6st/Cnr1/Pdgfra/Alox5/Thrsp/Anxa1/Pik3r1/Ptgis/Cd74/Nkx2-1/Aldh1a3/Cyp2d1/Soat2/Abca17/Aloxe3/RGD1564463/Isyna1/Aldh5a1/Cav3/Arv1/Mecr/Ptgs2/Bdh2/Acoxl/Acss1/Hmgcs1/Pla2g2a/Rarres2/Baat/Thn…	106	BP
GO:0065009	regulation of molecular function	253/1450	2472/19509	3.10138e-08	9.9291e-07	7.00736e-07	Cdkl5/LOC100909712/Nrg1/Ltc4s/Pde6h/Gtpbp4/Wnt2/Map2k6/Casp4/Cdkn1a/Sec14l2/Timp1/Plaa/Fxyd3/Erp29/Serpinb7/Csrp3/Rcan2/Il23a/Il24/Sphk1/Dkc1/Ppp1r14c/Wfdc18/Ppp1r15a/Adap1/Dusp5/Pde5a/Kcne2/Eif2b3/Epha7/Avpi1/Sgk2/Nme1/Prom2/Oas1a/Adcyap1r1/Adra2b/Atp1a2/Bdnf/Cftr/Nqo1/Eno1/Gstp1/Hmox1/Il6/Met/Myc/Nifk/Cdkn1c/Serpine1/Ngef/Ripk3/Gpsm1/Trib3/Pfkfb1/Plcb1/Pkib/Ccl2/Sod2/Serpina3n/Tnnt2/Tpm1/Vdr/Ba…	253	BP
GO:0007568	aging	60/1450	384/19509	3.16415e-08	1.00792e-06	7.11328e-07	Cdkn1a/Timp1/Ggt1/Hmga1/Ppp1r15a/Kcne2/Aldoc/Cyp1a1/Ddc/Nqo1/Il6/Mbp/Met/Mme/Cdkn1c/Serpine1/Ccl2/Sod2/Vdr/Bax/Adm/Ntrk2/Rgn/Cdkn2b/Gnrh1/Cnr1/Mmp7/Timp3/Aldh3a1/Fosl2/Gss/Npm1/Pik3r1/F3/Ctsl/Eif5a/Lrp2/Arg1/Ypel3/Aoc3/P2ry2/Arntl/Ldlr/Nfkb2/Abl1/Bbc3/Cyp2b2/Gnao1/Eif2s1/Lmna/Tfrc/Apex1/Mmp9/Tgfb2/Slc34a2/Fads1/Ngb/Ciita/Socs3/Smpd3	60	BP
GO:2000147	positive regulation of cell motility	61/1450	394/19509	3.42922e-08	1.08689e-06	7.67063e-07	Cxcl2/F2rl1/Il23a/Sphk1/Cxcl3/Met/Myc/Serpine1/Ccl2/Cxcl12/Ptger3/Il6st/Pdgfra/Anxa3/Bmp4/Hbegf/Fgf10/Lgals9/Pik3r1/Sele/F3/Cd74/Plau/Selp/Ccl7/Ccl12/Ccl24/Atp8a1/Rhod/Ccl11/Aoc3/Ptgs2/Ccl20/P2ry2/C1qbp/Rarres2/Sema3a/Ccl21/Pla2g7/Epb4.1l5/Sema6d/Srpx2/Dmtn/Plet1/Edn3/Thbs1/Cxcl16/Epb41l4b/Fam110c/Gas6/Erbb4/Cldn7/Pdgfd/Glipr2/Zfp703/Cxcl1/Mmp9/Tgfb2/Lgals3/Tnfaip6/Grb7	61	BP
GO:0031325	positive regulation of cellular metabolic process	271/1450	2688/19509	3.58671e-08	1.13115e-06	7.98298e-07	Relb/Ikzf4/Nupr1/Hoxa1/Nrg1/Sqstm1/Pde6h/Wnt2/Rbm3/Map2k6/Aatf/Casp4/Cdkn1a/Dnajc2/Pou2f3/Csf2/F2rl1/Erp29/Hmga1/Cntn1/Csrp3/Il23a/Il24/Sphk1/Cysltr2/Dkc1/Ppp1r15a/Pde5a/Kcne2/Avpi1/Nme1/Prom2/Adcyap1r1/Adra2b/Bdnf/Cebpa/Dbp/Gstp1/Il6/Inha/Met/Muc1/Myc/Lmo1/Cdkn1c/Reg3b/Ripk3/Trib3/Pfkfb1/Plcb1/Prkcg/Ccl2/Sod2/Vdr/Bax/Esr1/Kng1/Ptger3/Fgfr2/Adm/Atxn1/Ntrk2/Tnfrsf8/Rgn/Avpr1a/Fgfr4/Ncl/Gfra2/Htr2c…	271	BP
GO:0009628	response to abiotic stimulus	141/1450	1209/19509	3.9322e-08	1.23397e-06	8.70863e-07	LOC100360205/Relb/Acot11/Hoxa1/Cxcl2/Rbm3/Casp4/Cdkn1a/Usp2/Tnc/Kcnj4/Csrp3/Hspg2/Anxa7/Mmp13/Il13ra2/Ppp1r15a/Pde5a/Eif2b3/Sftpb/Acot2/Aldoc/Atp1a2/Bdnf/Cyp1a1/Gja1/Hmox1/Il6/Ldha/Met/Muc1/Myc/Mme/Serpine1/Pnmt/Pygm/Scnn1b/Scnn1g/Ccl2/Cxcl12/Sftpa1/Slc2a1/Sod2/Sord/Bax/Adm/Atxn1/Ntrk2/Tnfrsf8/Avpr1a/Hsd11b2/Slc2a4/Pdgfra/Gclc/Alox5/Aqp4/Bmp4/Mgp/Mmp7/Timp3/Aldh3a1/Anxa1/Fosl1/Fosl2/Nes/Pcp4/Pik3…	141	BP
GO:0001819	positive regulation of cytokine production	54/1450	334/19509	4.83389e-08	1.50946e-06	1.06528e-06	Ddx60/Hilpda/Casp4/Csf2/F2rl1/Serpinb7/Il23a/Spon2/Il6/Serpine1/Plcb1/Ccl2/Tnfrsf8/Ncl/Tnfsf15/Lgals9/Pik3r1/Cd74/Zbtb20/Ffar2/Adora2b/Irf7/Mapk13/Ptgs2/Ccl20/P2ry2/C1qbp/Klre1/Wnt3a/Trim16/Epx/Dhx58/RGD1561778/Cd34/Tlr1/Malt1/Abl1/Map3k7/Sema7a/Slc11a1/Tlr9/Tnfsf9/C5/Cadm1/Thbs1/Tnfrsf13c/Rab7b/Nr4a3/Ereg/Cd14/Clec5a/Bcl3/Polr3g/Atf4	54	BP
GO:0023014	signal transduction by protein phosphorylation	94/1450	719/19509	4.98255e-08	1.54825e-06	1.09266e-06	Nrg1/Pde6h/Dag1/Map2k6/F2rl1/Kcnh2/Ccr3/Erp29/Prdx1/Cysltr2/Dusp5/Ndrg2/Pde5a/Epha7/Avpi1/Adra2b/Gstp1/Il6/Inha/Met/Myc/Ripk3/Trib3/Plcb1/Ccl2/Esr1/Kng1/Fgfr2/Ntrk2/Fgfr4/Htr2c/Pdgfra/Bmp4/Ros1/Fgf10/Lgals9/Cd74/Bmp3/Ccl7/Ccl12/Ccl6/Ccl24/Cav3/Inhba/Adora1/Dusp9/Ccl11/Gdf15/Mapk13/Ccl20/Uchl1/Ndst1/Eda2r/Pla2g2a/Dusp16/Ccl21/Gadd45b/Ace2/Traf4/RGD1306091/Spred3/Sfrp5/Ppm1l/Abl1/Map3k7/Sema7a/Mapk…	94	BP
GO:0019725	cellular homeostasis	98/1450	760/19509	5.08502e-08	1.57239e-06	1.1097e-06	LOC100911928/Cxcl2/F2rl1/Gsr/Csrp3/Anxa7/Ryr3/Sgk2/Cxcl3/Nme1/Adcyap1r1/Adra2b/Atp1a2/Cftr/Gja1/Hmox1/Il6/Met/Myc/Serpine1/Pygm/Ccl2/Tbxa2r/Vdr/Vsnl1/Bax/Esr1/Kng1/Ptger3/Adm/Hk3/Rgn/Avpr1a/Htr2c/Il6st/Aqp5/Pdgfra/Gclc/Aqp4/Bmp4/Npm1/Pik3r1/Plau/Gckr/Tac4/Eif5a/Ccl12/Atp13a4/Slamf8/Cav3/Casq2/Tnni3/Ftl1/Lrp5/RT1-Db1/Kcnk3/P2ry2/Slc4a5/Ccl21/Slc25a23/Slc39a14/Dmpk/Slc4a11/Abl1/Slc24a4/Cln6/Slc11a1…	98	BP
GO:0031100	organ regeneration	27/1450	114/19509	5.1943e-08	1.59838e-06	1.12804e-06	Cdkn1a/Hspg2/Aldoc/Cebpa/Gstp1/Myc/Orm1/Pfkfb1/Ccl2/Cxcl12/Adm/Rgn/Ncl/Htr2c/Anxa3/Pkm/Gfer/Eif4a1/Lrp2/Prps1/Baat/Nr4a3/Gas6/Prmt1/Lif/Slco1a5/Socs3	27	BP
GO:0050678	regulation of epithelial cell proliferation	50/1450	300/19509	5.65518e-08	1.7318e-06	1.2222e-06	Wnt2/Aimp1/Aldh1a2/Ccr3/Mmp12/Hspg2/Nme1/Gja1/Il6/Mst1/Myc/Cdkn1c/Reg3g/Ccl2/Cxcl12/Vdr/Bax/Esr1/Kng1/Fgfr2/Rgn/Cdkn2b/Bmp4/Cyp7b1/Fgf10/F3/Plau/Scn5a/Ctsl/Ccl24/Arg1/Ccl11/Shh/Pla2g2a/Osr1/Slurp1/Wnt3a/Wdr77/Sfn/Cd109/Thbs1/Marveld3/Foxp2/Nr4a3/Erbb4/Zfp703/Tgfb2/Cdh1/Nme2/Ptch1	50	BP
GO:0032268	regulation of cellular protein metabolic process	234/1450	2268/19509	5.95817e-08	1.81581e-06	1.28149e-06	LOC100909712/Nupr1/Nrg1/Sqstm1/Pde6h/Gtpbp4/Rbm3/Dag1/Map2k6/Casp4/Cdkn1a/Usp2/Timp1/Csf2/Eif4ebp1/F2rl1/Erp29/Serpinb7/Prdx1/Cntn1/Rplp1/Il23a/Il24/Sphk1/Cysltr2/Wfdc18/Ppp1r15a/Dusp5/Ndrg2/Pde5a/Kcne2/Eif2b3/Epha7/Avpi1/Prom2/Adra2b/Bdnf/G6pd/Gapdh/Gstp1/Il6/Inha/Met/Muc1/Myc/Nifk/Cdkn1c/Serpine1/Reg3b/Ripk3/Trib3/Plcb1/Pkib/Prkcg/Ccl2/Serpina3n/Bax/Esr1/Kng1/Ptger3/Vars/Fgfr2/Ntrk2/Rgn/Fgfr4/G…	234	BP
GO:0048732	gland development	75/1450	533/19509	6.03912e-08	1.83167e-06	1.29269e-06	Wnt2/Dag1/Tnc/Aldh1a2/Lama5/Ugt1a7c/Nme1/Cebpa/Cyp1a1/Dbp/Il6/Met/Mst1/Myc/Cdkn1c/Ripk3/Pnmt/Sod2/Vdr/Bax/Esr1/Srd5a1/Fgfr2/Rgn/Ncl/Cdkn2b/Pdgfra/Bmp4/Anxa1/Cyp7b1/Fgf10/Asns/Plau/Nkx2-1/Pkm/Hnf1b/Aldh1a3/Ak3/Gfer/Cav3/Areg/Fdx1/Arg1/Lrp5/Ccl11/Shh/Frzb/Hmgcs1/Baat/Sema3a/Wnt3a/Gli2/Wdr77/Abl1/Ncor2/Btrc/Ly6e/Cadm1/Irf6/Epha2/Krt76/Tnfrsf11a/Cfc1/Fasn/Plaur/Cacnb4/Erbb4/Prmt1/Lsr/Zfp703/Mdk/Cdo1/…	75	BP
GO:0001525	angiogenesis	60/1450	391/19509	6.13942e-08	1.85323e-06	1.3079e-06	Aimp1/Ccr3/Sphk1/Cysltr2/Ppp1r15a/Adra2b/Hmox1/Serpine1/Ccl2/Cxcl12/Tbxa2r/Bax/Fgfr2/Adm/Ncl/Pdgfra/Anxa3/Bmp4/Fgf10/Ptgis/F3/Plau/Ccl12/Ccl24/Htatip2/Adora2b/Lrp5/Ccl11/Shh/Ptgs2/Sema3e/Sat1/Tnfrsf12a/Plxdc1/Cd34/Sema4a/Map3k7/Ephb2/Srpx2/Emp2/C5/Angptl4/Col4a3/Fzd8/Epha2/Adm2/Thbs1/Rspo3/Gja5/Anxa2/Notch3/Ereg/Lif/Enpep/Esm1/Nrp2/Mmp9/Lgals3/Ackr3/Chi3l1	60	BP
GO:0070661	leukocyte proliferation	46/1450	266/19509	6.17722e-08	1.8558e-06	1.30971e-06	Cdkn1a/F2rl1/Il23a/Pde5a/Gstp1/Il6/Lmo1/Ripk3/Cxcl12/Bax/Kng1/Itgam/Gnrh1/Il6st/Bmp4/Npr3/Cd80/Fgf10/Lgals9/Cd74/Ccl12/Gal/Mzb1/Rps6/Lrrc32/RT1-Db1/Shh/Pla2g2d/Impdh2/Wnt3a/Fcgr3a/Mnda/Malt1/RT1-Ba/RT1-Bb/Zfp334/Abl1/Ephb6/Ctps1/Slc11a1/Tnfsf9/Btla/Tnfsf13b/Tnfrsf13c/Clec4g/Lgals3	46	BP
GO:0000165	MAPK cascade	91/1450	692/19509	6.23645e-08	1.86476e-06	1.31603e-06	Nrg1/Pde6h/Dag1/Map2k6/F2rl1/Ccr3/Erp29/Prdx1/Cysltr2/Dusp5/Ndrg2/Pde5a/Epha7/Avpi1/Adra2b/Gstp1/Il6/Inha/Met/Myc/Trib3/Plcb1/Ccl2/Esr1/Kng1/Fgfr2/Ntrk2/Fgfr4/Htr2c/Pdgfra/Bmp4/Ros1/Fgf10/Lgals9/Cd74/Bmp3/Ccl7/Ccl12/Ccl6/Ccl24/Cav3/Inhba/Adora1/Dusp9/Ccl11/Gdf15/Mapk13/Ccl20/Uchl1/Ndst1/Eda2r/Pla2g2a/Dusp16/Ccl21/Gadd45b/Ace2/Traf4/RGD1306091/Spred3/Sfrp5/Ppm1l/Abl1/Map3k7/Sema7a/Mapkapk3/Tlr9/Cc…	91	BP
GO:0006418	tRNA aminoacylation for protein translation	16/1450	45/19509	6.52697e-08	1.94246e-06	1.37087e-06	Vars/Sars/Rars/Yars2/Eprs/Nars/Lars/Aars/Cars/Tars/Gars/Mars/Farsb/Iars/Yars/Ears2l1	16	BP
GO:0002252	immune effector process	84/1450	624/19509	7.26323e-08	2.14738e-06	1.51549e-06	Ddx60/Relb/Hilpda/LOC100362814/Aimp1/F2rl1/Prdx1/Il23a/Il13ra2/Gzmb/Spon2/Unc13d/C1s/Oas1a/C2/Hmox1/Il6/Mx1/Ripk3/Oas1b/Ccl2/Tap2/PVR/Anxa3/Lgals9/Cd74/Anxa5/Serpinb10/Gfer/Tac4/Mx2/Susd4/Mzb1/Snrpd1/Ffar2/Rps6/Isg20/Adora2b/Ifitm1/Irf7/RT1-Db1/C1qbp/Klre1/Isg15/Dhx58/Oasl/Malt1/Itpkc/RT1-Bb/Sema4a/Abl1/Ephb6/Map3k7/Rnf19b/Sbno2/Sema7a/Slc11a1/Tlr9/Emp2/Ifitm3/C5/Tril/Traf3/Cadm1/Oas2/Rorc/Oas3/I…	84	BP
GO:0030593	neutrophil chemotaxis	21/1450	75/19509	7.28327e-08	2.14738e-06	1.51549e-06	Cxcl2/Il23a/Cxcl3/Ccl2/Itgam/Spp1/Cd74/Ccl7/Ccl12/Ccl6/Ccl24/Ccl11/Ccl20/C1qbp/Ccl21/Ccl9/Edn3/Itga9/Cxcl1/Tgfb2/Lgals3	21	BP
GO:0006468	protein phosphorylation	181/1450	1666/19509	7.58607e-08	2.2263e-06	1.57119e-06	Cdkl5/LOC100909712/Nrg1/Sqstm1/Pde6h/Gtpbp4/Dag1/Map2k6/Cdkn1a/Csf2/F2rl1/Pik3c2g/Kcnh2/Ccr3/Erp29/Prdx1/Cntn1/Il23a/Il24/Sphk1/Cysltr2/Ppp1r15a/Dusp5/Ndrg2/Pde5a/Epha7/Avpi1/Sgk2/Prom2/Adra2b/Bdnf/Gstp1/Il6/Inha/Met/Gucy2g/Myc/Cdkn1c/Reg3b/Ripk3/Trib3/Plcb1/Pkib/Prkcg/Ccl2/Bax/Esr1/Kng1/Ptger3/Fgfr2/Ntrk2/Rgn/Fgfr4/Gfra2/Cdkn2b/Htr2c/Il6st/Pdgfra/Tnfsf15/Bmp4/Ros1/Adarb1/Cd80/Fgf10/Lgals9/Npm1/P…	181	BP
GO:0051272	positive regulation of cellular component movement	61/1450	403/19509	7.89223e-08	2.30548e-06	1.62707e-06	Cxcl2/F2rl1/Il23a/Sphk1/Cxcl3/Met/Myc/Serpine1/Ccl2/Cxcl12/Ptger3/Il6st/Pdgfra/Anxa3/Bmp4/Hbegf/Fgf10/Lgals9/Pik3r1/Sele/F3/Cd74/Plau/Selp/Ccl7/Ccl12/Ccl24/Atp8a1/Rhod/Ccl11/Aoc3/Ptgs2/Ccl20/P2ry2/C1qbp/Rarres2/Sema3a/Ccl21/Pla2g7/Epb4.1l5/Sema6d/Srpx2/Dmtn/Plet1/Edn3/Thbs1/Cxcl16/Epb41l4b/Fam110c/Gas6/Erbb4/Cldn7/Pdgfd/Glipr2/Zfp703/Cxcl1/Mmp9/Tgfb2/Lgals3/Tnfaip6/Grb7	61	BP
GO:0048729	tissue morphogenesis	86/1450	650/19509	1.10308e-07	3.20753e-06	2.26368e-06	Nrg1/Wnt2/Dag1/Wnt2b/Tnc/Aldh1a2/Mmp12/Lama5/Epha7/Fst/Gja1/Il6/Met/Mst1/Myc/Scnn1b/Scnn1g/Cxcl12/Tnnt2/Tpm1/Vdr/Bax/Esr1/Fgfr2/Adm/Bmp4/Mgp/Actg2/Cyp7b1/Hbegf/Fgf10/Nkx2-1/Hnf1b/Ctsl/Aldh1a3/Cthrc1/Krt17/Fras1/Cav3/Areg/Hhip/Inhba/Tnni3/Actc1/Lrp5/Ccl11/Acta1/Shh/Frzb/Mybpc3/Sema3e/Sema3a/Osr1/Mycn/Celsr1/Wnt3a/Gli2/Epb4.1l5/Tead2/Rgma/Sfrp5/Frem2/Map3k7/Mdm2/Tgif1/Btrc/Artn/Ly6e/Plet1/Itga8/Fjx…	86	BP
GO:0030155	regulation of cell adhesion	79/1450	581/19509	1.1711e-07	3.3746e-06	2.38159e-06	Nrg1/Gtpbp4/Tnc/Hspg2/Lama5/Il23a/Pde5a/Epha7/Unc13d/Il6/Muc1/Lmo1/Serpine1/Ripk3/Ccl2/Cxcl12/Tpm1/Kng1/Ptger3/RT1-DOa/Gnrh1/Il6st/Bmp4/Ninj1/Spp1/Cd80/Lgals9/Pik3r1/Cd74/Plau/Selp/Tesc/Olfm4/Vnn1/Smoc2/Lrrc32/Rhod/RT1-Db1/Shh/Sema3e/C1qbp/Ccl21/Pla2g2d/Emilin1/Wnt3a/Epb4.1l5/Malt1/Mex3b/RT1-Ba/RT1-Bb/Abl1/Ephb6/Egfl6/Tnfsf9/Emp2/Dmtn/Spock2/Rnd1/Plet1/Egflam/Epha2/Rorc/Btla/Thbs1/Tnfsf13b/Epb41l…	79	BP
GO:0048145	regulation of fibroblast proliferation	24/1450	97/19509	1.17118e-07	3.3746e-06	2.38159e-06	Nupr1/Wnt2/Cdkn1a/Sphk1/Gstp1/Myc/Serpine1/Sod2/Bax/Esr1/Kng1/Pdgfra/Fgf10/Fosl2/Cd74/Abl1/Tgif1/E2f1/Anxa2/Gas6/Ereg/Btc/Pdgfd/Mmp9	24	BP
GO:0048584	positive regulation of response to stimulus	182/1450	1688/19509	1.18719e-07	3.40525e-06	2.40322e-06	Ddx60/Nrg1/Sqstm1/Cxcl2/Pde6h/Wnt2/Map2k6/Wnt2b/Csf2/F2rl1/Erp29/Hmga1/Il23a/Il24/Sphk1/Cysltr2/Pde5a/Avpi1/Cxcl3/Spon2/C1s/Adra2b/Bdnf/C2/Cftr/Gja1/Hmox1/Il6/Inha/Met/Myc/Cdkn1c/Bmf/Serpine1/Reg3g/Ripk3/Plcb1/Prkcg/Ccl2/Cxcl12/Tap2/Vsnl1/Bax/Esr1/Kng1/Ptger3/Fgfr2/Ntrk2/PVR/Rgn/Fgfr4/Cdkn2b/Htr2c/Il6st/Cnr1/Mal/Pdgfra/Tnfsf15/Bmp4/Cntn2/Atf3/Hbegf/Fgf10/Lgals9/Pik3r1/Ptgis/F3/Cd74/Selp/Bmp3/Prrx…	182	BP
GO:0042327	positive regulation of phosphorylation	107/1450	867/19509	1.19576e-07	3.41437e-06	2.40966e-06	Nrg1/Sqstm1/Pde6h/Map2k6/Cdkn1a/Csf2/F2rl1/Erp29/Cntn1/Il23a/Il24/Sphk1/Cysltr2/Ppp1r15a/Pde5a/Avpi1/Prom2/Adra2b/Bdnf/Il6/Inha/Met/Myc/Reg3b/Ripk3/Pfkfb1/Plcb1/Ccl2/Esr1/Kng1/Ptger3/Fgfr2/Ntrk2/Fgfr4/Gfra2/Htr2c/Il6st/Pdgfra/Tnfsf15/Bmp4/Cd80/Fgf10/Lgals9/Npm1/Pik3r1/Cd74/Gckr/Bmp3/Ccl7/Ccl12/Ccl6/Ccl24/Crlf1/Axin2/Areg/Inhba/Ctf1/Adora1/Ccl11/Gdf15/Ccl20/Eda2r/Pla2g2a/Rarres2/Ccl21/Gadd45b/Wnt3…	107	BP
GO:0060048	cardiac muscle contraction	22/1450	84/19509	1.32585e-07	3.75205e-06	2.64797e-06	Map2k6/Kcnh2/Csrp3/Pde5a/Atp1a2/Met/Tnnt2/Tpm1/Scn5a/Cav3/Casq2/Tnni3/Actc1/Adora1/Mybpc3/Ace2/Ank2/Gja5/Fxyd1/Pln/Ppp1r13l/Myl4	22	BP
GO:1990266	neutrophil migration	22/1450	84/19509	1.32585e-07	3.75205e-06	2.64797e-06	Cxcl2/Il23a/Cxcl3/Ccl2/Ptger3/Itgam/Spp1/Cd74/Ccl7/Ccl12/Ccl6/Ccl24/Ccl11/Ccl20/C1qbp/Ccl21/Ccl9/Edn3/Itga9/Cxcl1/Tgfb2/Lgals3	22	BP
GO:0048146	positive regulation of fibroblast proliferation	19/1450	65/19509	1.43055e-07	4.03034e-06	2.84437e-06	Wnt2/Cdkn1a/Sphk1/Myc/Serpine1/Esr1/Kng1/Pdgfra/Fgf10/Fosl2/Cd74/Abl1/Tgif1/E2f1/Anxa2/Gas6/Ereg/Btc/Pdgfd	19	BP
GO:0072330	monocarboxylic acid biosynthetic process	35/1450	181/19509	1.45375e-07	4.07759e-06	2.87772e-06	Ltc4s/Asah2/Ggt1/Aldh1a2/Acacb/Msmo1/Dhrs9/Sphk1/Cyp1a1/Trib3/Rgn/Avpr1a/Fgfr4/Alox5/Anxa1/Cyp7b1/Ptgis/Cd74/Pkm/Aldh1a3/Aloxe3/Hoga1/Mecr/Ptgs2/Acss1/Baat/Thnsl2/Cyp39a1/Fasn/Per2/Insig1/Hacd1/Scd2/Fads1/Pdk4	35	BP
GO:0055065	metal ion homeostasis	73/1450	526/19509	1.58059e-07	4.41381e-06	3.115e-06	Cxcl2/F2rl1/Kcnh2/Csrp3/Anxa7/Ryr3/Sgk2/Cxcl3/Adcyap1r1/Atp1a2/Gja1/Hmox1/Myc/Pygm/Scnn1b/Scnn1g/Ccl2/Sod2/Tbxa2r/Vdr/Bax/Esr1/Kng1/Ptger3/Adm/Rgn/Avpr1a/Htr2c/Il6st/Pdgfra/Bmp4/Tac4/Eif5a/Ccl12/Atp13a4/Corin/Cav3/Casq2/Tnni3/Adora1/Ftl1/Bdh2/Kcnk3/P2ry2/Ccl21/Slc25a23/Slc39a14/Dmpk/Abl1/Slc24a4/Upk3a/Slc11a1/Bbc3/Ank2/C5/Cd19/Edn3/Slc30a3/Clec4b2/Cacnb4/Fxyd1/Nmur2/Scn7a/Pln/Tfrc/Lpar3/Trpv4/Cas…	73	BP
GO:0001944	vasculature development	78/1450	576/19509	1.67061e-07	4.64472e-06	3.27797e-06	Hoxa1/Wnt2/Aimp1/Aldh1a2/Ccr3/Serpinb7/Sphk1/Cysltr2/Ppp1r15a/Adra2b/Gja1/Hmox1/Serpine1/Ccl2/Cxcl12/Tbxa2r/Bax/Lox/Fgfr2/Adm/Ntrk2/Ncl/Pdgfra/Anxa3/Bmp4/Fgf10/Fosl1/Ptgis/F3/Plau/Prrx1/Ccl12/Ccl24/Tnni3/Htatip2/Adora2b/Lrp5/Ccl11/Shh/Ptgs2/Sema3e/Osr1/Sat1/Tnfrsf12a/Plxdc1/Cd34/Tead2/Tiparp/Sema4a/Foxs1/Map3k7/Ephb2/Mdm2/Srpx2/Emp2/C5/Angptl4/Col4a3/Fzd8/Epha2/Adm2/Thbs1/Rspo3/Gja5/Anxa2/Notch3/…	78	BP
GO:0071396	cellular response to lipid	73/1450	527/19509	1.70502e-07	4.7197e-06	3.33088e-06	Hoxa1/Ltc4s/Cxcl2/Csf2/Tnc/Aldh1a2/Il24/Cxcl3/Spon2/Nme1/Atp1a2/Gstp1/Il6/Muc1/Myc/Orm1/Serpine1/Pnmt/Ccl2/Serpina3n/Vdr/Esr1/Abcb4/Ptger3/Srd5a1/Ncl/Aqp4/Bmp4/Anxa1/Cd80/Pik3r1/Plau/Ptgfr/Plat/Gfer/Tesc/Inhba/Arg1/Ffar2/Ruvbl2/Esrra/Ccl20/P2ry2/Hmgcs1/Osr1/Fcgr3a/Tead2/RT1-Ba/RT1-Bb/Zfp334/Abl1/Mdm2/Mlc1/Tlr9/Bysl/Ranbp1/Lrp8/Rorc/E2f1/Cxcl16/Stra8/Nr4a3/Cd14/Zfp703/Tnip3/Trib1/Mmp9/Nr2f1/Rxrg/N…	73	BP
GO:0006874	cellular calcium ion homeostasis	55/1450	356/19509	1.72663e-07	4.75873e-06	3.35843e-06	Cxcl2/F2rl1/Csrp3/Anxa7/Ryr3/Cxcl3/Adcyap1r1/Atp1a2/Gja1/Pygm/Ccl2/Tbxa2r/Vdr/Bax/Esr1/Kng1/Ptger3/Adm/Rgn/Avpr1a/Htr2c/Il6st/Pdgfra/Bmp4/Tac4/Eif5a/Ccl12/Atp13a4/Cav3/Casq2/Tnni3/Kcnk3/P2ry2/Ccl21/Slc25a23/Dmpk/Abl1/Slc24a4/Bbc3/Ank2/C5/Cd19/Edn3/Clec4b2/Cacnb4/Fxyd1/Nmur2/Pln/Lpar3/Trpv4/Casq1/Cxcl1/Tgfb2/Slc24a3/Smpd3	55	BP
GO:0007584	response to nutrient	47/1450	284/19509	1.74395e-07	4.78015e-06	3.37354e-06	Acsl4/Ltc4s/Tnc/Aldh1a2/Gsr/Sftpb/Bdnf/C2/Cebpa/Cyp1a1/Nqo1/Gstp1/Hmox1/Ldha/Orm1/Ccl2/Sftpa1/Sod2/Serpina3n/Tbxa2r/Vdr/Slc16a1/Cdkn2b/Il6st/Cnr1/Alox5/Mgp/Spp1/Timp3/Aldh3a1/Pik3r1/Alpl/Pkm/Soat2/Lrp2/Arg1/Ptgs2/Hmgcs1/Mdm2/Sftpc/Gas6/Tfrc/Bche/Mmp9/Suox/Tgfb2/Fads1	47	BP
GO:0072358	cardiovascular system development	113/1450	937/19509	1.75702e-07	4.78015e-06	3.37354e-06	Hoxa1/Nrg1/Pdlim3/Vcan/Wnt2/Aimp1/Aldh1a2/Acacb/Ccr3/Serpinb7/Csrp3/Hspg2/Sphk1/Cysltr2/Mmp13/Ppp1r15a/Adra2b/Gja1/Hmox1/Met/Serpine1/Ccl2/Cxcl12/Sod2/Tbxa2r/Tnnt2/Tpm1/Vdr/Bax/Lox/Fgfr2/Adm/Ntrk2/Ncl/Pdgfra/Anxa3/Bmp4/Fgf10/Fosl1/Ptgis/F3/Plau/Scn5a/Prrx1/Ccl12/Ccl24/Smyd2/Axin2/Cav3/Tnni3/Actc1/Htatip2/Adora2b/Ifitm1/Lrp5/Ccl11/Shh/Ptgs2/Mybpc3/Sema3e/Osr1/Sat1/Tnfrsf12a/Wnt3a/Plxdc1/Gli2/Cd34/…	113	BP
GO:0072359	circulatory system development	113/1450	937/19509	1.75702e-07	4.78015e-06	3.37354e-06	Hoxa1/Nrg1/Pdlim3/Vcan/Wnt2/Aimp1/Aldh1a2/Acacb/Ccr3/Serpinb7/Csrp3/Hspg2/Sphk1/Cysltr2/Mmp13/Ppp1r15a/Adra2b/Gja1/Hmox1/Met/Serpine1/Ccl2/Cxcl12/Sod2/Tbxa2r/Tnnt2/Tpm1/Vdr/Bax/Lox/Fgfr2/Adm/Ntrk2/Ncl/Pdgfra/Anxa3/Bmp4/Fgf10/Fosl1/Ptgis/F3/Plau/Scn5a/Prrx1/Ccl12/Ccl24/Smyd2/Axin2/Cav3/Tnni3/Actc1/Htatip2/Adora2b/Ifitm1/Lrp5/Ccl11/Shh/Ptgs2/Mybpc3/Sema3e/Osr1/Sat1/Tnfrsf12a/Wnt3a/Plxdc1/Gli2/Cd34/…	113	BP
GO:0032496	response to lipopolysaccharide	60/1450	403/19509	1.81533e-07	4.91661e-06	3.46985e-06	Ltc4s/Cxcl2/Ggt1/Csf2/Abcc3/Il24/Pde5a/Cxcl3/Spon2/Sftpb/Cyp1a1/Gstp1/Il6/Orm1/Serpine1/Ccl2/Sftpa1/Sod2/Serpina3n/Tbxa2r/Ptger3/Adm/Ncl/Gnrh1/Cnr1/Cd80/Fgf10/Lgals9/F3/Alpl/Plau/Nkx2-1/Selp/Ptgfr/Maob/Gfer/Arg1/Ptgs2/Ccl20/P2ry2/Fcgr3a/Nfkb2/Noct/Abl1/Mapkapk3/Slc11a1/Tlr9/Bysl/Wfdc21/Cxcl16/Tnfrsf11a/Sftpc/Cd14/Il1rn/Dusp10/Tnip3/Trib1/Cxcl1/Mmp9/Socs3	60	BP
GO:0030003	cellular cation homeostasis	69/1450	489/19509	1.83485e-07	4.91661e-06	3.46985e-06	Cxcl2/F2rl1/Csrp3/Anxa7/Ryr3/Sgk2/Cxcl3/Adcyap1r1/Atp1a2/Cftr/Gja1/Hmox1/Myc/Pygm/Ccl2/Tbxa2r/Vdr/Bax/Esr1/Kng1/Ptger3/Adm/Rgn/Avpr1a/Htr2c/Il6st/Pdgfra/Bmp4/Tac4/Eif5a/Ccl12/Atp13a4/Slamf8/Cav3/Casq2/Tnni3/Ftl1/Kcnk3/P2ry2/Slc4a5/Ccl21/Slc25a23/Slc39a14/Dmpk/Slc4a11/Abl1/Slc24a4/Cln6/Slc11a1/Bbc3/Ank2/C5/Cd19/Edn3/Slc30a3/Clec4b2/Cacnb4/Fxyd1/Nmur2/Pln/Tfrc/Lpar3/Trpv4/Casq1/Mt2A/Cxcl1/Tgfb2/Slc…	69	BP
GO:0043038	amino acid activation	16/1450	48/19509	1.8382e-07	4.91661e-06	3.46985e-06	Vars/Sars/Rars/Yars2/Eprs/Nars/Lars/Aars/Cars/Tars/Gars/Mars/Farsb/Iars/Yars/Ears2l1	16	BP
GO:0043039	tRNA aminoacylation	16/1450	48/19509	1.8382e-07	4.91661e-06	3.46985e-06	Vars/Sars/Rars/Yars2/Eprs/Nars/Lars/Aars/Cars/Tars/Gars/Mars/Farsb/Iars/Yars/Ears2l1	16	BP
GO:0048646	anatomical structure formation involved in morphogenesis	132/1450	1144/19509	2.03402e-07	5.41749e-06	3.82334e-06	Hoxa1/Wnt2/Dag1/Aimp1/Wnt2b/Epb41l3/Ccr3/Csrp3/Klhl41/Lama5/Sphk1/Cysltr2/Ppp1r15a/Dusp5/Unc13d/Adra2b/Hmox1/Serpine1/Faim2/Ccl2/Cxcl12/Tbxa2r/Tnnt2/Tpm1/Bax/Fgfr2/Adm/Fgfr4/Ncl/Pdgfra/Anxa3/Bmp4/Ccng1/Fgf10/Ptgis/F3/Plau/Krt8/Nkx2-1/Hnf1b/Aldh1a3/Cthrc1/Ccl12/Ccl24/Plxna2/Sox7/Axin2/Atp8b1/Cav3/Inhba/Casq2/Actc1/Htatip2/Perp/Adora2b/Ifitm1/Lrp5/Ccl11/Acta1/Gdf15/Shh/Tmod4/Ptgs2/Mybpc3/Sema3e/Osr…	132	BP
GO:0034599	cellular response to oxidative stress	42/1450	242/19509	2.06841e-07	5.48605e-06	3.87173e-06	Ggt1/Prdx1/Sphk1/Sftpb/Nqo1/G6pd/Hmox1/Il6/Met/Serpine1/Reg3b/Sftpa1/Sod2/Tpm1/Hk3/Rgn/Pdgfra/Bmp4/Anxa1/F3/Gfer/Pycr1/Vnn1/Fbln5/Arg1/Arntl/Tp53inp1/Slc25a24/Abl1/Chchd4/Mdm2/Adprhl2/Thbs1/Ddias/Sftpc/Nr4a3/Pdgfd/Apex1/Atf4/Nme2/Ngb/Dpep1	42	BP
GO:0042221	response to chemical	461/1450	5081/19509	2.13028e-07	5.6266e-06	3.97092e-06	Abo/LOC100360205/Fam83g/Relb/Nupr1/Hoxa1/Nrg1/Hadh/Acsl4/P2rx5/Ltc4s/Asah2/Cxcl2/Wnt2/Rbm3/Dag1/Map2k6/Nfil3/Cdh4/Cdkn1a/Tjp2/Timp1/Ggt1/Csf2/Eif4ebp1/Tnc/Ptprn/Aldh1a2/F2rl1/Gsr/Acacb/Pik3c2g/Kcnh2/Il1r2/Ccr3/Mmp12/Gjb4/Prdx1/Hspg2/Ccl17/Abcc3/Ugt1a7c/Il23a/Anxa7/Dmbt1/Il24/Sphk1/Mmp13/Il13ra2/Ppp1r15a/Pde5a/Kcne2/Eif2b3/Adh7/Epha7/Acsbg1/Cxcl3/Spon2/Nme1/Sftpb/C1s/Acot2/Oas1a/Adcyap1r1/Adra2b/A…	461	BP
GO:0034341	response to interferon-gamma	23/1450	93/19509	2.15694e-07	5.67337e-06	4.00392e-06	Gapdh/Myc/Ccl2/Serpina3n/Aqp4/Lgals9/Ccl7/Ccl12/Ccl6/Ccl24/Eprs/Ccl11/RT1-Db1/Ccl20/Ccl21/RT1-Ba/RT1-Bb/Gbp4/Slc11a1/Ccl9/Ifitm3/Cxcl16/Ciita	23	BP
GO:0048144	fibroblast proliferation	24/1450	100/19509	2.16875e-07	5.68088e-06	4.00922e-06	Nupr1/Wnt2/Cdkn1a/Sphk1/Gstp1/Myc/Serpine1/Sod2/Bax/Esr1/Kng1/Pdgfra/Fgf10/Fosl2/Cd74/Abl1/Tgif1/E2f1/Anxa2/Gas6/Ereg/Btc/Pdgfd/Mmp9	24	BP
GO:0006873	cellular ion homeostasis	70/1450	501/19509	2.19233e-07	5.71901e-06	4.03613e-06	Cxcl2/F2rl1/Csrp3/Anxa7/Ryr3/Sgk2/Cxcl3/Adcyap1r1/Atp1a2/Cftr/Gja1/Hmox1/Myc/Pygm/Ccl2/Tbxa2r/Vdr/Bax/Esr1/Kng1/Ptger3/Adm/Rgn/Avpr1a/Htr2c/Il6st/Pdgfra/Bmp4/Tac4/Eif5a/Ccl12/Atp13a4/Slamf8/Cav3/Casq2/Tnni3/Ftl1/Kcnk3/P2ry2/Slc4a5/Ccl21/Slc25a23/Slc39a14/Dmpk/Slc4a11/Abl1/Slc24a4/Cln6/Slc11a1/Bbc3/Ank2/C5/Cd19/Edn3/Slc30a3/Clec4b2/Cacnb4/Fxyd1/Nmur2/Pln/Tfrc/Lpar3/Trpv4/Casq1/Mt2A/Cxcl1/Tgfb2/Slc…	70	BP
GO:0072507	divalent inorganic cation homeostasis	59/1450	396/19509	2.23806e-07	5.81436e-06	4.10343e-06	Cxcl2/F2rl1/Csrp3/Anxa7/Ryr3/Cxcl3/Adcyap1r1/Atp1a2/Gja1/Pygm/Ccl2/Tbxa2r/Vdr/Bax/Esr1/Kng1/Ptger3/Adm/Rgn/Avpr1a/Htr2c/Il6st/Pdgfra/Bmp4/Tac4/Eif5a/Ccl12/Atp13a4/Cav3/Casq2/Tnni3/Kcnk3/P2ry2/Ccl21/Slc25a23/Slc39a14/Dmpk/Abl1/Slc24a4/Slc11a1/Bbc3/Ank2/C5/Cd19/Edn3/Slc30a3/Clec4b2/Cacnb4/Fxyd1/Nmur2/Pln/Lpar3/Trpv4/Casq1/Mt2A/Cxcl1/Tgfb2/Slc24a3/Smpd3	59	BP
GO:0001101	response to acid chemical	65/1450	453/19509	2.2505e-07	5.82284e-06	4.10941e-06	Abo/Hoxa1/Tnc/Aldh1a2/Nme1/Bdnf/Gstp1/Il6/Mbp/Muc1/Myc/Orm1/Reg3b/Pnmt/Ccl2/Sftpa1/Sod2/Abcb4/Ntrk2/Cyp2e1/Avpr1a/Gnrh1/Pdgfra/Bmp4/Timp3/Gss/Pik3r1/Asns/Krt8/Ptgfr/Glra1/Tesc/Aars/Lrp2/Arg1/Ffar2/Shh/Ptgs2/Ccl21/Osr1/Trim16/Ipo5/Tead2/Ranbp1/Col4a6/Taf9/E2f1/Ovca2/Stra8/Sftpc/Insig1/Tfrc/Bche/Aqp3/Pdgfd/Mmp9/Cdo1/Tgfb2/Hnrnpab/Cdh1/Rxrg/Nme2/Scd2/Pdk4/Ptch1	65	BP
GO:0071407	cellular response to organic cyclic compound	68/1450	483/19509	2.45081e-07	6.31533e-06	4.45698e-06	Rbm3/Tnc/Ppp1r15a/Atp1a2/Bdnf/Cebpa/Cftr/Cyp1a1/Gstp1/Il6/Myc/Orm1/Serpine1/Pnmt/Ccl2/Serpina3n/Vdr/Esr1/Abcb4/Ptger3/Srd5a1/Slc16a1/Aqp4/Bmp4/Anxa1/Npm1/Alpl/Plau/Plat/Axin2/Fdx1/Inhba/Casq2/Arg1/Ruvbl2/Esrra/Ptgs2/P2ry2/Hmgcs1/Gabra1/Gli2/RT1-Ba/RT1-Bb/Tiparp/Zfp334/Mdm2/Mlc1/Bysl/Ranbp1/Dmtn/Btrc/Lrp8/Rorc/Msr1/Ezr/Gstm3/Nr4a3/Il1rn/Gpd1/Aoc1/Zfp703/Apex1/Nr2f1/Cdh1/Rxrg/Ran/Ciita/Ptch1	68	BP
GO:0034612	response to tumor necrosis factor	33/1450	169/19509	2.5838e-07	6.63106e-06	4.67981e-06	Ggt1/F2rl1/Sphk1/Bdnf/Il6/Mbp/Reg3b/Ccl2/Ntrk2/Gss/Krt8/Gfer/Ccl7/Ccl12/Ccl6/Ccl24/Ccl11/Krt18/Ptgs2/Ccl20/Ccl21/Zfp334/Wfdc21/Ccl9/Traf3/Thbs1/Cxcl16/Tnfrsf11a/Gas6/Cd14/Gpd1/Mmp9/Chi3l1	33	BP
GO:0070372	regulation of ERK1 and ERK2 cascade	40/1450	227/19509	2.64801e-07	6.76844e-06	4.77676e-06	F2rl1/Cysltr2/Ndrg2/Epha7/Gstp1/Il6/Ccl2/Esr1/Fgfr2/Fgfr4/Htr2c/Pdgfra/Bmp4/Ros1/Fgf10/Lgals9/Cd74/Ccl7/Ccl12/Ccl6/Ccl24/Ccl11/Ccl20/Pla2g2a/Ccl21/Ace2/Abl1/Sema7a/Ccl9/Epha2/Lmo3/Tnfrsf11a/Ezr/Gas6/Erbb4/Lif/Glipr2/Ackr3/Chi3l1/Ptprr	40	BP
GO:0006875	cellular metal ion homeostasis	64/1450	446/19509	2.77857e-07	7.07365e-06	4.99215e-06	Cxcl2/F2rl1/Csrp3/Anxa7/Ryr3/Sgk2/Cxcl3/Adcyap1r1/Atp1a2/Gja1/Hmox1/Myc/Pygm/Ccl2/Tbxa2r/Vdr/Bax/Esr1/Kng1/Ptger3/Adm/Rgn/Avpr1a/Htr2c/Il6st/Pdgfra/Bmp4/Tac4/Eif5a/Ccl12/Atp13a4/Cav3/Casq2/Tnni3/Ftl1/Kcnk3/P2ry2/Ccl21/Slc25a23/Slc39a14/Dmpk/Abl1/Slc24a4/Slc11a1/Bbc3/Ank2/C5/Cd19/Edn3/Slc30a3/Clec4b2/Cacnb4/Fxyd1/Nmur2/Pln/Tfrc/Lpar3/Trpv4/Casq1/Mt2A/Cxcl1/Tgfb2/Slc24a3/Smpd3	64	BP
GO:0009966	regulation of signal transduction	232/1450	2288/19509	2.79913e-07	7.09746e-06	5.00896e-06	Ddx60/Nrg1/Sqstm1/Pde6h/Wnt2/Dag1/Map2k6/Dlk1/Wnt2b/Timp1/Csf2/F2rl1/Erp29/Prdx1/Rcan2/Il23a/Il24/Sphk1/Cysltr2/Dusp5/Ndrg2/Pde5a/Adh7/Epha7/Avpi1/Adra2b/Bdnf/Fbp1/Fst/Gja1/Gstp1/Hmox1/Il6/Inha/Met/Mst1/Muc1/Myc/Cdkn1c/Bmf/Serpine1/Ngef/Ripk3/Gpsm1/Trib3/Faim2/Plcb1/Ccl2/Cxcl12/Sod2/Bax/Esr1/Kng1/Ptger3/Fgfr2/Adm/Atxn1/Ntrk2/Rgn/Fgfr4/Gfra2/Cdkn2b/Htr2c/Il6st/Mal/Pdgfra/Gclc/Tnfsf15/Bmp4/Ros1/Cnt…	232	BP
GO:0043408	regulation of MAPK cascade	83/1450	634/19509	2.89423e-07	7.30937e-06	5.15851e-06	Pde6h/Dag1/Map2k6/F2rl1/Erp29/Prdx1/Cysltr2/Dusp5/Ndrg2/Pde5a/Epha7/Avpi1/Adra2b/Gstp1/Il6/Inha/Met/Trib3/Plcb1/Ccl2/Esr1/Kng1/Fgfr2/Ntrk2/Fgfr4/Htr2c/Pdgfra/Bmp4/Ros1/Fgf10/Lgals9/Cd74/Bmp3/Ccl7/Ccl12/Ccl6/Ccl24/Cav3/Inhba/Adora1/Dusp9/Ccl11/Gdf15/Ccl20/Uchl1/Eda2r/Pla2g2a/Dusp16/Ccl21/Gadd45b/Ace2/Traf4/RGD1306091/Spred3/Sfrp5/Abl1/Map3k7/Sema7a/Tlr9/Ccl9/Fzd8/Edn3/Epha2/Thbs1/Lmo3/Tnfrsf11a/Ma…	83	BP
GO:1901566	organonitrogen compound biosynthetic process	148/1450	1328/19509	2.98843e-07	7.51734e-06	5.30528e-06	LOC100360522/LOC100360573/LOC100362684/LOC100911372/LOC100912604/Ak6/LOC103693375/LOC103694404/Asah2/Rbm3/Ggt1/Eif4ebp1/Acacb/Rps20/Rplp1/Sphk1/Ppp1r15a/Eif2b3/Nme1/Oas1a/Adcyap1r1/Adra2b/Cebpa/Ddc/G6pd/Gapdh/Gspt1/Hdc/Il6/Gucy2g/Myc/Odc1/Pnmt/Ptger3/Vars/Adm/Htr2c/Gamt/Gclc/Mmp7/Npr3/Tshr/Gss/Npm1/Asns/Pkm/Guca2a/Sars/Ak3/Has1/Mrps34/Rars/Aloxe3/Eif4a1/Eif5a/Krt17/Pycr1/Yars2/Aimp2/Eif3b/Pa2g4/R…	148	BP
GO:0032844	regulation of homeostatic process	58/1450	390/19509	3.01189e-07	7.54639e-06	5.32578e-06	Dkc1/Adcyap1r1/Adra2b/Cftr/Gja1/Iapp/Myc/Lmo1/Ripk3/Vsnl1/Bax/Ptger3/Avpr1a/Fgfr4/Htr2c/Cnr1/Gclc/Bmp4/Spp1/Anxa1/Lgals9/Cd74/Scn5a/Rangrf/Corin/Cav3/Inhba/Casq2/Adora1/Lrp5/RT1-Db1/Mllt11/Ptgs2/Ccl21/Isg15/Ldlr/Slc25a23/Abl1/Bbc3/Ndufaf2/Ank2/Gpd1l/Cd19/Slc30a3/Clec4b2/Tnfrsf11a/Sybu/Gja5/Stk39/Apln/Nr4a3/Prmt1/Pln/Tfrc/Casq1/Tgfb2/Tsc22d3/Pdk4	58	BP
GO:0032940	secretion by cell	107/1450	884/19509	3.15487e-07	7.87351e-06	5.55665e-06	Hadh/Casp4/Ptprn/F2rl1/Erp29/Kcnc3/Sphk1/Mmp13/Il13ra2/Vmp1/Unc13d/Adra2b/Bdnf/Cftr/Fst/Gja1/Hmox1/Il6/Inha/Plcb1/Cxcl12/Vsnl1/Ptger3/Adm/Slc16a1/Ntrk2/Avpr1a/Ncl/Htr2c/Gnrh1/Il6st/Sdc1/Cnr1/Tnfsf15/Anxa3/Anxa1/Dpysl2/Fgf10/Lgals9/Pcp4/Rab3a/Hnf1b/Anxa5/Glra1/Syt1/Maob/Tac4/Ccl12/Gal/Inhba/Lrp2/Ffar2/Adora1/Lrrc32/Adora2b/Lrp5/RT1-Db1/Arntl/Sytl5/Trim16/RGD1561778/Rhbdf2/Fam3b/Cd34/Lgi3/Syt15/Ssc…	107	BP
GO:0048514	blood vessel morphogenesis	67/1450	477/19509	3.27193e-07	8.13363e-06	5.74023e-06	Hoxa1/Aimp1/Ccr3/Sphk1/Cysltr2/Ppp1r15a/Adra2b/Gja1/Hmox1/Serpine1/Ccl2/Cxcl12/Tbxa2r/Bax/Fgfr2/Adm/Ntrk2/Ncl/Pdgfra/Anxa3/Bmp4/Fgf10/Ptgis/F3/Plau/Prrx1/Ccl12/Ccl24/Tnni3/Htatip2/Adora2b/Lrp5/Ccl11/Shh/Ptgs2/Sema3e/Sat1/Tnfrsf12a/Plxdc1/Cd34/Tead2/Tiparp/Sema4a/Map3k7/Ephb2/Srpx2/Emp2/C5/Angptl4/Col4a3/Fzd8/Epha2/Adm2/Thbs1/Rspo3/Gja5/Anxa2/Notch3/Ereg/Lif/Enpep/Esm1/Nrp2/Mmp9/Lgals3/Ackr3/Chi3l1	67	BP
GO:0060255	regulation of macromolecule metabolic process	459/1450	5077/19509	3.59736e-07	8.90769e-06	6.28651e-06	Fam83g/Relb/Ikzf4/LOC100909712/Tshz2/Nupr1/Hoxa1/Nrg1/Sqstm1/Pde6h/Gtpbp4/Wnt2/Rbm3/Dag1/Map2k6/Aatf/Nfil3/Casp4/Dlk1/Cdkn1a/Usp2/Dnajc2/Sec14l2/Timp1/Pou2f3/Csf2/Eif4ebp1/Tnc/Aldh1a2/F2rl1/Erp29/Hmga1/Serpinb7/Prdx1/Cntn1/Csrp3/Rplp1/Il23a/Anxa7/Il24/Sphk1/Cysltr2/Dkc1/Zfp483/Wfdc18/Ppp1r15a/Dusp5/Ndrg2/Pde5a/Kcne2/Eif2b3/Epha7/Avpi1/Nme1/Prom2/Oas1a/Adra2b/Bdnf/Cebpa/Dbp/Eno1/Fbp1/Fst/G6pd/Gapd…	459	BP
GO:0006631	fatty acid metabolic process	54/1450	355/19509	3.70822e-07	9.14647e-06	6.45503e-06	Ces1d/Hadh/Acsl4/Ltc4s/Asah2/Phyh/Ggt1/Acacb/Msmo1/Sphk1/Ehhadh/Adh7/Acsbg1/Acot2/Cyp2a3/Cyp2b1/Ivd/Trib3/Cyp2e1/Rgn/Avpr1a/Cnr1/Alox5/Anxa1/Ptgis/Cd74/Cyp2d1/Aloxe3/Aldh5a1/Mecr/Ptgs2/Bdh2/Acoxl/Acss1/Baat/Thnsl2/Alox12e/Acad10/Cyp2j3/Pla2g15/Cyp2b2/Fasn/Cyp2f4/Nr4a3/Acsf2/Per2/Insig1/Hacd1/Fabp4/Cyp2c23/Scd2/Abcd2/Fads1/Pdk4	54	BP
GO:1901360	organic cyclic compound metabolic process	453/1450	5003/19509	3.76197e-07	9.24306e-06	6.5232e-06	Pgd/Fam83g/Relb/Snrpa1/Ikzf4/LOC100363502/LOC100909712/LOC100911372/Nynrin/Ak6/Hoxa1/Nrg1/Gtpbp4/Wnt2/Rbm3/Aatf/Nfil3/Cdkn1a/Usp2/Dnajc2/Sec14l2/Timp1/Pou2f3/Csf2/F2rl1/Acacb/Hmga1/Csrp3/Msmo1/Ugt1a7c/Il23a/Dhrs9/Sphk1/Dkc1/Zfp483/Dnph1/Ppp1r15a/Dusp5/Pde5a/Nme1/Ear11/Oas1a/Adcyap1r1/Adra2b/Aldoc/Atp1a2/Bdnf/Cebpa/Cftr/Cyp1a1/Cyp2a3/Dbp/Ddc/Eno1/Fbp1/Fst/G6pd/Gapdh/Gja1/Hdc/Hmox1/Il6/Ldha/Me1/Met…	453	BP
GO:0022008	neurogenesis	162/1450	1492/19509	4.13489e-07	1.01201e-05	7.14216e-06	LOC100360205/Cdkl5/Hoxa1/Nrg1/Acsl4/Vcan/Wnt2/Dag1/Cdh4/Wnt2b/Tnc/Aldh1a2/Epb41l3/Cntn1/Sphk1/Eif2b3/Epha7/Gpc2/Dnm3/Nme1/C1s/Adra2b/Bdnf/Gja1/Gstp1/Il6/Mbp/Met/Myc/Cdkn1c/Tubb3/Ngef/Faim2/Ccl2/Cxcl12/Sod2/Bax/Rnf112/Ptger3/Itgam/Fgfr2/Adm/Atxn1/Ntrk2/Gnrh1/Il6st/Cnr1/Pdgfra/Bmp4/Spp1/Cntn2/Tshr/Anxa1/Dpysl2/Fgf10/Nes/Pcp4/Rab3a/Nkx2-1/Syt1/Prrx1/Cthrc1/Atf5/Chodl/Micall2/Slitrk6/Atp8b1/Areg/Hhip…	162	BP
GO:0080090	regulation of primary metabolic process	454/1450	5022/19509	4.39372e-07	1.07122e-05	7.56005e-06	Fam83g/Relb/Ikzf4/LOC100909712/Nupr1/Hoxa1/Nrg1/Sqstm1/Pde6h/Gtpbp4/Wnt2/Rbm3/Dag1/Map2k6/Aatf/Nfil3/Casp4/Cdkn1a/Usp2/Dnajc2/Sec14l2/Timp1/Pou2f3/Csf2/Eif4ebp1/F2rl1/Acacb/Erp29/Hmga1/Serpinb7/Prdx1/Cntn1/Csrp3/Rplp1/Il23a/Il24/Sphk1/Cysltr2/Dkc1/Zfp483/Wfdc18/Ppp1r15a/Dusp5/Ndrg2/Pde5a/Kcne2/Eif2b3/Epha7/Avpi1/Nme1/Prom2/Oas1a/Adcyap1r1/Adra2b/Bdnf/Cebpa/Dbp/Eno1/Fbp1/Fst/G6pd/Gapdh/Gja1/Gstp1/…	454	BP
GO:0001934	positive regulation of protein phosphorylation	101/1450	828/19509	4.75903e-07	1.15584e-05	8.15724e-06	Nrg1/Sqstm1/Pde6h/Map2k6/Cdkn1a/Csf2/F2rl1/Erp29/Cntn1/Il23a/Il24/Sphk1/Cysltr2/Ppp1r15a/Pde5a/Avpi1/Prom2/Adra2b/Bdnf/Il6/Inha/Met/Reg3b/Ripk3/Plcb1/Ccl2/Esr1/Kng1/Ptger3/Fgfr2/Ntrk2/Fgfr4/Gfra2/Htr2c/Il6st/Pdgfra/Tnfsf15/Bmp4/Cd80/Fgf10/Lgals9/Npm1/Pik3r1/Cd74/Bmp3/Ccl7/Ccl12/Ccl6/Ccl24/Crlf1/Axin2/Inhba/Ctf1/Adora1/Ccl11/Gdf15/Ccl20/Eda2r/Pla2g2a/Rarres2/Ccl21/Gadd45b/Wnt3a/Traf4/Malt1/RGD1306…	101	BP
GO:0061061	muscle structure development	78/1450	591/19509	4.77759e-07	1.15592e-05	8.1578e-06	Nupr1/Nrg1/P2rx5/Wnt2/Usp2/Csrp3/Ccl17/Klhl41/Lama5/Bdnf/Gja1/Il6/Met/Myc/Plcb1/Cxcl12/Tnnt2/Tpm1/Fgfr2/Adm/Avpr1a/Sdc1/Pdgfra/Bmp4/Bhlha15/Atf3/Fgf10/Pik3r1/Krt8/Rcan1/Ak3/Eif5a/Cav3/Casq2/Tnni3/Actc1/Acta1/Gdf15/Shh/Tmod4/Uchl1/Mybpc3/Ifrd1/Arntl/Bcl9l/Cacna2d2/Wnt3a/Dmpk/Dyrk1b/Bcl9/Msc/Cntfr/Scgb3a1/Ccl9/Krt19/Ifitm3/Ank2/Flnc/Etv1/Ly6e/Fbxo40/Itga8/Maff/Foxp2/Enpp3/Cacnb4/Erbb4/Ereg/Lmna/Lif…	78	BP
GO:0034641	cellular nitrogen compound metabolic process	491/1450	5496/19509	4.87473e-07	1.17494e-05	8.29202e-06	Pgd/Fam83g/LOC100360522/LOC100360573/Relb/Snrpa1/Ikzf4/LOC100362684/LOC100363502/LOC100909712/LOC100911372/Nynrin/LOC100912604/Ak6/Hoxa1/LOC103693375/LOC103694404/Nrg1/Asah2/Gtpbp4/Wnt2/Rbm3/Aatf/Nfil3/Cdkn1a/Usp2/Dnajc2/Sec14l2/Pou2f3/Ggt1/Csf2/Eif4ebp1/F2rl1/Gsr/Acacb/Hmga1/Csrp3/Rps20/Rplp1/Il23a/Sphk1/Dkc1/Zfp483/Dnph1/Mmp13/Ppp1r15a/Dusp5/Pde5a/Eif2b3/Nme1/Ear11/Oas1a/Adcyap1r1/Adra2b/Aldoc/…	491	BP
GO:0022414	reproductive process	144/1450	1295/19509	4.99104e-07	1.19842e-05	8.4577e-06	LOC100360205/Nupr1/Acsl4/Wnt2/Map2k6/Casp4/Wnt2b/Timp1/Ggt1/Csf2/Tnc/Gsr/Pcdh12/Hmga1/Hspg2/Sphk1/Mmp13/Pde5a/Acsbg1/Dnm3/Vmp1/Adcyap1r1/Adra2b/Cebpa/Cftr/Cyp1a1/Fst/Hist1h1t/Inha/Met/Mst1/Muc1/Myc/Cdkn1c/Serpine1/Reg3b/Rhox5/Plcb1/Ccl2/Cxcl12/Vdr/Bax/Esr1/Ptger3/Srd5a1/Fgfr2/Adm/Rgn/Avpr1a/Hsd11b2/Ncl/Gnrh1/Sdc1/Cnr1/Gamt/Pdgfra/Aqp4/Bmp4/Mmp7/Ros1/Anxa1/Cyp7b1/Fgf10/Fosl1/Fosl2/Lgals9/Ptgis/Alp…	144	BP
GO:0042098	T cell proliferation	33/1450	174/19509	5.20965e-07	1.24619e-05	8.79484e-06	Il23a/Pde5a/Il6/Lmo1/Ripk3/Cxcl12/Bax/Kng1/Itgam/Gnrh1/Il6st/Bmp4/Cd80/Lgals9/Rps6/Lrrc32/RT1-Db1/Shh/Pla2g2d/Fcgr3a/Malt1/RT1-Ba/RT1-Bb/Abl1/Ephb6/Ctps1/Slc11a1/Tnfsf9/Btla/Tnfsf13b/Tnfrsf13c/Clec4g/Lgals3	33	BP
GO:0060548	negative regulation of cell death	111/1450	936/19509	5.26992e-07	1.25587e-05	8.86314e-06	Abo/LOC103689968/Nrg1/Aatf/Cdkn1a/Timp1/Csf2/Il24/Sphk1/Ppp1r15a/Nme1/Adcyap1r1/Bdnf/Gstp1/Hmox1/Il6/Met/Mst1/Muc1/Myc/Bmf/Serpine1/Reg3b/Faim2/Prkcg/Ccl2/Cxcl12/Sod2/Bax/Esr1/Fgfr2/Ntrk2/Hk3/Rgn/Ncl/Gnrh1/Gclc/Bmp4/Ccng1/Fgf10/Nes/Npm1/Pcp4/Pik3r1/Cd74/Asns/Hnf1b/Ptgfr/Gfer/Atf5/Eif5a/Pycr1/Pa2g4/Crlf1/Vnn1/Aars/Actc1/Adora1/Rps6/Ier3/Krt18/Shh/Ckmt1b/Ccl21/Atad3a/Osr1/Nle1/Cd34/Set/Tead2/Abl1/S…	111	BP
GO:0055074	calcium ion homeostasis	55/1450	369/19509	5.64079e-07	1.33921e-05	9.45136e-06	Cxcl2/F2rl1/Csrp3/Anxa7/Ryr3/Cxcl3/Adcyap1r1/Atp1a2/Gja1/Pygm/Ccl2/Tbxa2r/Vdr/Bax/Esr1/Kng1/Ptger3/Adm/Rgn/Avpr1a/Htr2c/Il6st/Pdgfra/Bmp4/Tac4/Eif5a/Ccl12/Atp13a4/Cav3/Casq2/Tnni3/Kcnk3/P2ry2/Ccl21/Slc25a23/Dmpk/Abl1/Slc24a4/Bbc3/Ank2/C5/Cd19/Edn3/Clec4b2/Cacnb4/Fxyd1/Nmur2/Pln/Lpar3/Trpv4/Casq1/Cxcl1/Tgfb2/Slc24a3/Smpd3	55	BP
GO:0040007	growth	113/1450	959/19509	5.72157e-07	1.35332e-05	9.55093e-06	Cdkl5/Nupr1/Nrg1/Sqstm1/Acsl4/P2rx5/Wnt2/Cdh4/Cdkn1a/Dnajc2/Tnc/Acacb/Epb41l3/Dmbt1/Sphk1/Dnph1/Mmp13/Epha7/Sgk2/Bdnf/Eno1/Fbp1/G6pd/Gja1/Il6/Mst1/Cgref1/Cdkn1c/Serpine1/Plcb1/Cxcl12/Esr1/Fgfr2/Adm/Avpr1a/Gamt/Bmp4/Ninj1/Ros1/Spp1/Timp3/Tshr/Anxa1/Ccng1/Dpysl2/Hbegf/Fgf10/Npm1/Plau/Pkm/Hnf1b/Bmp3/Syt1/Atf5/Krt17/Slitrk6/Cdhr2/Gal/Fbln5/Cav3/Areg/Inhba/Ccl11/Acta1/Shh/Frzb/Ifrd1/Sema4f/Sema3a/Atad…	113	BP
GO:0030001	metal ion transport	97/1450	790/19509	5.98972e-07	1.41148e-05	9.96139e-06	LOC100360087/Kcnj4/Fxyd3/Kcnh2/Kcnj12/Kcnc3/Cntn1/Ryr3/Slc38a4/Kcnj15/Kcne2/Sgk2/Adcyap1r1/Atp1a2/Gja1/Tmem37/Serpine1/Bpifa1/Scnn1b/Scnn1g/Ccl2/Cxcl12/Vdr/Bax/Ptger3/Rgn/Htr2c/Bmp4/Bhlha15/Slc5a1/Scn5a/Prss30/Rangrf/Ccl12/Tesc/Gal/Cav3/Casq2/Adora1/Ftl1/Trpm6/Kcnmb2/S100a1/Ptgs2/Homer2/Kcnk3/Kcnj5/Slc4a5/Ccl21/Cacna2d2/Slc39a14/Dmpk/Sptbn4/Slc4a11/Abl1/Slc24a4/Slc11a1/Bbc3/Tlr9/Ank2/Gpd1l/Cd19/E…	97	BP
GO:0034220	ion transmembrane transport	111/1450	939/19509	6.17299e-07	1.44928e-05	1.02282e-05	Slc6a20/P2rx5/Slc7a10/Kcnj4/Fxyd3/Kcnh2/Kcnj12/Kcnc3/Ryr3/Slc38a4/Kcnj15/Kcne2/Slc38a5/Atp1a2/Cftr/Gja1/Grin2d/Myc/Tmem37/Serpine1/Bpifa1/Scnn1b/Scnn1g/Ccl2/Bax/Slc22a1/Ptger3/Slc16a1/Rgn/Aqp5/Cox8b/Aqp4/Bmp4/Slc7a1/Scn5a/Glra1/Slc16a2/Rangrf/Tesc/Gal/Cav3/Casq2/Trpm6/Sfxn2/Slc26a4/Aoc3/Kcnmb2/Slc22a3/S100a1/Kcnk3/Clic3/Gabrr2/Gabra1/Kcnj5/Slc4a5/Cacna2d2/Slc7a4/Slc26a9/Slc1a4/Slc39a14/Neto2/Clca…	111	BP
GO:0034470	ncRNA processing	41/1450	243/19509	6.22712e-07	1.45124e-05	1.0242e-05	LOC100911372/Dkc1/Ncl/Pa2g4/Nop14/Pes1/Srfbp1/Aars/Ctu2/Fbl/Rps17/Rps6/Mphosph10/Rpf2/Shq1/Rrs1/Bop1/Thg1l/Ftsj3/Pus1/Rcl1/Utp15/Wdr3/Trmt6/Utp20/Nop2/Ddx21/Utp14a/Bysl/Nsun2/Heatr1/Nop56/Rrp9/Wdr12/Dus4l/Gar1/Npm3/Nop58/Mettl1/Wdr4/Pwp2	41	BP
GO:0070371	ERK1 and ERK2 cascade	41/1450	243/19509	6.22712e-07	1.45124e-05	1.0242e-05	F2rl1/Ccr3/Cysltr2/Ndrg2/Epha7/Gstp1/Il6/Ccl2/Esr1/Fgfr2/Fgfr4/Htr2c/Pdgfra/Bmp4/Ros1/Fgf10/Lgals9/Cd74/Ccl7/Ccl12/Ccl6/Ccl24/Ccl11/Ccl20/Pla2g2a/Ccl21/Ace2/Abl1/Sema7a/Ccl9/Epha2/Lmo3/Tnfrsf11a/Ezr/Gas6/Erbb4/Lif/Glipr2/Ackr3/Chi3l1/Ptprr	41	BP
GO:1903530	regulation of secretion by cell	84/1450	656/19509	6.25912e-07	1.45335e-05	1.02569e-05	Hadh/Casp4/F2rl1/Erp29/Kcnc3/Sphk1/Mmp13/Il13ra2/Unc13d/Adra2b/Cftr/Fst/Gja1/Hmox1/Il6/Inha/Plcb1/Cxcl12/Vsnl1/Ptger3/Slc16a1/Ntrk2/Avpr1a/Ncl/Htr2c/Gnrh1/Il6st/Sdc1/Cnr1/Tnfsf15/Anxa1/Dpysl2/Lgals9/Pcp4/Rab3a/Anxa5/Glra1/Syt1/Maob/Gal/Inhba/Ffar2/Adora1/Lrrc32/Adora2b/Lrp5/RT1-Db1/Arntl/Sytl5/Trim16/RGD1561778/Rhbdf2/Cd34/Lgi3/Syt15/Ssc5d/Abl1/Exph5/Tlr9/Ndufaf2/C5/Cadm1/Blk/Edn3/Tnfrsf9/Sybu/Gj…	84	BP
GO:0050794	regulation of cellular process	876/1450	10597/19509	6.62596e-07	1.53292e-05	1.08184e-05	Abo/LOC100360205/Fam83g/Ddx60/LOC100360977/Relb/Shisa9/Hilpda/Ikzf4/Cdkl5/Ankdd1a/LOC100362814/LOC100909712/Chadl/LOC100911825/LOC100911928/Nupr1/LOC103689968/Hoxa1/Nrg1/Sqstm1/Hadh/Acsl4/P2rx5/Cxcl2/Pde6h/Gtpbp4/Wnt2/Rbm3/Dag1/Map2k6/Aatf/Nfil3/Casp4/Wif1/Dlk1/Cdh4/Aimp1/Cdkn1a/Usp2/Dnajc2/Wnt2b/Sec14l2/Timp1/Pou2f3/Csf2/Eif4ebp1/Tnc/Kcnj4/Ptprn/Sdc3/Aldh1a2/F2rl1/Gsr/Acacb/Pik3c2g/Epb41l3/Fxyd3…	876	BP
GO:0044706	multi-multicellular organism process	45/1450	279/19509	6.66406e-07	1.53613e-05	1.08411e-05	Acsl4/Timp1/Hspg2/Sphk1/Mmp13/Dnm3/Vmp1/Adra2b/Cyp1a1/Mst1/Muc1/Serpine1/Reg3b/Ccl2/Vdr/Esr1/Ptger3/Adm/Avpr1a/Hsd11b2/Gnrh1/Cnr1/Aqp4/Mmp7/Fosl1/Fosl2/Lgals9/Ptgis/Plau/Ctsl/Corin/Arg1/Ptgs2/Arntl/C1qbp/Ooep/Ace2/Cldn4/Emp2/Ppp1r1b/Il1rn/Lif/Mmp9/Tgfb2/Polr1b	45	BP
GO:0010038	response to metal ion	59/1450	409/19509	6.75955e-07	1.55249e-05	1.09566e-05	Anxa7/Sphk1/Bdnf/Cebpa/Cyp1a1/Cyp2b1/Fbp1/Gstp1/Hmox1/Il6/Mbp/Serpine1/Sod2/Sord/Tnnt2/Vdr/Bax/Gnrh1/Sdc1/Mgp/Gss/Pik3r1/Scn5a/Anxa5/Syt1/Maob/Arg1/Ftl1/Acta1/Kcnmb2/Shh/Ptgs2/Kcnk3/Cybrd1/Slc25a23/Adcy1/Slc25a24/Mdm2/Tlr9/Ranbp1/Dmtn/Cpne7/Cyp2b2/Thbs1/Eif2s1/Txnrd1/Syt7/Cd14/Pln/Tfrc/Aoc1/Mt2A/Atf4/Fabp4/Mmp9/Cdh1/Cnga3/Ngb/Dpep1	59	BP
GO:0034614	cellular response to reactive oxygen species	29/1450	144/19509	6.92735e-07	1.58529e-05	1.1188e-05	Prdx1/Sphk1/Sftpb/Nqo1/Il6/Met/Serpine1/Reg3b/Sftpa1/Sod2/Tpm1/Hk3/Rgn/Pdgfra/Anxa1/F3/Pycr1/Fbln5/Arg1/Abl1/Mdm2/Adprhl2/Thbs1/Sftpc/Nr4a3/Pdgfd/Apex1/Ngb/Dpep1	29	BP
GO:0007565	female pregnancy	39/1450	227/19509	7.25655e-07	1.65465e-05	1.16775e-05	Acsl4/Timp1/Hspg2/Sphk1/Vmp1/Adra2b/Mst1/Muc1/Serpine1/Reg3b/Ccl2/Vdr/Esr1/Ptger3/Adm/Hsd11b2/Gnrh1/Cnr1/Aqp4/Mmp7/Fosl1/Fosl2/Lgals9/Ptgis/Plau/Ctsl/Corin/Arg1/Ptgs2/C1qbp/Ooep/Ace2/Cldn4/Emp2/Il1rn/Lif/Mmp9/Tgfb2/Polr1b	39	BP
GO:0000302	response to reactive oxygen species	40/1450	237/19509	8.43159e-07	1.91569e-05	1.35198e-05	Ptprn/Prdx1/Sphk1/Sftpb/Nqo1/Gstp1/Hmox1/Il6/Ldha/Met/Serpine1/Reg3b/Sftpa1/Sod2/Tpm1/Hk3/Cyp2e1/Rgn/Sdc1/Pdgfra/Bmp4/Anxa1/Fosl1/F3/Pycr1/Fbln5/Areg/Arg1/Abl1/Mdm2/Adprhl2/Thbs1/Gnao1/Sftpc/Nr4a3/Erbb4/Pdgfd/Apex1/Ngb/Dpep1	40	BP
GO:0009058	biosynthetic process	464/1450	5178/19509	8.84215e-07	2.0018e-05	1.41275e-05	Abo/Fam83g/LOC100360522/LOC100360573/Relb/Ikzf4/LOC100362684/LOC100909712/LOC100911372/LOC100912604/Ak6/Hoxa1/LOC103693375/LOC103694404/Nrg1/Acsl4/Ltc4s/Asah2/Gtpbp4/Wnt2/Rbm3/Map2k6/Aatf/Nfil3/Cdkn1a/Usp2/Dnajc2/Sec14l2/Timp1/Pou2f3/Ggt1/Csf2/Eif4ebp1/Aldh1a2/F2rl1/Acacb/Pik3c2g/Hmga1/Serpinb7/Csrp3/Rps20/Rplp1/Msmo1/Ugt1a7c/Il23a/Dhrs9/Sphk1/Dkc1/Zfp483/Ppp1r15a/Dusp5/Eif2b3/Nme1/Oas1a/Adcyap1r…	464	BP
GO:0044711	single-organism biosynthetic process	142/1450	1288/19509	9.80378e-07	2.21161e-05	1.56082e-05	Ak6/Acsl4/Ltc4s/Asah2/Sec14l2/Timp1/Ggt1/Aldh1a2/Acacb/Pik3c2g/Serpinb7/Msmo1/Dhrs9/Sphk1/Dkc1/Nme1/Oas1a/Adcyap1r1/Adra2b/Cebpa/Cftr/Cyp1a1/Fbp1/G6pd/Gapdh/Il6/Gucy2g/Myc/Odc1/Trib3/Pgk1/Ccl2/Sord/Tpi1/Vdr/Pla2g16/Ptger3/Srd5a1/Adm/Rgn/Avpr1a/Fgfr4/Htr2c/Gamt/Alox5/Bmp4/Npr3/Thrsp/Tshr/Anxa1/Atf3/Cyp7b1/Pik3r1/Ptgis/Cd74/Asns/Pkm/Guca2a/Aldh1a3/Ak3/Has1/Mrps34/Aloxe3/Dph1/Pycr1/Yars2/RGD1564463/…	142	BP
GO:0097285	cell-type specific apoptotic process	69/1450	512/19509	1.02719e-06	2.30898e-05	1.62954e-05	LOC103689968/Nrg1/Epha7/Bdnf/Nqo1/G6pd/Gapdh/Hmox1/Il6/Mst1/Myc/Serpine1/Reg3b/Ripk3/Faim2/Prkcg/Ccl2/Cxcl12/Sod2/Bax/Esr1/Ntrk2/Gclc/Bmp4/Anxa1/Lgals9/Nes/Npm1/Pcp4/Pik3r1/Cd74/Krt8/Hnf1b/Eif5a/Crlf1/Aars/Rps6/Krt18/Shh/Ccl21/Set/Fndc1/Dmpk/Siglec1/Abl1/Cntfr/Noc2l/Bbc3/Ptprf/Angptl4/Col4a3/Rorc/E2f1/Thbs1/Ddias/Eif2s1/Nr4a3/Gas6/Erbb4/Kcnip3/Clec5a/Nrbp2/Atf4/Mdk/Pde1a/Tgfb2/Tsc22d3/Sort1/Lgals3	69	BP
GO:0061138	morphogenesis of a branching epithelium	37/1450	213/19509	1.05288e-06	2.35593e-05	1.66267e-05	Wnt2/Dag1/Wnt2b/Tnc/Lama5/Il6/Met/Myc/Cxcl12/Vdr/Bax/Esr1/Fgfr2/Adm/Bmp4/Mgp/Fgf10/Nkx2-1/Hnf1b/Cav3/Areg/Hhip/Lrp5/Ccl11/Shh/Sema3e/Sema3a/Mycn/Celsr1/Gli2/Btrc/Epha2/Rspo3/Cdh1/Timeless/Socs3/Ptch1	37	BP
GO:0001655	urogenital system development	52/1450	348/19509	1.0555e-06	2.35593e-05	1.66267e-05	Wnt2b/Tnc/Aldh1a2/Serpinb7/Lama5/Epha7/Bdnf/Myc/Mme/Cdkn1c/Odc1/Bax/Esr1/Srd5a1/Fgfr2/Rgn/Sdc1/Pdgfra/Bmp4/Anxa1/Cyp7b1/Fgf10/Slc5a1/Hnf1b/Aldh1a3/Fras1/Crlf1/Shh/Osr1/Col4a4/Nle1/Gli2/Cd34/Tiparp/Wdr77/Ephb2/Upk3a/Col4a3/Itga8/Plaur/Notch3/Lif/Basp1/Pdgfd/Cys1/Pygo1/Mmp9/Tgfb2/Timeless/Robo2/Klf15/Ptch1	52	BP
GO:0060560	developmental growth involved in morphogenesis	38/1450	222/19509	1.10151e-06	2.45e-05	1.72906e-05	Cdkl5/Nrg1/Cdh4/Tnc/Mmp13/Epha7/Bdnf/Mst1/Cxcl12/Esr1/Fgfr2/Bmp4/Spp1/Dpysl2/Fgf10/Hnf1b/Syt1/Gal/Areg/Ccl11/Shh/Ifrd1/Sema4f/Sema3a/Tnfrsf12a/Wnt3a/Epb4.1l5/Rgma/Sfrp5/Abl1/Sema7a/Ostn/Ulk1/Cadm1/Flrt3/Thbs1/Lpar3/Nrp2	38	BP
GO:0043627	response to estrogen	49/1450	321/19509	1.14624e-06	2.54057e-05	1.79298e-05	Cxcl2/Ggt1/Ptprn/Aldh1a2/Abcc3/Dmbt1/Mmp13/Adcyap1r1/Cftr/Nqo1/Gstp1/Hmox1/Ldha/Myc/Serpine1/Reg3b/Vdr/Esr1/Ptger3/Srd5a1/Pdgfra/Aqp4/Bmp4/Timp3/Anxa1/Fgf10/Fosl2/Pik3r1/F3/Ptgfr/Rcan1/Gal/Areg/Ruvbl2/Shh/Ptgs2/Ldlr/Zfp334/Mdm2/Krt19/Ncor2/Insig1/Zfp703/Cxcl1/Mmp9/Tgfb2/Slc34a2/Socs3/Ptch1	49	BP
GO:1901576	organic substance biosynthetic process	456/1450	5088/19509	1.15643e-06	2.55422e-05	1.80261e-05	Abo/Fam83g/LOC100360522/LOC100360573/Relb/Ikzf4/LOC100362684/LOC100909712/LOC100911372/LOC100912604/Ak6/Hoxa1/LOC103693375/LOC103694404/Nrg1/Acsl4/Ltc4s/Asah2/Gtpbp4/Wnt2/Rbm3/Map2k6/Aatf/Nfil3/Cdkn1a/Usp2/Dnajc2/Sec14l2/Timp1/Pou2f3/Ggt1/Csf2/Eif4ebp1/Aldh1a2/F2rl1/Acacb/Pik3c2g/Hmga1/Serpinb7/Csrp3/Rps20/Rplp1/Msmo1/Ugt1a7c/Il23a/Dhrs9/Sphk1/Dkc1/Zfp483/Ppp1r15a/Dusp5/Eif2b3/Nme1/Oas1a/Adcyap1r…	456	BP
GO:0044702	single organism reproductive process	130/1450	1159/19509	1.1797e-06	2.59656e-05	1.83249e-05	LOC100360205/Nupr1/Acsl4/Wnt2/Map2k6/Casp4/Wnt2b/Timp1/Ggt1/Csf2/Tnc/Gsr/Pcdh12/Hmga1/Hspg2/Mmp13/Pde5a/Acsbg1/Dnm3/Vmp1/Adcyap1r1/Cebpa/Cftr/Cyp1a1/Fst/Hist1h1t/Inha/Met/Mst1/Myc/Cdkn1c/Serpine1/Reg3b/Rhox5/Plcb1/Ccl2/Cxcl12/Vdr/Bax/Esr1/Ptger3/Srd5a1/Fgfr2/Adm/Rgn/Avpr1a/Ncl/Gnrh1/Sdc1/Cnr1/Gamt/Pdgfra/Bmp4/Mmp7/Ros1/Anxa1/Cyp7b1/Fgf10/Fosl1/Lgals9/Ptgis/Plau/Krt8/Nkx2-1/Hnf1b/Glra1/Plat/Ctsl/H…	130	BP
GO:0098602	single organism cell adhesion	88/1450	708/19509	1.20853e-06	2.65083e-05	1.87079e-05	Relb/Gtpbp4/F2rl1/Lama5/Il23a/Pde5a/Epha7/Vmp1/Unc13d/Il6/Lmo1/Ripk3/Ccl2/Cxcl12/Bax/Kng1/Ptger3/RT1-DOa/Itgam/PVR/Gnrh1/Il6st/Pdgfra/Bmp4/Anxa1/Cd80/Lgals9/Pik3r1/Sele/Cd74/Selp/Micall2/Olfm4/Vnn1/Csrp1/Perp/Rps6/Lrrc32/Pkp3/RT1-Db1/Shh/C1qbp/Podxl2/Ccl21/Pla2g2d/Wnt3a/Epb4.1l5/Astn1/Fcgr3a/Cd34/Malt1/Mex3b/RT1-Ba/RT1-Bb/Slc7a11/Sema4a/Abl1/Ephb6/Ctps1/Slc11a1/Srpx2/Egfl6/Tnfsf9/Dmtn/Antxr1/Fbli…	88	BP
GO:0070374	positive regulation of ERK1 and ERK2 cascade	30/1450	156/19509	1.24821e-06	2.72841e-05	1.92555e-05	F2rl1/Cysltr2/Il6/Ccl2/Esr1/Fgfr2/Fgfr4/Htr2c/Pdgfra/Bmp4/Fgf10/Lgals9/Cd74/Ccl7/Ccl12/Ccl6/Ccl24/Ccl11/Ccl20/Pla2g2a/Ccl21/Abl1/Sema7a/Ccl9/Tnfrsf11a/Gas6/Erbb4/Glipr2/Ackr3/Chi3l1	30	BP
GO:0050790	regulation of catalytic activity	202/1450	1981/19509	1.29584e-06	2.82279e-05	1.99215e-05	Cdkl5/LOC100909712/Nrg1/Ltc4s/Pde6h/Gtpbp4/Map2k6/Casp4/Cdkn1a/Sec14l2/Timp1/Plaa/Fxyd3/Erp29/Serpinb7/Rcan2/Il23a/Il24/Dkc1/Ppp1r14c/Wfdc18/Ppp1r15a/Adap1/Dusp5/Pde5a/Eif2b3/Epha7/Avpi1/Prom2/Oas1a/Adcyap1r1/Adra2b/Nqo1/Gstp1/Il6/Met/Myc/Nifk/Cdkn1c/Serpine1/Ngef/Ripk3/Gpsm1/Trib3/Pfkfb1/Plcb1/Pkib/Ccl2/Sod2/Serpina3n/Tnnt2/Tpm1/Vdr/Bax/Esr1/Kng1/Fgfr2/Ntrk2/Rgn/Fgfr4/Cdkn2b/Cnr1/Pdgfra/Tnfsf15/…	202	BP
GO:0043069	negative regulation of programmed cell death	102/1450	857/19509	1.3102e-06	2.84429e-05	2.00733e-05	Abo/LOC103689968/Nrg1/Aatf/Cdkn1a/Timp1/Csf2/Il24/Sphk1/Nme1/Bdnf/Gstp1/Hmox1/Il6/Met/Mst1/Muc1/Myc/Bmf/Serpine1/Reg3b/Faim2/Prkcg/Ccl2/Cxcl12/Sod2/Bax/Fgfr2/Ntrk2/Hk3/Rgn/Ncl/Gnrh1/Gclc/Bmp4/Ccng1/Fgf10/Nes/Npm1/Pcp4/Pik3r1/Cd74/Asns/Hnf1b/Ptgfr/Gfer/Atf5/Eif5a/Pa2g4/Crlf1/Vnn1/Aars/Actc1/Adora1/Rps6/Ier3/Krt18/Shh/Ckmt1b/Ccl21/Atad3a/Osr1/Nle1/Set/Abl1/Sfn/Map3k7/Cntfr/Noc2l/Ankrd9/Mdm2/Creb3l1…	102	BP
GO:0033554	cellular response to stress	177/1450	1692/19509	1.32421e-06	2.86491e-05	2.02188e-05	LOC100360205/Relb/LOC100362814/Nupr1/LOC103689968/Sqstm1/P2rx5/Vcan/Map2k6/Aatf/Casp4/Cdkn1a/Wnt2b/Ggt1/Tnc/F2rl1/Erp29/Hmga1/Prdx1/Sphk1/Mmp13/Ppp1r15a/Eif2b3/Nme1/Sftpb/Nqo1/G6pd/Gstp1/Hmox1/Il6/Met/Muc1/Myc/Serpine1/Reg3b/Macrod1/Trib3/Plcb1/Prkcg/Cxcl12/Sftpa1/Slc2a1/Sod2/Tpm1/Bax/Srd5a1/Adm/Hk3/Rgn/Avpr1a/Slc2a4/Pdgfra/Bmp4/Bhlha15/Spp1/Anxa1/Atf3/Ccng1/Fgf10/Npm1/Pik3r1/Ptgis/F3/Cd74/Asns/P…	177	BP
GO:0031399	regulation of protein modification process	167/1450	1579/19509	1.40577e-06	3.02476e-05	2.1347e-05	LOC100909712/Nupr1/Nrg1/Sqstm1/Pde6h/Gtpbp4/Dag1/Map2k6/Cdkn1a/Csf2/F2rl1/Erp29/Prdx1/Cntn1/Il23a/Il24/Sphk1/Cysltr2/Ppp1r15a/Dusp5/Ndrg2/Pde5a/Epha7/Avpi1/Prom2/Adra2b/Bdnf/G6pd/Gstp1/Il6/Inha/Met/Muc1/Nifk/Cdkn1c/Reg3b/Ripk3/Trib3/Plcb1/Pkib/Prkcg/Ccl2/Bax/Esr1/Kng1/Ptger3/Fgfr2/Ntrk2/Rgn/Fgfr4/Gfra2/Cdkn2b/Htr2c/Il6st/Pdgfra/Gclc/Tnfsf15/Bmp4/Ros1/Adarb1/Cd80/Fgf10/Lgals9/Npm1/Pcp4/Pik3r1/Cd74…	167	BP
GO:0072677	eosinophil migration	10/1450	22/19509	1.40764e-06	3.02476e-05	2.1347e-05	Ccr3/Ccl2/Ccl7/Ccl12/Ccl6/Ccl24/Ccl11/Epx/Ccl9/Lgals3	10	BP
GO:0006979	response to oxidative stress	60/1450	429/19509	1.54363e-06	3.30577e-05	2.33301e-05	Ggt1/Ptprn/Prdx1/Rcan2/Sphk1/Sftpb/Nqo1/G6pd/Gstp1/Hmox1/Il6/Ldha/Met/Serpine1/Reg3b/Sftpa1/Sod2/Tpm1/Hk3/Cyp2e1/Rgn/Sdc1/Pdgfra/Gclc/Bmp4/Anxa1/Fosl1/F3/Rcan1/Gfer/Pycr1/Vnn1/Fbln5/Areg/Arg1/Ptgs2/Srxn1/Arntl/Tp53inp1/Epx/Slc7a11/Slc25a24/Abl1/Chchd4/Mdm2/Adprhl2/Thbs1/Ddias/Gnao1/Sftpc/Txnrd1/Nr4a3/Erbb4/Pdgfd/Apex1/Atf4/Mmp9/Nme2/Ngb/Dpep1	60	BP
GO:0030855	epithelial cell differentiation	76/1450	589/19509	1.60379e-06	3.42305e-05	2.41578e-05	LOC100360205/Nrg1/Ces1d/Cdkn1a/Tjp2/Pou2f3/F2rl1/Anxa7/Dmbt1/Dnph1/Nme1/Aldoc/Cyp1a1/Gja1/Met/Muc1/Reg3g/Pgk1/Vdr/Esr1/Fgfr2/Cdkn2b/Sdc1/Tst/Bmp4/Ros1/Anxa1/Fgf10/Fosl2/Ptprs/Nkx2-1/Hnf1b/Ctsl/Krt17/Aimp2/Slitrk6/Shh/Bdh2/Frzb/Arntl/Slc4a5/Mycl/Osr1/Mycn/Trim16/Upk1b/Gli2/Epb4.1l5/Cd34/Slc7a11/Arhgef26/Wdr77/Sfn/Upk3a/Exph5/Ncor2/Cd109/Irf6/Edn3/Epha2/Maff/Fn3k/Mreg/Plaur/Ezr/Bmp15/Erbb4/Lif/Basp…	76	BP
GO:0002009	morphogenesis of an epithelium	67/1450	499/19509	1.6752e-06	3.56345e-05	2.51487e-05	Wnt2/Dag1/Wnt2b/Tnc/Aldh1a2/Mmp12/Lama5/Epha7/Fst/Gja1/Il6/Met/Mst1/Myc/Scnn1b/Scnn1g/Cxcl12/Vdr/Bax/Esr1/Fgfr2/Adm/Bmp4/Mgp/Cyp7b1/Hbegf/Fgf10/Nkx2-1/Hnf1b/Ctsl/Aldh1a3/Cthrc1/Krt17/Fras1/Cav3/Areg/Hhip/Lrp5/Ccl11/Shh/Frzb/Sema3e/Sema3a/Osr1/Mycn/Celsr1/Wnt3a/Gli2/Epb4.1l5/Tead2/Rgma/Sfrp5/Frem2/Map3k7/Tgif1/Btrc/Plet1/Epha2/Rspo3/Cfc1/Matk/Lif/Tgfb2/Cdh1/Timeless/Socs3/Ptch1	67	BP
GO:0048245	eosinophil chemotaxis	9/1450	18/19509	1.77328e-06	3.75665e-05	2.65122e-05	Ccr3/Ccl2/Ccl7/Ccl12/Ccl6/Ccl24/Ccl11/Ccl9/Lgals3	9	BP
GO:0010959	regulation of metal ion transport	52/1450	354/19509	1.77788e-06	3.75665e-05	2.65122e-05	Fxyd3/Kcnh2/Cntn1/Kcne2/Sgk2/Adcyap1r1/Atp1a2/Gja1/Serpine1/Bpifa1/Scnn1b/Ccl2/Cxcl12/Vdr/Bax/Ptger3/Rgn/Bmp4/Scn5a/Rangrf/Tesc/Gal/Cav3/Casq2/Adora1/S100a1/Ptgs2/Homer2/Cacna2d2/Dmpk/Sptbn4/Abl1/Tlr9/Ank2/Gpd1l/Cd19/Edn3/Clec4b2/Cracr2a/Nkain1/Gnao1/Stk39/Cacnb4/Fxyd1/Pln/Kcnip3/Lpar3/Casq1/Atf4/Cxcl1/Tgfb2/Lgals3	52	BP
GO:0051128	regulation of cellular component organization	216/1450	2155/19509	1.80742e-06	3.80638e-05	2.68632e-05	LOC100360205/Cdkl5/LOC100362814/Chadl/Nrg1/Acsl4/Dag1/Cdh4/Cdkn1a/Dnajc2/Csf2/Eif4ebp1/F2rl1/Epb41l3/Cntn1/Klhl41/Anxa7/Sphk1/Dkc1/Dnph1/Epha7/Sgk2/Dnm3/Nme1/Unc13d/Prom2/Gls2/Bdnf/C2/Eno1/Fbp1/Gja1/Il6/Mbp/Met/Muc1/Myc/Cgref1/Bmf/Serpine1/Ngef/Plcb1/Prkcg/Ccl2/Cxcl12/Sftpa1/Tpm1/Bax/Abcb4/Fgfr2/Ntrk2/Avpr1a/Fgfr4/Sdc1/Cnr1/Bmp4/Spp1/Cntn2/Anxa1/Dpysl2/Hbegf/Fosl1/Nes/Npm1/Pcp4/Pik3r1/Rab3a/Sele/…	216	BP
GO:0043066	negative regulation of apoptotic process	100/1450	843/19509	1.93588e-06	4.06342e-05	2.86771e-05	Abo/LOC103689968/Nrg1/Aatf/Cdkn1a/Timp1/Csf2/Il24/Sphk1/Nme1/Bdnf/Gstp1/Hmox1/Il6/Mst1/Muc1/Myc/Bmf/Serpine1/Reg3b/Faim2/Prkcg/Ccl2/Cxcl12/Sod2/Bax/Fgfr2/Ntrk2/Rgn/Ncl/Gnrh1/Gclc/Bmp4/Ccng1/Fgf10/Nes/Npm1/Pcp4/Pik3r1/Cd74/Asns/Hnf1b/Ptgfr/Gfer/Atf5/Eif5a/Pa2g4/Crlf1/Vnn1/Aars/Actc1/Adora1/Rps6/Ier3/Krt18/Shh/Ckmt1b/Ccl21/Atad3a/Osr1/Nle1/Set/Abl1/Sfn/Map3k7/Cntfr/Noc2l/Ankrd9/Mdm2/Creb3l1/Ndufaf4…	100	BP
GO:0032101	regulation of response to external stimulus	95/1450	790/19509	1.95761e-06	4.09547e-05	2.89034e-05	Ddx60/Hilpda/LOC100362814/Sqstm1/P2rx5/Cxcl2/Ggt1/F2rl1/Il23a/Pde5a/Cxcl3/Nme1/Gja1/Il6/Met/Mst1/Serpine1/Prkcg/Ccl2/Cxcl12/Kng1/Ptger3/Cnr1/Pdgfra/Spp1/Fgf10/Lgals9/Ptgis/Cd74/Plau/Selp/Anxa5/Serpinb10/Ccl7/Ccl6/Ccl24/Susd4/Ctsk/Snrpd1/Usp14/Ffar2/Adora1/Adora2b/Ier3/RT1-Db1/Aoc3/Slc22a3/Ptgs2/Kcnk3/C1qbp/Rarres2/Sema3a/Ccl21/Plod2/Pla2g7/Wnt3a/Dhx58/Cd34/Slc1a4/Itpkc/Rgma/Sbno2/Sema7a/Rab33a/Tl…	95	BP
GO:0046651	lymphocyte proliferation	41/1450	254/19509	2.01921e-06	4.21046e-05	2.97149e-05	Cdkn1a/Il23a/Pde5a/Il6/Lmo1/Ripk3/Cxcl12/Bax/Kng1/Itgam/Gnrh1/Il6st/Bmp4/Cd80/Fgf10/Lgals9/Cd74/Gal/Mzb1/Rps6/Lrrc32/RT1-Db1/Shh/Pla2g2d/Impdh2/Wnt3a/Fcgr3a/Mnda/Malt1/RT1-Ba/RT1-Bb/Abl1/Ephb6/Ctps1/Slc11a1/Tnfsf9/Btla/Tnfsf13b/Tnfrsf13c/Clec4g/Lgals3	41	BP
GO:0010562	positive regulation of phosphorus metabolic process	115/1450	1006/19509	2.03541e-06	4.21649e-05	2.97574e-05	Nrg1/Sqstm1/Pde6h/Map2k6/Cdkn1a/Csf2/F2rl1/Erp29/Cntn1/Il23a/Il24/Sphk1/Cysltr2/Ppp1r15a/Pde5a/Avpi1/Prom2/Adcyap1r1/Adra2b/Bdnf/Il6/Inha/Met/Myc/Reg3b/Ripk3/Pfkfb1/Plcb1/Ccl2/Esr1/Kng1/Ptger3/Fgfr2/Adm/Ntrk2/Rgn/Fgfr4/Gfra2/Htr2c/Il6st/Pdgfra/Tnfsf15/Bmp4/Tshr/Cd80/Fgf10/Lgals9/Npm1/Pik3r1/Cd74/Guca2a/Gckr/Bmp3/Ccl7/Ccl12/Ccl6/Ccl24/Crlf1/Axin2/Areg/Inhba/Ctf1/Adora1/Adora2b/Ccl11/Gdf15/Ccl20/Ed…	115	BP
GO:0045937	positive regulation of phosphate metabolic process	115/1450	1006/19509	2.03541e-06	4.21649e-05	2.97574e-05	Nrg1/Sqstm1/Pde6h/Map2k6/Cdkn1a/Csf2/F2rl1/Erp29/Cntn1/Il23a/Il24/Sphk1/Cysltr2/Ppp1r15a/Pde5a/Avpi1/Prom2/Adcyap1r1/Adra2b/Bdnf/Il6/Inha/Met/Myc/Reg3b/Ripk3/Pfkfb1/Plcb1/Ccl2/Esr1/Kng1/Ptger3/Fgfr2/Adm/Ntrk2/Rgn/Fgfr4/Gfra2/Htr2c/Il6st/Pdgfra/Tnfsf15/Bmp4/Tshr/Cd80/Fgf10/Lgals9/Npm1/Pik3r1/Cd74/Guca2a/Gckr/Bmp3/Ccl7/Ccl12/Ccl6/Ccl24/Crlf1/Axin2/Areg/Inhba/Ctf1/Adora1/Adora2b/Ccl11/Gdf15/Ccl20/Ed…	115	BP
GO:0001763	morphogenesis of a branching structure	38/1450	228/19509	2.15234e-06	4.4442e-05	3.13645e-05	Wnt2/Dag1/Wnt2b/Tnc/Lama5/Epha7/Il6/Met/Myc/Cxcl12/Vdr/Bax/Esr1/Fgfr2/Adm/Bmp4/Mgp/Fgf10/Nkx2-1/Hnf1b/Cav3/Areg/Hhip/Lrp5/Ccl11/Shh/Sema3e/Sema3a/Mycn/Celsr1/Gli2/Btrc/Epha2/Rspo3/Cdh1/Timeless/Socs3/Ptch1	38	BP
GO:0001503	ossification	56/1450	395/19509	2.2379e-06	4.60586e-05	3.25054e-05	Gpnmb/Vcan/Gtpbp4/Tnc/Hspg2/Mmp13/Cebpa/Gja1/Ibsp/Esr1/Fgfr2/Il6st/Bmp4/Mgp/Spp1/Pcp4/Phex/Alpl/Bmp3/Cthrc1/Axin2/Ctsk/Areg/Fbl/Lrp5/Esrra/Shh/Ptgs2/P2ry2/Osr1/Wnt3a/Gli2/Mnda/Iars/Noct/Igsf10/Sbno2/Sema7a/Itga11/Ddx21/Ostn/Creb3l1/Epha2/Mrc2/Tnfrsf11a/Fasn/Lmna/Mybbp1a/Fhl2/Clec5a/Mmp9/Nell1/Tgfb2/Bmp1/Sort1/Ptch1	56	BP
GO:1901605	alpha-amino acid metabolic process	37/1450	220/19509	2.33993e-06	4.78751e-05	3.37873e-05	Ggt1/Gls2/Hdc/Ivd/Odc1/Pnmt/Gamt/Gclc/Asns/Pycr1/Aldh5a1/Arg1/Hoga1/Ddah2/Padi4/Hpd/Baat/Thnsl2/Aldh1l2/Shmt2/Psph/Ctps1/Slc25a32/Gfpt2/Hgd/Prodh2/Mccc2/Azin2/Txnrd1/Phgdh/Iffo2/Aldh4a1/Mthfd2/Gpt/Aldh6a1/Cdo1/Dpep1	37	BP
GO:0019538	protein metabolic process	466/1450	5246/19509	2.34126e-06	4.78751e-05	3.37873e-05	Abo/LOC100360238/LOC100360522/LOC100360573/LOC100360977/LOC100361898/Cyhr1/LOC100362684/Cdkl5/LOC100909712/LOC100911372/Nupr1/LOC103693375/LOC103694404/Nrg1/Sqstm1/Epm2a/Pde6h/Gtpbp4/Rbm3/Dag1/Map2k6/Aatf/Casp4/Cdkn1a/Usp2/Timp1/Ggt1/Csf2/Eif4ebp1/Ptprn/F2rl1/Pik3c2g/Kcnh2/Rhbdl1/Ccr3/Erp29/Mmp12/Serpinb7/Prdx1/Cntn1/Klhl41/Rps20/Rplp1/Il23a/Tmprss2/Il24/Sphk1/Cysltr2/Mmp13/Wfdc18/Ppp1r15a/Dusp5/…	466	BP
GO:0071346	cellular response to interferon-gamma	18/1450	70/19509	2.40982e-06	4.91186e-05	3.46649e-05	Gapdh/Myc/Ccl2/Serpina3n/Aqp4/Lgals9/Ccl7/Ccl12/Ccl6/Ccl24/Eprs/Ccl11/Ccl20/Ccl21/RT1-Bb/Gbp4/Ccl9/Ciita	18	BP
GO:0006941	striated muscle contraction	25/1450	121/19509	2.44613e-06	4.96988e-05	3.50744e-05	Map2k6/Kcnh2/Csrp3/Ryr3/Pde5a/Atp1a2/Met/Tnnt2/Tpm1/Scn5a/Cav3/Casq2/Tnni3/Actc1/Adora1/Mybpc3/Ace2/Dmpk/Ank2/Gja5/Fxyd1/Pln/Casq1/Ppp1r13l/Myl4	25	BP
GO:0032943	mononuclear cell proliferation	41/1450	256/19509	2.47583e-06	5.01415e-05	3.53869e-05	Cdkn1a/Il23a/Pde5a/Il6/Lmo1/Ripk3/Cxcl12/Bax/Kng1/Itgam/Gnrh1/Il6st/Bmp4/Cd80/Fgf10/Lgals9/Cd74/Gal/Mzb1/Rps6/Lrrc32/RT1-Db1/Shh/Pla2g2d/Impdh2/Wnt3a/Fcgr3a/Mnda/Malt1/RT1-Ba/RT1-Bb/Abl1/Ephb6/Ctps1/Slc11a1/Tnfsf9/Btla/Tnfsf13b/Tnfrsf13c/Clec4g/Lgals3	41	BP
GO:0015850	organic hydroxy compound transport	37/1450	221/19509	2.61299e-06	5.27508e-05	3.72283e-05	Abcc3/Adra2b/Cftr/Myc/Cxcl12/Abcb4/Slc22a1/Ptger3/Slc16a1/Aqp5/Cnr1/Aqp4/Pcp4/Maob/Soat2/Abca5/Gal/Arv1/Adora2b/Shh/Slc22a3/RGD1305807/Ldlr/Abca3/Slc16a12/C5/Ly6e/Msr1/Aqp3/Slc16a5/Slc16a3/Slco1a5/Rab3b/Lgals3/Abcg1/Ptch1/Smpd3	37	BP
GO:0098609	cell-cell adhesion	95/1450	797/19509	2.85916e-06	5.75373e-05	4.06063e-05	Relb/Gtpbp4/Cdh4/F2rl1/Pcdh12/Il23a/Pde5a/Epha7/Vmp1/Il6/Lmo1/Ripk3/Ccl2/Cxcl12/Bax/Kng1/Ptger3/RT1-DOa/Itgam/PVR/Gnrh1/Il6st/Pdgfra/Bmp4/Anxa1/Cd80/Lgals9/Pik3r1/Sele/Cd74/Selp/Scarf2/Cdhr2/Vnn1/Csrp1/Perp/Rps6/Lrrc32/Pkp3/RT1-Db1/Shh/Podxl2/Ccl21/Pla2g2d/Celsr1/Wnt3a/Epb4.1l5/Astn1/Fcgr3a/Cd34/Pcdh9/Unc5d/Malt1/Mex3b/RT1-Ba/RT1-Bb/Slc7a11/Sema4a/Abl1/Ephb6/Ptprd/Ctps1/Clstn1/Slc11a1/Srpx2/Egfl6…	95	BP
GO:1901342	regulation of vasculature development	37/1450	222/19509	2.91529e-06	5.8481e-05	4.12724e-05	Aimp1/Ccr3/Serpinb7/Sphk1/Cysltr2/Ppp1r15a/Hmox1/Serpine1/Ccl2/Tbxa2r/Adm/Anxa3/Bmp4/Ptgis/F3/Ccl24/Htatip2/Adora2b/Ccl11/Ptgs2/Sema3e/Tnfrsf12a/Cd34/Sema4a/Srpx2/Emp2/C5/Col4a3/Epha2/Adm2/Thbs1/Ereg/Lif/Pdgfd/Mmp9/Lgals3/Chi3l1	37	BP
GO:0042886	amide transport	49/1450	332/19509	3.05805e-06	6.1144e-05	4.31517e-05	Hadh/Ptprn/Prdx1/Sphk1/Adra2b/Cftr/Gja1/Il6/Tap2/Vsnl1/Ptger3/Slc16a1/Avpr1a/Htr2c/Cnr1/Mmp7/Anxa1/Lgals9/Cd74/Hnf1b/Anxa5/Ffar2/Adora1/Lrp5/RT1-Db1/Ptgs2/Arntl/Fam3b/Upk3a/Snx19/Tlr9/Ndufaf2/Blk/Edn3/Mafa/Sybu/Apln/Syt7/Slc15a2/Il1rn/Lif/Per2/Abcb9/Aqp3/Pfkm/Trpv4/Bcl3/Nnat/Smpd3	49	BP
GO:0009887	organ morphogenesis	110/1450	960/19509	3.06733e-06	6.1144e-05	4.31517e-05	Hoxa1/Nrg1/Wnt2/Dag1/Wnt2b/Tnc/Aldh1a2/Hspg2/Lama5/Mmp13/Bdnf/Fst/Gja1/Il6/Met/Mst1/Myc/Tnnt2/Tpm1/Vdr/Bax/Esr1/Fgfr2/Adm/Ntrk2/Fgfr4/Sdc1/Aqp5/Gamt/Pdgfra/Bmp4/Tshr/Actg2/Cyp7b1/Fgf10/Alpl/Plau/Nkx2-1/Hnf1b/Scn5a/Aldh1a3/Prrx1/Cthrc1/Fras1/Slitrk6/Axin2/Cav3/Areg/Hhip/Inhba/Arg1/Tnni3/Actc1/Perp/Phlda2/Lrp5/Ccl11/Acta1/Shh/Frzb/Mybpc3/Ndst1/Sema3a/Osr1/Mycn/Celsr1/Wnt3a/Nle1/Gli2/Cd34/Tead2/Sfrp…	110	BP
GO:0080135	regulation of cellular response to stress	80/1450	641/19509	3.15653e-06	6.27249e-05	4.42675e-05	LOC100362814/Sqstm1/F2rl1/Erp29/Hmga1/Prdx1/Ppp1r15a/Nme1/Gstp1/Met/Muc1/Myc/Reg3b/Plcb1/Prkcg/Cxcl12/Sod2/Bax/Hk3/Rgn/Spp1/Fgf10/Npm1/Pik3r1/Cd74/Anxa5/Serpinb10/Prrx1/Gfer/Pycr1/Smyd2/Eef1e1/Axin2/Vnn1/Fbln5/Cav3/Ctsk/Snrpd1/Usp14/Ypel3/Ier3/Slc22a3/Kcnk3/Arntl/Eda2r/Ccl21/Gadd45b/Plod2/Traf4/Cd34/Slc1a4/Itpkc/Rgma/Sfrp5/Abl1/Map3k7/Mdm2/Npas2/Rab33a/Tlr9/Ptprf/Ulk1/Creb3l1/Fzd8/Tnfrsf11a/Marve…	80	BP
GO:0048699	generation of neurons	148/1450	1384/19509	3.23223e-06	6.40285e-05	4.51875e-05	LOC100360205/Cdkl5/Hoxa1/Nrg1/Acsl4/Vcan/Wnt2/Dag1/Cdh4/Wnt2b/Tnc/Aldh1a2/Epb41l3/Cntn1/Sphk1/Epha7/Gpc2/Dnm3/Nme1/Adra2b/Bdnf/Gja1/Il6/Mbp/Met/Myc/Cdkn1c/Tubb3/Ngef/Faim2/Cxcl12/Sod2/Bax/Rnf112/Ptger3/Fgfr2/Adm/Atxn1/Ntrk2/Gnrh1/Il6st/Cnr1/Bmp4/Spp1/Cntn2/Tshr/Dpysl2/Nes/Pcp4/Rab3a/Nkx2-1/Syt1/Prrx1/Cthrc1/Atf5/Chodl/Micall2/Slitrk6/Atp8b1/Areg/Hhip/Inhba/Ctf1/Katna1/Phlda1/Enc1/Shh/Uchl1/Ifrd1/…	148	BP
GO:0015833	peptide transport	47/1450	314/19509	3.27255e-06	6.46251e-05	4.56085e-05	Hadh/Ptprn/Prdx1/Sphk1/Adra2b/Cftr/Gja1/Il6/Tap2/Vsnl1/Ptger3/Slc16a1/Avpr1a/Htr2c/Cnr1/Mmp7/Anxa1/Lgals9/Cd74/Hnf1b/Anxa5/Ffar2/Adora1/Lrp5/RT1-Db1/Ptgs2/Arntl/Fam3b/Snx19/Tlr9/Ndufaf2/Blk/Edn3/Mafa/Sybu/Apln/Syt7/Slc15a2/Il1rn/Lif/Per2/Abcb9/Pfkm/Trpv4/Bcl3/Nnat/Smpd3	47	BP
GO:0010817	regulation of hormone levels	64/1450	479/19509	3.36055e-06	6.61569e-05	4.66896e-05	Hadh/Ptprn/Aldh1a2/Ugt1a7c/Dhrs9/Adh7/Adra2b/Cftr/Cyp1a1/Fst/Gja1/Il6/Inha/Retsat/Vsnl1/Esr1/Slc22a1/Ptger3/Srd5a1/Adm/Slc16a1/Avpr1a/Htr2c/Gnrh1/Il6st/Cnr1/Pdgfra/Anxa1/Hnf1b/Anxa5/Slc16a2/Aldh1a3/Corin/Gal/Fdx1/Inhba/Lrp2/Ffar2/Adora1/Lrp5/RT1-Db1/Shh/Arntl/Fam3b/Tiparp/Snx19/Ndufaf2/Ly6e/Blk/Edn3/Mafa/Ece2/Sybu/Apln/Syt7/Il1rn/Lif/Per2/Pfkm/Trpv4/Slco1a5/Sult1a1/Nnat/Smpd3	64	BP
GO:0009892	negative regulation of metabolic process	240/1450	2460/19509	3.39206e-06	6.65705e-05	4.69814e-05	Relb/Ikzf4/Nrg1/Gtpbp4/Rbm3/Dag1/Aatf/Nfil3/Cdkn1a/Usp2/Dnajc2/Timp1/Pou2f3/Eif4ebp1/F2rl1/Acacb/Erp29/Hmga1/Serpinb7/Anxa7/Il24/Ppp1r14c/Wfdc18/Ppp1r15a/Dusp5/Ndrg2/Eif2b3/Nme1/Adra2b/Cebpa/Nqo1/Eno1/Fbp1/Fst/G6pd/Gapdh/Gja1/Gstp1/Hmox1/Il6/Met/Muc1/Myc/Lmo1/Nifk/Cdkn1c/Serpine1/Trib3/Rhox5/Plcb1/Pkib/Prkcg/Serpina3n/Tnnt2/Vdr/Bax/Esr1/Kng1/Ptger3/Fgfr2/Atxn1/Rgn/Gfra2/Cdkn2b/Htr2c/Cnr1/Gclc/Anx…	240	BP
GO:0042476	odontogenesis	26/1450	131/19509	3.41207e-06	6.67565e-05	4.71127e-05	Tnc/Lama5/Fst/Bax/Fgfr2/Adm/Sdc1/Aqp5/Pdgfra/Bmp4/Fgf10/Alpl/Scn5a/Axin2/Inhba/Perp/Shh/Osr1/Gli2/Cd34/Slc24a4/Erbb4/Fmod/Aqp3/Hacd1/Amtn	26	BP
GO:0001822	kidney development	44/1450	287/19509	3.53743e-06	6.89962e-05	4.86934e-05	Wnt2b/Aldh1a2/Serpinb7/Lama5/Epha7/Bdnf/Myc/Mme/Cdkn1c/Odc1/Bax/Fgfr2/Rgn/Sdc1/Pdgfra/Bmp4/Fgf10/Slc5a1/Hnf1b/Aldh1a3/Fras1/Crlf1/Shh/Osr1/Col4a4/Nle1/Gli2/Cd34/Tiparp/Upk3a/Col4a3/Itga8/Notch3/Lif/Basp1/Pdgfd/Cys1/Pygo1/Mmp9/Tgfb2/Timeless/Robo2/Klf15/Ptch1	44	BP
GO:0060603	mammary gland duct morphogenesis	13/1450	40/19509	3.59824e-06	6.9967e-05	4.93785e-05	Mst1/Vdr/Esr1/Fgfr2/Fgf10/Cav3/Areg/Lrp5/Ccl11/Gli2/Btrc/Epha2/Ptch1	13	BP
GO:0051248	negative regulation of protein metabolic process	112/1450	988/19509	4.11261e-06	7.97242e-05	5.62645e-05	Nrg1/Gtpbp4/Dag1/Aatf/Cdkn1a/Timp1/Eif4ebp1/F2rl1/Serpinb7/Il24/Wfdc18/Ppp1r15a/Dusp5/Ndrg2/Eif2b3/G6pd/Gapdh/Gstp1/Il6/Met/Nifk/Cdkn1c/Serpine1/Trib3/Pkib/Prkcg/Serpina3n/Bax/Kng1/Rgn/Gfra2/Cdkn2b/Gclc/Bmp4/Timp3/Adarb1/Hbegf/Npm1/Pcp4/Pik3r1/Plat/Serpinb10/Tfpi2/Rilp/Kng1l1/Susd4/Eprs/Serpinb6/Cav3/Usp14/Lrp2/Lrp5/Mphosph10/Dusp9/Enc1/Shh/Uchl1/Dusp16/Isg15/Gadd45b/Ace2/Nle1/Anxa8/Spock3/Sh3rf2…	112	BP
GO:0046483	heterocycle metabolic process	428/1450	4790/19509	4.2403e-06	8.19489e-05	5.78346e-05	Pgd/Fam83g/Relb/Snrpa1/Ikzf4/LOC100363502/LOC100909712/LOC100911372/Nynrin/Ak6/Hoxa1/Nrg1/Gtpbp4/Wnt2/Rbm3/Aatf/Nfil3/Cdkn1a/Usp2/Dnajc2/Sec14l2/Pou2f3/Csf2/F2rl1/Acacb/Hmga1/Csrp3/Ugt1a7c/Il23a/Sphk1/Dkc1/Zfp483/Dnph1/Ppp1r15a/Dusp5/Pde5a/Nme1/Ear11/Oas1a/Adcyap1r1/Adra2b/Aldoc/Atp1a2/Bdnf/Cebpa/Cyp1a1/Cyp2a3/Dbp/Ddc/Eno1/Fbp1/Fst/G6pd/Gapdh/Gja1/Hdc/Hmox1/Il6/Ldha/Me1/Met/Gucy2g/Muc1/Myc/Mme/Lm…	428	BP
GO:0033273	response to vitamin	29/1450	157/19509	4.32677e-06	8.3366e-05	5.88347e-05	Ltc4s/Tnc/Aldh1a2/Gsr/Sftpb/Bdnf/Cebpa/Cyp1a1/Gstp1/Orm1/Ccl2/Sftpa1/Sod2/Serpina3n/Vdr/Spp1/Timp3/Alpl/Lrp2/Arg1/Ptgs2/Hmgcs1/Mdm2/Sftpc/Gas6/Bche/Mmp9/Tgfb2/Fads1	29	BP
GO:0032355	response to estradiol	36/1450	217/19509	4.40208e-06	8.45599e-05	5.96773e-05	Cxcl2/Ggt1/Aldh1a2/Abcc3/Adcyap1r1/Nqo1/Gstp1/Myc/Reg3b/Vdr/Esr1/Ptger3/Srd5a1/Pdgfra/Aqp4/Bmp4/Anxa1/Fgf10/Fosl2/Pik3r1/F3/Ptgfr/Areg/Ruvbl2/Shh/Ptgs2/Ldlr/Ncor2/Insig1/Zfp703/Cxcl1/Mmp9/Tgfb2/Slc34a2/Socs3/Ptch1	36	BP
GO:0002526	acute inflammatory response	25/1450	125/19509	4.5296e-06	8.65011e-05	6.10472e-05	Nupr1/Cebpa/Il6/Orm1/Reg3b/Reg3g/Kng1/Ptger3/Cnr1/Alox5/F3/Kng1l1/Susd4/Vnn1/Ffar2/Adora1/Aoc3/Ptgs2/C1qbp/Ephb6/Tnfrsf11a/Itih4/Il1rn/Tfrc/Cxcl1	25	BP
GO:0009891	positive regulation of biosynthetic process	179/1450	1749/19509	4.53042e-06	8.65011e-05	6.10472e-05	Relb/Ikzf4/Hoxa1/Nrg1/Wnt2/Rbm3/Map2k6/Aatf/Dnajc2/Sec14l2/Pou2f3/Csf2/F2rl1/Hmga1/Serpinb7/Csrp3/Il23a/Sphk1/Dkc1/Ppp1r15a/Nme1/Adcyap1r1/Bdnf/Cebpa/Dbp/Il6/Met/Muc1/Myc/Lmo1/Cdkn1c/Ripk3/Plcb1/Ccl2/Sod2/Vdr/Esr1/Ptger3/Fgfr2/Adm/Atxn1/Tnfrsf8/Rgn/Avpr1a/Fgfr4/Ncl/Htr2c/Pdgfra/Anxa3/Bmp4/Bhlha15/Tshr/Anxa1/Atf3/Fgf10/Fosl1/Fosl2/Lgals9/Npm1/Pik3r1/Nkx2-1/Hnf1b/Guca2a/Bmp3/Prrx1/Gfer/Atf5/Parm1/E…	179	BP
GO:0051649	establishment of localization in cell	221/1450	2244/19509	4.69156e-06	8.93087e-05	6.30287e-05	LOC100361898/Nrg1/Hadh/Dag1/Casp4/Cdkn1a/Ptprn/F2rl1/Erp29/Kcnc3/Prdx1/Sphk1/Mmp13/Il13ra2/Timm9/Vmp1/Unc13d/Gls2/Adcyap1r1/Adra2b/Bdnf/Cftr/Ddc/Fst/Gja1/Hmox1/Il6/Inha/Plcb1/Ccl2/Cxcl12/Tap2/Tnnt2/Vsnl1/Bax/Ptger3/Fgfr2/Adm/Slc16a1/Atxn1/Ntrk2/Avpr1a/Ncl/Htr2c/Gnrh1/Il6st/Sdc1/Cnr1/Mal/Tst/Tnfsf15/Anxa3/Bmp4/Bhlha15/Anxa1/Dpysl2/Fgf10/Lgals9/Npm1/Pcp4/Pik3r1/Rab3a/Cd74/Hnf1b/Gckr/Anxa5/Glra1/Syt…	221	BP
GO:0010628	positive regulation of gene expression	173/1450	1681/19509	4.79478e-06	9.10004e-05	6.42226e-05	Relb/Ikzf4/Hoxa1/Nrg1/Wnt2/Rbm3/Aatf/Nfil3/Dnajc2/Pou2f3/Csf2/Tnc/Aldh1a2/F2rl1/Erp29/Hmga1/Cntn1/Csrp3/Il23a/Sphk1/Ppp1r15a/Nme1/Bdnf/Cebpa/Dbp/Gja1/Il6/Met/Mst1/Muc1/Myc/Lmo1/Cdkn1c/Serpine1/Ripk3/Plcb1/Vdr/Esr1/Ptger3/Fgfr2/Atxn1/Ntrk2/Tnfrsf8/Fgfr4/Ncl/Anxa3/Bmp4/Bhlha15/Cntn2/Actg2/Atf3/Fgf10/Fosl1/Fosl2/Lgals9/Npm1/Pik3r1/Nkx2-1/Hnf1b/Ptgfr/Bmp3/Prrx1/Atf5/Eif5a/Krt17/Tesc/Sox7/Gnl3/Gal/Inh…	173	BP
GO:0032103	positive regulation of response to external stimulus	41/1450	263/19509	4.93924e-06	9.34622e-05	6.596e-05	Ddx60/Sqstm1/Cxcl2/F2rl1/Il23a/Pde5a/Cxcl3/Il6/Met/Serpine1/Ccl2/Cxcl12/Ptger3/Cnr1/Fgf10/Lgals9/Cd74/Ccl7/Ccl6/Ccl24/Ffar2/Adora2b/Aoc3/Ptgs2/C1qbp/Rarres2/Ccl21/Pla2g7/Dhx58/Tlr9/Ccl9/Ulk1/C5/Artn/Edn3/Thbs1/Tnfrsf11a/Gas6/Pdgfd/Fabp4/Cxcl1	41	BP
GO:0050795	regulation of behavior	38/1450	236/19509	5.00981e-06	9.45155e-05	6.67033e-05	Hoxa1/Cxcl2/F2rl1/Il23a/Cxcl3/Gja1/Il6/Met/Mst1/Serpine1/Ccl2/Cxcl12/Ptger3/Cnr1/Pdgfra/Fgf10/Lgals9/Cd74/Ccl7/Usp14/Adora1/C1qbp/Rarres2/Sema3a/Ccl21/Pla2g7/Wnt3a/C5/Artn/Edn3/Thbs1/Nr4a3/Gas6/Pdgfd/Per3/Cxcl1/Mdk/Robo2	38	BP
GO:0031324	negative regulation of cellular metabolic process	215/1450	2175/19509	5.03215e-06	9.46551e-05	6.68019e-05	Relb/Ikzf4/Nrg1/Gtpbp4/Dag1/Aatf/Nfil3/Cdkn1a/Usp2/Dnajc2/Timp1/Pou2f3/Eif4ebp1/F2rl1/Acacb/Hmga1/Serpinb7/Il24/Wfdc18/Ppp1r15a/Dusp5/Ndrg2/Eif2b3/Adra2b/Cebpa/Eno1/Fbp1/Fst/G6pd/Gapdh/Gja1/Gstp1/Hmox1/Il6/Met/Muc1/Myc/Lmo1/Nifk/Cdkn1c/Serpine1/Trib3/Rhox5/Plcb1/Pkib/Prkcg/Serpina3n/Vdr/Bax/Esr1/Kng1/Ptger3/Fgfr2/Atxn1/Rgn/Gfra2/Cdkn2b/Htr2c/Cnr1/Gclc/Bmp4/Npr3/Timp3/Adarb1/Atf3/Hbegf/Npm1/Pcp4/P…	215	BP
GO:0045444	fat cell differentiation	35/1450	210/19509	5.34988e-06	0.000100241	7.0744e-05	Wif1/Dlk1/Cebpa/Trib3/Plcb1/Sod2/Slc2a4/Htr2c/Fgf10/Mmp11/Atf5/Aloxe3/Tmem120a/Ffar2/Lrp5/Ptgs2/Frzb/Arntl/Rarres2/Wnt3a/Noct/Wfdc21/Medag/Ncor2/Noc3l/Rorc/E2f1/Lmo3/Nr4a3/Per2/Dusp10/Insig1/Fabp4/Aldh6a1/Sort1	35	BP
GO:0002027	regulation of heart rate	20/1450	88/19509	5.36073e-06	0.000100241	7.0744e-05	Kcnh2/Kcne2/Gja1/Tpm1/Adm/Avpr1a/Pik3r1/Scn5a/Cav3/Casq2/Mybpc3/Sema3a/Sptbn4/Mdm2/Ank2/Gpd1l/Edn3/Irx5/Gja5/Pln	20	BP
GO:0031175	neuron projection development	96/1450	820/19509	5.43973e-06	0.000101419	7.15754e-05	LOC100360205/Cdkl5/Hoxa1/Nrg1/Acsl4/Vcan/Dag1/Cdh4/Tnc/Epb41l3/Cntn1/Sphk1/Epha7/Dnm3/Nme1/Bdnf/Gja1/Il6/Mbp/Met/Tubb3/Ngef/Cxcl12/Fgfr2/Adm/Ntrk2/Cnr1/Bmp4/Spp1/Cntn2/Dpysl2/Pcp4/Rab3a/Nkx2-1/Syt1/Prrx1/Chodl/Micall2/Slitrk6/Areg/Katna1/Enc1/Shh/Uchl1/Ifrd1/P2ry2/Sema4f/Sema3a/Flrt2/Clmn/Tnfrsf12a/Wnt3a/Gli2/Adcy1/Unc5d/Sptbn4/Rgma/Sema4a/Abl1/Ptprd/Foxo6/Ephb2/Sema7a/Nrep/Ptprf/Ranbp1/Ulk1/Lrp8…	96	BP
GO:0070482	response to oxygen levels	57/1450	417/19509	5.71082e-06	0.000106078	7.48636e-05	LOC100360205/Cdkn1a/Hspg2/Mmp13/Ppp1r15a/Pde5a/Sftpb/Acot2/Aldoc/Bdnf/Cyp1a1/Hmox1/Ldha/Muc1/Serpine1/Pnmt/Pygm/Scnn1b/Scnn1g/Ccl2/Cxcl12/Sftpa1/Sod2/Adm/Hsd11b2/Slc2a4/Pdgfra/Alox5/Aldh3a1/Fosl2/Ptgis/Plau/Pkm/Plat/Adora1/Shh/Ptgs2/Kcnk3/Ldlr/Plod2/Bach1/Uck2/Cd34/Fndc1/Mdm2/Bbc3/Angptl4/E2f1/Sftpc/Pdlim1/Txnrd1/Lmna/Tfrc/Mmp9/Tgfb2/Ngb/Socs3	57	BP
GO:0048754	branching morphogenesis of an epithelial tube	31/1450	176/19509	5.7231e-06	0.000106078	7.48636e-05	Wnt2/Dag1/Wnt2b/Tnc/Lama5/Met/Myc/Cxcl12/Vdr/Bax/Esr1/Fgfr2/Bmp4/Mgp/Fgf10/Nkx2-1/Hnf1b/Cav3/Areg/Hhip/Lrp5/Ccl11/Shh/Sema3e/Mycn/Celsr1/Gli2/Btrc/Epha2/Timeless/Ptch1	31	BP
GO:0042692	muscle cell differentiation	53/1450	378/19509	5.75658e-06	0.000106388	7.5082e-05	Nrg1/Csrp3/Ccl17/Klhl41/Met/Plcb1/Cxcl12/Tnnt2/Tpm1/Fgfr2/Adm/Avpr1a/Sdc1/Pdgfra/Bmp4/Bhlha15/Fgf10/Pik3r1/Krt8/Rcan1/Eif5a/Cav3/Casq2/Actc1/Acta1/Gdf15/Shh/Tmod4/Uchl1/Mybpc3/Ifrd1/Cacna2d2/Wnt3a/Dmpk/Dyrk1b/Bcl9/Scgb3a1/Ccl9/Krt19/Ifitm3/Ank2/Flnc/Fbxo40/Itga8/Enpp3/Cacnb4/Ereg/Lmna/Fhl2/Hacd1/Casq1/Actn1/Sort1	53	BP
GO:0014074	response to purine-containing compound	34/1450	202/19509	5.81559e-06	0.000107166	7.56312e-05	P2rx5/Ptprn/Sphk1/Ppp1r15a/Nme1/C1s/Cftr/Il6/Ldha/Serpine1/Pfkfb1/Pygm/Ccl2/Serpina3n/Srd5a1/Sdc1/Aldh3a1/Cyp7b1/Fosl1/Fosl2/Pik3r1/Plat/Areg/Casq2/Ptgs2/P2ry2/Hmgcs1/Dmtn/Sftpc/Ezr/Gpd1/Apex1/Cdo1/Cnga3	34	BP
GO:0030239	myofibril assembly	15/1450	54/19509	5.89343e-06	0.000108285	7.64213e-05	Csrp3/Klhl41/Tnnt2/Tpm1/Pdgfra/Krt8/Cav3/Casq2/Actc1/Acta1/Tmod4/Mybpc3/Krt19/Casq1/Actn1	15	BP
GO:0010769	regulation of cell morphogenesis involved in differentiation	47/1450	321/19509	6.01072e-06	0.000110121	7.77169e-05	Cdkl5/Nrg1/Dag1/Cdh4/Epha7/Dnm3/Unc13d/Bdnf/Mbp/Met/Ngef/Cxcl12/Ntrk2/Spp1/Cntn2/Dpysl2/Nkx2-1/Olfm4/Axin2/Ifrd1/C1qbp/Sema4f/Sema3a/Bcl9l/Tnfrsf12a/Wnt3a/Epb4.1l5/Rgma/Abl1/Trim62/Ptprd/Ephb2/Sema7a/Ptprf/Ulk1/Dmtn/Lrp8/Obsl1/Lif/Lpar3/Glipr2/Zfp703/Itpka/S100a10/Tgfb2/Robo2/Olfm1	47	BP
GO:0010770	positive regulation of cell morphogenesis involved in differentiation	30/1450	168/19509	6.0605e-06	0.000110713	7.81348e-05	Cdkl5/Nrg1/Cdh4/Unc13d/Bdnf/Met/Cxcl12/Ntrk2/Olfm4/Axin2/C1qbp/Bcl9l/Tnfrsf12a/Wnt3a/Epb4.1l5/Ptprd/Sema7a/Ptprf/Dmtn/Lrp8/Obsl1/Lif/Lpar3/Glipr2/Zfp703/Itpka/S100a10/Tgfb2/Robo2/Olfm1	30	BP
GO:0060443	mammary gland morphogenesis	16/1450	61/19509	6.56547e-06	0.00011935	8.423e-05	Mst1/Vdr/Bax/Esr1/Fgfr2/Bmp4/Fgf10/Cav3/Areg/Arg1/Lrp5/Ccl11/Gli2/Btrc/Epha2/Ptch1	16	BP
GO:0009612	response to mechanical stimulus	41/1450	266/19509	6.57093e-06	0.00011935	8.423e-05	Casp4/Tnc/Kcnj4/Csrp3/Mmp13/Il13ra2/Sftpb/Atp1a2/Bdnf/Gja1/Il6/Myc/Serpine1/Ccl2/Cxcl12/Sftpa1/Ntrk2/Tnfrsf8/Bmp4/Mgp/Mmp7/Timp3/Fosl1/Fosl2/F3/Asns/Rcan1/Slitrk6/Cav3/Acta1/Ptgs2/Psph/Gli2/Etv1/Thbs1/Foxp2/Sftpc/Lmna/Mmp9/Chi3l1/Ptch1	41	BP
GO:0006725	cellular aromatic compound metabolic process	429/1450	4823/19509	6.66515e-06	0.000120715	8.51937e-05	Pgd/Fam83g/Relb/Snrpa1/Ikzf4/LOC100363502/LOC100909712/LOC100911372/Nynrin/Ak6/Hoxa1/Nrg1/Gtpbp4/Wnt2/Rbm3/Aatf/Nfil3/Cdkn1a/Usp2/Dnajc2/Sec14l2/Pou2f3/Csf2/F2rl1/Acacb/Hmga1/Csrp3/Ugt1a7c/Il23a/Sphk1/Dkc1/Zfp483/Dnph1/Ppp1r15a/Dusp5/Pde5a/Nme1/Ear11/Oas1a/Adcyap1r1/Adra2b/Aldoc/Atp1a2/Bdnf/Cebpa/Cyp1a1/Cyp2a3/Dbp/Ddc/Eno1/Fbp1/Fst/G6pd/Gapdh/Gja1/Hdc/Hmox1/Il6/Ldha/Me1/Met/Gucy2g/Muc1/Myc/Lmo1/C…	429	BP
GO:0007162	negative regulation of cell adhesion	36/1450	221/19509	6.73652e-06	0.00012166	8.58606e-05	Gtpbp4/Tnc/Hspg2/Pde5a/Muc1/Serpine1/Cxcl12/Kng1/Ptger3/Gnrh1/Bmp4/Lgals9/Pik3r1/Cd74/Lrrc32/RT1-Db1/Shh/Sema3e/Ccl21/Pla2g2d/Epb4.1l5/RT1-Ba/RT1-Bb/Abl1/Dmtn/Rnd1/Plet1/Btla/Thbs1/Il1rn/Cldn7/Trpv4/Zfp703/Clec4g/Cdh1/Lgals3	36	BP
GO:0042246	tissue regeneration	17/1450	68/19509	6.90381e-06	0.000124327	8.77428e-05	P2rx5/Dmbt1/Gja1/Serpine1/Ninj1/Timp3/Anxa1/Fgf10/Plau/Pkm/Ifrd1/Igsf10/Bcl9/Plaur/Notch3/Gas6/Erbb4	17	BP
GO:0015849	organic acid transport	42/1450	276/19509	7.06188e-06	0.000126814	8.94975e-05	Slc6a20/Acsl4/Map2k6/Slc7a10/Abcc3/Slc38a4/Slc38a5/Bdnf/Myc/Slc16a1/Ntrk2/Avpr1a/Htr2c/Anxa1/Dpysl2/Slc7a1/Arg1/Adora1/P2ry2/Plin2/Mfsd2a/Ace2/Slc7a4/Slc1a4/Slc16a12/Slc7a11/Nfkbie/Slc11a1/Slc16a14/Thbs1/Tnfrsf11a/Slc3a2/Slc7a5/Cacnb4/Fxyd1/Il1rn/Per2/Nmur2/Slc13a2/Slc16a5/Slc16a3/Slco1a5	42	BP
GO:0016337	single organismal cell-cell adhesion	80/1450	655/19509	7.14266e-06	0.000127902	9.02655e-05	Relb/Gtpbp4/F2rl1/Il23a/Pde5a/Epha7/Vmp1/Il6/Lmo1/Ripk3/Ccl2/Cxcl12/Bax/Kng1/Ptger3/RT1-DOa/Itgam/PVR/Gnrh1/Il6st/Pdgfra/Bmp4/Anxa1/Cd80/Lgals9/Pik3r1/Sele/Cd74/Selp/Vnn1/Csrp1/Perp/Rps6/Lrrc32/Pkp3/RT1-Db1/Shh/Podxl2/Ccl21/Pla2g2d/Wnt3a/Epb4.1l5/Astn1/Fcgr3a/Cd34/Malt1/Mex3b/RT1-Ba/RT1-Bb/Slc7a11/Sema4a/Abl1/Ephb6/Ctps1/Slc11a1/Srpx2/Egfl6/Tnfsf9/Dmtn/Fblim1/Blk/Fzd8/Rorc/Cdsn/Btla/Tnfsf13b/Itga…	80	BP
GO:0050679	positive regulation of epithelial cell proliferation	29/1450	161/19509	7.22704e-06	0.000128686	9.08188e-05	Wnt2/Ccr3/Mmp12/Hspg2/Nme1/Il6/Mst1/Myc/Reg3g/Ccl2/Cxcl12/Esr1/Kng1/Fgfr2/Bmp4/Cyp7b1/Fgf10/F3/Scn5a/Ccl24/Arg1/Ccl11/Shh/Osr1/Foxp2/Nr4a3/Erbb4/Zfp703/Nme2	29	BP
GO:0050920	regulation of chemotaxis	29/1450	161/19509	7.22704e-06	0.000128686	9.08188e-05	Cxcl2/F2rl1/Il23a/Cxcl3/Met/Mst1/Serpine1/Ccl2/Cxcl12/Pdgfra/Fgf10/Lgals9/Cd74/Ccl7/Usp14/C1qbp/Rarres2/Sema3a/Ccl21/Pla2g7/Wnt3a/C5/Artn/Edn3/Thbs1/Gas6/Pdgfd/Cxcl1/Robo2	29	BP
GO:0010942	positive regulation of cell death	76/1450	614/19509	7.48984e-06	0.000132992	9.38576e-05	Nupr1/Map2k6/Casp4/Cdkn1a/Aldh1a2/Il24/Cysltr2/Ppp1r15a/Pde5a/Epha7/Gzmb/Nqo1/Il6/Ldha/Myc/Bmf/Ripk3/Vdr/Bax/Adm/Tnfrsf8/Cnr1/Mal/Tnfsf15/Bmp4/Anxa1/Atf3/Fosl1/Lgals9/Ptgis/F3/Anxa5/Aldh1a3/Eif5a/Aimp2/Pgam5/G0s2/Sox7/Eef1e1/Axin2/Gal/Inhba/Rps6/Brms1/Phlda1/Mllt11/Ptgs2/Frzb/C1qbp/Shq1/Tp53inp1/Mycn/Gadd45b/Tnfrsf12a/Wnt3a/Mnda/Fndc1/Siglec1/Abl1/Bbc3/Ptprf/Col4a3/Phlda3/Thbs1/Map3k9/Plaur/Eif2s…	76	BP
GO:0022612	gland morphogenesis	27/1450	145/19509	7.8332e-06	0.0001387	9.78862e-05	Dag1/Tnc/Lama5/Il6/Met/Mst1/Vdr/Bax/Esr1/Fgfr2/Bmp4/Cyp7b1/Fgf10/Plau/Cav3/Areg/Arg1/Lrp5/Ccl11/Shh/Sema3a/Gli2/Btrc/Epha2/Tgfb2/Cdh1/Ptch1	27	BP
GO:0009914	hormone transport	48/1450	334/19509	8.03597e-06	0.000141894	0.00010014	Hadh/Ptprn/Adra2b/Cftr/Fst/Gja1/Il6/Inha/Vsnl1/Slc22a1/Ptger3/Adm/Slc16a1/Avpr1a/Htr2c/Gnrh1/Il6st/Cnr1/Anxa1/Hnf1b/Anxa5/Slc16a2/Gal/Inhba/Lrp2/Ffar2/Adora1/Lrp5/RT1-Db1/Arntl/Fam3b/Snx19/Ndufaf2/Ly6e/Blk/Edn3/Mafa/Sybu/Apln/Syt7/Il1rn/Lif/Per2/Pfkm/Trpv4/Slco1a5/Nnat/Smpd3	48	BP
GO:0045765	regulation of angiogenesis	34/1450	205/19509	8.08068e-06	0.000142287	0.000100418	Aimp1/Ccr3/Sphk1/Cysltr2/Ppp1r15a/Hmox1/Serpine1/Ccl2/Tbxa2r/Adm/Anxa3/Ptgis/F3/Ccl24/Htatip2/Adora2b/Ccl11/Ptgs2/Sema3e/Tnfrsf12a/Cd34/Sema4a/Srpx2/Emp2/C5/Col4a3/Epha2/Adm2/Thbs1/Ereg/Lif/Mmp9/Lgals3/Chi3l1	34	BP
GO:0006399	tRNA metabolic process	25/1450	129/19509	8.12717e-06	0.000142568	0.000100616	Vars/Sars/Rars/Yars2/Eprs/Nars/Lars/Aars/Ctu2/Fbl/Cars/Tars/Gars/Mars/Farsb/Thg1l/Pus1/Iars/Trmt6/Yars/Nsun2/Dus4l/Mettl1/Ears2l1/Wdr4	25	BP
GO:0071496	cellular response to external stimulus	69/1450	543/19509	8.1416e-06	0.000142568	0.000100616	LOC100362814/LOC103689968/Sqstm1/P2rx5/Ltc4s/Casp4/Cdkn1a/Wnt2b/Tnc/Kcnj4/Sphk1/Il13ra2/Ppp1r15a/Nme1/Sftpb/Atp1a2/Gja1/Gstp1/Hmox1/Ldha/Serpine1/Sftpa1/Slc2a1/Vdr/Srd5a1/Tnfrsf8/Avpr1a/Cdkn2b/Bmp4/Bhlha15/Mmp7/Atf3/Fosl1/Asns/Anxa5/Ctsl/Serpinb10/Emc6/Upp1/Ctsk/Snrpd1/Adora2b/Slc22a3/Ptgs2/Kcnk3/Tp53inp1/Zfp593/Plod2/Slc1a4/Itpkc/Mdm2/Rab33a/Ulk1/C5/Atg9b/Sftpc/Eif2s1/Gas6/Mybbp1a/Aoc1/Nrbp2/U2a…	69	BP
GO:0045682	regulation of epidermis development	16/1450	62/19509	8.24358e-06	0.000143956	0.000101596	Nme1/Fst/Reg3g/Vdr/Bmp4/Krt17/Gal/Mycl/Mycn/Trim16/Sfn/Cd109/Maff/Tgfb2/Nme2/Ptch1	16	BP
GO:0051247	positive regulation of protein metabolic process	144/1450	1364/19509	8.76217e-06	0.000152447	0.000107588	Nupr1/Nrg1/Sqstm1/Pde6h/Rbm3/Map2k6/Casp4/Cdkn1a/Csf2/F2rl1/Erp29/Cntn1/Il23a/Il24/Sphk1/Cysltr2/Ppp1r15a/Pde5a/Kcne2/Avpi1/Prom2/Adra2b/Bdnf/Gja1/Il6/Inha/Met/Muc1/Myc/Reg3b/Ripk3/Trib3/Plcb1/Ccl2/Bax/Esr1/Kng1/Ptger3/Fgfr2/Ntrk2/Tnfrsf8/Rgn/Fgfr4/Gfra2/Htr2c/Il6st/Pdgfra/Gclc/Tnfsf15/Bmp4/Cntn2/Cd80/Fgf10/Lgals9/Npm1/Pik3r1/F3/Cd74/Bmp3/Eif5a/Rilp/Ccl7/Ccl12/Krt17/Ccl6/Aimp2/Ccl24/Sox7/Crlf1/Ax…	144	BP
GO:0030198	extracellular matrix organization	33/1450	197/19509	8.80195e-06	0.000152447	0.000107588	Chadl/Dag1/Hspg2/Mmp13/Ibsp/Ripk3/Lox/Fgfr4/Pdgfra/Mmp11/Has1/Fbln5/Smoc2/Vwa1/Emilin1/Col4a4/Wnt3a/Nfkb2/Abl1/Egfl6/Spock2/Creb3l1/Mpzl3/Col4a3/Col4a6/Itga8/Egflam/Anxa2/Gas6/Bcl3/Mmp9/Tgfb2/Lgals3	33	BP
GO:0070663	regulation of leukocyte proliferation	33/1450	197/19509	8.80195e-06	0.000152447	0.000107588	Cdkn1a/Il23a/Pde5a/Gstp1/Il6/Lmo1/Ripk3/Kng1/Gnrh1/Il6st/Bmp4/Cd80/Fgf10/Lgals9/Cd74/Ccl12/Gal/Mzb1/Lrrc32/RT1-Db1/Shh/Pla2g2d/Wnt3a/Mnda/RT1-Ba/RT1-Bb/Zfp334/Tnfsf9/Btla/Tnfsf13b/Tnfrsf13c/Clec4g/Lgals3	33	BP
GO:0009306	protein secretion	61/1450	463/19509	8.84655e-06	0.000152802	0.000107838	Hadh/Casp4/Ptprn/F2rl1/Erp29/Mmp13/Adra2b/Cftr/Gja1/Il6/Vsnl1/Ptger3/Slc16a1/Ncl/Cnr1/Tnfsf15/Anxa1/Lgals9/Rab3a/Hnf1b/Anxa5/Ffar2/Lrrc32/Lrp5/RT1-Db1/Arntl/Trim16/RGD1561778/Rhbdf2/Fam3b/Cd34/Ssc5d/Abl1/Ephb6/Rnf19b/Snx19/C1qtnf5/Exph5/Tlr9/Dmtn/Ndufaf2/C5/Cadm1/Blk/Mafa/Tnfsf13b/Tnfrsf9/Sybu/Gja5/Ezr/Gas6/Syt7/Cd14/Il1rn/Per2/Pfkm/Clec5a/Rab3b/Tgfb2/Chi3l1/Nnat	61	BP
GO:0048511	rhythmic process	52/1450	374/19509	8.94743e-06	0.000154124	0.000108772	Relb/Map2k6/Nfil3/Usp2/Mmp13/Sftpb/Dbp/Ddc/Il6/Inha/Myc/Reg3b/Prkcg/Sftpa1/Bax/Esr1/Ptger3/Srd5a1/Gnrh1/Pdgfra/Bmp4/Mmp7/Anxa1/Cyp7b1/Fosl2/Nkx2-1/Hnf1b/Has1/Inhba/Adora1/Tef/Arntl/Cldn4/Adcy1/Noct/Npas2/Ncor2/Btrc/Ciart/Rorc/Tnfrsf11a/Stra8/Sftpc/Bmp15/Ereg/Mybbp1a/Per2/Per3/Atf4/Bhlhe40/Timeless/Robo2	52	BP
GO:0043062	extracellular structure organization	33/1450	198/19509	9.82254e-06	0.000168518	0.00011893	Chadl/Dag1/Hspg2/Mmp13/Ibsp/Ripk3/Lox/Fgfr4/Pdgfra/Mmp11/Has1/Fbln5/Smoc2/Vwa1/Emilin1/Col4a4/Wnt3a/Nfkb2/Abl1/Egfl6/Spock2/Creb3l1/Mpzl3/Col4a3/Col4a6/Itga8/Egflam/Anxa2/Gas6/Bcl3/Mmp9/Tgfb2/Lgals3	33	BP
GO:0046683	response to organophosphorus	30/1450	172/19509	9.83622e-06	0.000168518	0.00011893	P2rx5/Ptprn/Sphk1/Nme1/C1s/Cftr/Ldha/Serpine1/Pfkfb1/Pygm/Ccl2/Serpina3n/Srd5a1/Sdc1/Aldh3a1/Cyp7b1/Fosl1/Fosl2/Pik3r1/Plat/Areg/Ptgs2/Trim16/Dmtn/Sftpc/Ezr/Gpd1/Apex1/Cdo1/Cnga3	30	BP
GO:0032270	positive regulation of cellular protein metabolic process	135/1450	1265/19509	9.95876e-06	0.000170158	0.000120087	Nupr1/Nrg1/Sqstm1/Pde6h/Rbm3/Map2k6/Casp4/Cdkn1a/Csf2/F2rl1/Erp29/Cntn1/Il23a/Il24/Sphk1/Cysltr2/Ppp1r15a/Pde5a/Kcne2/Avpi1/Prom2/Adra2b/Bdnf/Il6/Inha/Met/Muc1/Myc/Reg3b/Ripk3/Trib3/Plcb1/Ccl2/Bax/Esr1/Kng1/Ptger3/Fgfr2/Ntrk2/Rgn/Fgfr4/Gfra2/Htr2c/Il6st/Pdgfra/Gclc/Tnfsf15/Bmp4/Cntn2/Cd80/Fgf10/Lgals9/Npm1/Pik3r1/F3/Cd74/Bmp3/Eif5a/Ccl7/Ccl12/Krt17/Ccl6/Aimp2/Ccl24/Sox7/Crlf1/Axin2/Inhba/Ctf1/Ado…	135	BP
GO:0061180	mammary gland epithelium development	18/1450	77/19509	1.03127e-05	0.000175731	0.000124021	Wnt2/Mst1/Vdr/Bax/Esr1/Fgfr2/Fgf10/Cav3/Areg/Lrp5/Ccl11/Gli2/Btrc/Irf6/Epha2/Erbb4/Zfp703/Ptch1	18	BP
GO:0060341	regulation of cellular localization	131/1450	1221/19509	1.04649e-05	0.000177848	0.000125514	Nrg1/Hadh/Casp4/Cdkn1a/F2rl1/Erp29/Kcnc3/Prdx1/Sphk1/Mmp13/Il13ra2/Unc13d/Gls2/Adcyap1r1/Adra2b/Cftr/Fst/Gja1/Hmox1/Il6/Inha/Plcb1/Ccl2/Cxcl12/Tnnt2/Vsnl1/Bax/Ptger3/Slc16a1/Ntrk2/Avpr1a/Ncl/Htr2c/Gnrh1/Il6st/Sdc1/Cnr1/Tnfsf15/Bmp4/Anxa1/Dpysl2/Lgals9/Pcp4/Pik3r1/Rab3a/Anxa5/Glra1/Syt1/Maob/Rangrf/Micall2/Axin2/Gal/Ctsk/Inhba/Casq2/Psmd8/Ffar2/Adora1/Lrrc32/Adora2b/Lrp5/Ier3/RT1-Db1/Shh/Ptgs2/Arn…	131	BP
GO:0044712	single-organism catabolic process	111/1450	998/19509	1.0753e-05	0.000182255	0.000128624	LOC100362814/LOC103689968/Sqstm1/Ces1d/Hadh/P2rx5/Epm2a/Asah2/Phyh/Prdx1/Ugt1a7c/Dnph1/Mmp13/Pde5a/Ehhadh/Adh7/Nme1/Acot2/Aldoc/Cyp1a1/Eno1/Fbp1/Gapdh/Hdc/Hmox1/Ivd/Ldha/Myc/Pgk1/Plcb1/Pygm/Sord/Tpi1/Pla2g16/Hk3/Avpr1a/Cnr1/Mmp7/Mmp11/Pkm/Anxa5/Ctsl/Serpinb10/Emc6/Upp1/Aldh5a1/Ctsk/Snrpd1/Usp14/Arg1/Adora1/Lrp5/Hoga1/Ier3/Slc22a3/Hpd/Bdh2/Kcnk3/Bcat1/Acoxl/Pde1b/Pla2g2a/Rarres2/Thnsl2/Tp53inp1/Zf…	111	BP
GO:0006953	acute-phase response	14/1450	50/19509	1.08505e-05	0.000183417	0.000129445	Cebpa/Il6/Orm1/Reg3b/Reg3g/Kng1/Ptger3/Cnr1/Kng1l1/Ptgs2/Tnfrsf11a/Itih4/Il1rn/Tfrc	14	BP
GO:0045684	positive regulation of epidermis development	11/1450	32/19509	1.10216e-05	0.000185087	0.000130623	Nme1/Fst/Vdr/Bmp4/Krt17/Gal/Trim16/Sfn/Tgfb2/Nme2/Ptch1	11	BP
GO:0060441	epithelial tube branching involved in lung morphogenesis	11/1450	32/19509	1.10216e-05	0.000185087	0.000130623	Wnt2/Dag1/Wnt2b/Tnc/Fgfr2/Bmp4/Fgf10/Nkx2-1/Hhip/Shh/Celsr1	11	BP
GO:0036293	response to decreased oxygen levels	51/1450	367/19509	1.10369e-05	0.000185087	0.000130623	LOC100360205/Hspg2/Mmp13/Ppp1r15a/Pde5a/Sftpb/Acot2/Aldoc/Bdnf/Cyp1a1/Hmox1/Ldha/Muc1/Serpine1/Pnmt/Pygm/Scnn1b/Scnn1g/Ccl2/Cxcl12/Sftpa1/Sod2/Adm/Hsd11b2/Slc2a4/Aldh3a1/Fosl2/Ptgis/Plau/Pkm/Plat/Adora1/Shh/Ptgs2/Kcnk3/Ldlr/Plod2/Bach1/Cd34/Fndc1/Mdm2/Bbc3/Angptl4/E2f1/Pdlim1/Lmna/Tfrc/Mmp9/Tgfb2/Ngb/Socs3	51	BP
GO:0006936	muscle contraction	38/1450	244/19509	1.10756e-05	0.000185246	0.000130736	Map2k6/Kcnh2/Csrp3/Ryr3/Sphk1/Pde5a/Hspb6/Adra2b/Atp1a2/Met/Tbxa2r/Tnnt2/Tpm1/Ptger3/Scn5a/Glra1/Cav3/Casq2/Tnni3/Actc1/Mybpc2/Adora1/Adora2b/Tmod4/Ptgs2/Mybpc3/Ace2/Dmpk/Ank2/Edn3/Gja5/Fxyd1/Scn7a/Pln/Casq1/Ppp1r13l/Myl4/Smpd3	38	BP
GO:0032269	negative regulation of cellular protein metabolic process	104/1450	922/19509	1.13208e-05	0.000188849	0.000133278	Gtpbp4/Dag1/Cdkn1a/Timp1/Eif4ebp1/F2rl1/Serpinb7/Il24/Wfdc18/Ppp1r15a/Dusp5/Ndrg2/Eif2b3/G6pd/Gapdh/Gstp1/Il6/Met/Nifk/Cdkn1c/Serpine1/Trib3/Pkib/Prkcg/Serpina3n/Bax/Kng1/Rgn/Gfra2/Cdkn2b/Gclc/Bmp4/Timp3/Adarb1/Npm1/Pcp4/Pik3r1/Plat/Serpinb10/Tfpi2/Kng1l1/Susd4/Eprs/Serpinb6/Cav3/Usp14/Lrp2/Lrp5/Mphosph10/Dusp9/Enc1/Shh/Uchl1/Dusp16/Isg15/Gadd45b/Ace2/Nle1/Anxa8/Spock3/Sh3rf2/Spred3/Sfrp5/Abl1/Gp…	104	BP
GO:0044249	cellular biosynthetic process	441/1450	5001/19509	1.15475e-05	0.000192125	0.00013559	Abo/Fam83g/LOC100360522/LOC100360573/Relb/Ikzf4/LOC100362684/LOC100909712/LOC100911372/LOC100912604/Ak6/Hoxa1/LOC103693375/LOC103694404/Nrg1/Ltc4s/Asah2/Gtpbp4/Wnt2/Rbm3/Aatf/Nfil3/Cdkn1a/Usp2/Dnajc2/Sec14l2/Pou2f3/Ggt1/Csf2/Eif4ebp1/Aldh1a2/F2rl1/Acacb/Pik3c2g/Hmga1/Csrp3/Rps20/Rplp1/Msmo1/Il23a/Dhrs9/Sphk1/Dkc1/Zfp483/Ppp1r15a/Dusp5/Eif2b3/Nme1/Oas1a/Adcyap1r1/Adra2b/Bdnf/Cebpa/Cyp1a1/Dbp/Ddc/E…	441	BP
GO:0048585	negative regulation of response to stimulus	135/1450	1269/19509	1.16587e-05	0.000193467	0.000136537	Nrg1/Dag1/Dlk1/Csf2/F2rl1/Il13ra2/Ppp1r15a/Dusp5/Ndrg2/Adh7/Epha7/Adra2b/Fbp1/Fst/Gja1/Gstp1/Hmox1/Met/Muc1/Bmf/Serpine1/Reg3b/Faim2/Ccl2/Cxcl12/Sod2/Tap2/Bax/Esr1/Kng1/Ptger3/Adm/Atxn1/Hk3/Il6st/Pdgfra/Gclc/Bmp4/Spp1/Cyp7b1/Fgf10/Lgals9/Ptgis/Cd74/Plau/Nkx2-1/Anxa5/Gfer/Cthrc1/Pycr1/Grem2/Susd4/Olfm4/Axin2/Vnn1/Cav3/Mzb1/Usp14/Hhip/Adora1/Dusp9/Ier3/RT1-Db1/Shh/Uchl1/Frzb/Arntl/C1qbp/Sema3a/Klre…	135	BP
GO:0007417	central nervous system development	112/1450	1012/19509	1.22366e-05	0.000202526	0.000142931	Hoxa1/Nrg1/Vcan/Wnt2/Casp4/Wnt2b/Aldh1a2/Kcnh2/Cntn1/Hspg2/Sphk1/Ndrg2/Eif2b3/Epha7/Nav2/Nme1/G6pd/Gstp1/Ldha/Mbp/Met/Myc/Faim2/Plcb1/Cxcl12/Vsnl1/Bax/Ptger3/Srd5a1/Itgam/Fgfr2/Ntrk2/Avpr1a/Il6st/Anxa3/Bmp4/Cntn2/Timp3/Ccng1/Dpysl2/Fgf10/Nes/Ptprs/Nkx2-1/Hnf1b/Scn5a/Syt1/Maob/Aldh1a3/Ak3/Atf5/Plxna2/Aldh5a1/Areg/Inhba/Aars/Lrp2/Phlda1/Shh/S100a1/Kcnk3/Ndst1/Hmgcs1/Hdac11/Sema3a/Mycn/Wnt3a/Plxdc1/…	112	BP
GO:0006898	receptor-mediated endocytosis	34/1450	209/19509	1.23628e-05	0.000204083	0.000144029	Tmprss2/Dmbt1/Prom2/Serpine1/Ptger3/Adm/Cntn2/Sele/Scarf2/Corin/Cav3/Lrp2/Susd2/Ldlr/Wnt3a/Ssc4d/Ssc5d/Loxl4/Rspo1/Mlc1/Ulk1/Ifitm3/Lrp8/Hhipl1/Tmprss4/Cxcl16/Msr1/Ezr/Enpp3/Anxa2/Cd14/Tfrc/Cfi/Ackr3	34	BP
GO:0002690	positive regulation of leukocyte chemotaxis	18/1450	78/19509	1.24849e-05	0.000205177	0.000144802	Cxcl2/F2rl1/Il23a/Cxcl3/Serpine1/Ccl2/Cxcl12/Lgals9/Cd74/Ccl7/C1qbp/Rarres2/Ccl21/Pla2g7/Edn3/Thbs1/Gas6/Cxcl1	18	BP
GO:0046942	carboxylic acid transport	41/1450	273/19509	1.24938e-05	0.000205177	0.000144802	Slc6a20/Acsl4/Map2k6/Slc7a10/Abcc3/Slc38a4/Slc38a5/Bdnf/Myc/Slc16a1/Ntrk2/Avpr1a/Htr2c/Anxa1/Dpysl2/Slc7a1/Arg1/Adora1/P2ry2/Plin2/Mfsd2a/Ace2/Slc7a4/Slc1a4/Slc16a12/Slc7a11/Nfkbie/Slc11a1/Slc16a14/Thbs1/Tnfrsf11a/Slc3a2/Slc7a5/Cacnb4/Il1rn/Per2/Nmur2/Slc13a2/Slc16a5/Slc16a3/Slco1a5	41	BP
GO:0001666	response to hypoxia	50/1450	359/19509	1.26123e-05	0.000206587	0.000145797	LOC100360205/Hspg2/Mmp13/Pde5a/Sftpb/Acot2/Aldoc/Bdnf/Cyp1a1/Hmox1/Ldha/Muc1/Serpine1/Pnmt/Pygm/Scnn1b/Scnn1g/Ccl2/Cxcl12/Sftpa1/Sod2/Adm/Hsd11b2/Slc2a4/Aldh3a1/Fosl2/Ptgis/Plau/Pkm/Plat/Adora1/Shh/Ptgs2/Kcnk3/Ldlr/Plod2/Bach1/Cd34/Fndc1/Mdm2/Bbc3/Angptl4/E2f1/Pdlim1/Lmna/Tfrc/Mmp9/Tgfb2/Ngb/Socs3	50	BP
GO:0060373	regulation of ventricular cardiac muscle cell membrane depolarization	5/1450	6/19509	1.26871e-05	0.000207278	0.000146284	Gja1/Scn5a/Cav3/Gpd1l/Gja5	5	BP
GO:0003073	regulation of systemic arterial blood pressure	20/1450	93/19509	1.29696e-05	0.000210862	0.000148814	F2rl1/Nav2/G6pd/Gja1/Sod2/Tpm1/Avpr1a/Hsd11b2/Nkx2-1/Corin/Tnni3/Adora1/Ier3/Slc4a5/Ace2/Emp2/Edn3/Gja5/Gas6/Enpep	20	BP
GO:0060284	regulation of cell development	102/1450	903/19509	1.2973e-05	0.000210862	0.000148814	Cdkl5/Nrg1/Wnt2/Dag1/Cdh4/Cntn1/Sphk1/Pde5a/Epha7/Dnm3/Nme1/Unc13d/Adra2b/Bdnf/Il6/Mbp/Met/Myc/Ngef/Cxcl12/Vdr/Bax/Rnf112/Ptger3/Atxn1/Ntrk2/Gnrh1/Il6st/Cnr1/Bmp4/Spp1/Cntn2/Dpysl2/Pcp4/Nkx2-1/Hnf1b/Syt1/Prrx1/Atf5/Chodl/Olfm4/Axin2/Gal/Cav3/Katna1/Enc1/Shh/Frzb/Ifrd1/P2ry2/Arntl/C1qbp/Sema4f/Sema3a/Mycl/Mycn/Flrt2/Bcl9l/Tnfrsf12a/Wnt3a/Gli2/Epb4.1l5/Unc5d/Rgma/Abl1/Trim62/Ptprd/Foxo6/Ephb2/Sema7…	102	BP
GO:0040013	negative regulation of locomotion	39/1450	255/19509	1.31482e-05	0.000213162	0.000150437	Nrg1/Gtpbp4/Dag1/Timp1/Il24/Serpine1/Plcb1/Ccl2/Cxcl12/Tpm1/Rgn/Htr2c/Gnrh1/Adarb1/Nkx2-1/Has1/Adora1/Abhd2/Ifitm1/Shh/Sema3a/Tp53inp1/Ccl21/Wnt3a/Sema6d/Ifitm3/C5/Thbs1/Marveld3/Srgap3/Erbb4/Il1rn/Ptx3/Trib1/Apex1/Robo2/Olfm1/Dpep1/Ptprr	39	BP
GO:0022408	negative regulation of cell-cell adhesion	26/1450	141/19509	1.37297e-05	0.000222021	0.000156689	Gtpbp4/Pde5a/Cxcl12/Kng1/Ptger3/Gnrh1/Bmp4/Lgals9/Pik3r1/Cd74/Lrrc32/RT1-Db1/Shh/Ccl21/Pla2g2d/Epb4.1l5/RT1-Ba/RT1-Bb/Abl1/Btla/Il1rn/Trpv4/Zfp703/Clec4g/Cdh1/Lgals3	26	BP
GO:0006897	endocytosis	63/1450	490/19509	1.3819e-05	0.000222898	0.000157308	F2rl1/Tmprss2/Dmbt1/Spon2/Dnm3/Nme1/Unc13d/Prom2/C2/Serpine1/Prkcg/Ccl2/Sftpa1/Ptger3/Adm/Ncl/Anxa3/Cntn2/Dpysl2/Sele/Syt1/Scarf2/Corin/Cav3/Lrp2/Susd2/Shh/Ldlr/Wnt3a/Ssc4d/Ssc5d/Mex3b/Loxl4/Abl1/Rspo1/Gulp1/Eea1/Mlc1/Mapkapk3/Slc11a1/Ulk1/Ifitm3/Lrp8/Hhipl1/March3/Tmprss4/Thbs1/Cxcl16/Mrc2/Msr1/Rab7b/Ezr/Enpp3/Anxa2/Gas6/Cd14/Tfrc/Ptx3/Cfi/Sort1/Lgals3/Ackr3/Lrp3	63	BP
GO:1902531	regulation of intracellular signal transduction	146/1450	1400/19509	1.43583e-05	0.000231008	0.000163032	Ddx60/Nrg1/Sqstm1/Pde6h/Dag1/Map2k6/Csf2/F2rl1/Erp29/Prdx1/Rcan2/Il23a/Il24/Sphk1/Cysltr2/Dusp5/Ndrg2/Pde5a/Epha7/Avpi1/Adra2b/Fbp1/Gja1/Gstp1/Hmox1/Il6/Inha/Met/Mst1/Muc1/Ngef/Ripk3/Trib3/Plcb1/Ccl2/Cxcl12/Sod2/Bax/Esr1/Kng1/Fgfr2/Ntrk2/Rgn/Fgfr4/Gfra2/Htr2c/Il6st/Pdgfra/Tnfsf15/Bmp4/Ros1/Hbegf/Fgf10/Lgals9/Npm1/F3/Cd74/Slc7a1/Selp/Bmp3/Rcan1/Ccl7/Ccl12/Sectm1b/Ccl6/Ccl24/Smyd2/Olfm4/Crlf1/Eef1e…	146	BP
GO:0015672	monovalent inorganic cation transport	72/1450	584/19509	1.48337e-05	0.000238053	0.000168004	Kcnj4/Fxyd3/Kcnh2/Kcnj12/Kcnc3/Cntn1/Slc38a4/Kcnj15/Kcne2/Slc2a13/Sgk2/Atp1a2/Bpifa1/Scnn1b/Scnn1g/Cxcl12/Slc2a1/Slc22a1/Ptger3/Slc2a4/Htr2c/Cnr1/Cox8b/Pcp4/Slc5a1/Scn5a/Maob/Prss30/Rangrf/Tesc/Gal/Cav3/Casq2/Adora1/Kcnmb2/Slc22a3/Kcnk3/Kcnj5/Slc4a5/Slc2a12/Dmpk/Sptbn4/Slc4a11/Slc24a4/Ank2/C5/Atp6v1c2/Gpd1l/Slc2a10/Edn3/Azin2/Nkain1/Slc13a4/Gja5/Kcnj3/Stk39/Fxyd1/Scn7a/Kcnd3/Kcnip3/Slc13a2/Asic1/…	72	BP
GO:0051130	positive regulation of cellular component organization	119/1450	1095/19509	1.51247e-05	0.000242109	0.000170866	LOC100360205/Cdkl5/Nrg1/Dag1/Cdh4/Csf2/F2rl1/Cntn1/Sphk1/Dkc1/Dnm3/Nme1/Unc13d/Prom2/Gls2/Bdnf/C2/Met/Muc1/Bmf/Serpine1/Plcb1/Ccl2/Cxcl12/Sftpa1/Tpm1/Bax/Abcb4/Ntrk2/Sdc1/Cnr1/Bmp4/Anxa1/Fosl1/Nes/Npm1/Pcp4/Sele/Hnf1b/Syt1/Rangrf/Eif5a/Micall2/Ccl24/Atp8a1/Olfm4/Slitrk6/Axin2/Cav3/Ctsk/Psmd8/Ruvbl2/Lrp5/Ccl11/Gdf15/Enc1/Mllt11/P2ry2/C1qbp/Ccl21/Flrt2/Bcl9l/Ace2/Tnfrsf12a/Wnt3a/Epb4.1l5/Rgma/Mex3b…	119	BP
GO:0031401	positive regulation of protein modification process	111/1450	1006/19509	1.52939e-05	0.000243688	0.00017198	Nupr1/Nrg1/Sqstm1/Pde6h/Map2k6/Cdkn1a/Csf2/F2rl1/Erp29/Cntn1/Il23a/Il24/Sphk1/Cysltr2/Ppp1r15a/Pde5a/Avpi1/Prom2/Adra2b/Bdnf/Il6/Inha/Met/Muc1/Reg3b/Ripk3/Trib3/Plcb1/Ccl2/Esr1/Kng1/Ptger3/Fgfr2/Ntrk2/Rgn/Fgfr4/Gfra2/Htr2c/Il6st/Pdgfra/Tnfsf15/Bmp4/Cd80/Fgf10/Lgals9/Npm1/Pik3r1/Cd74/Bmp3/Ccl7/Ccl12/Ccl6/Aimp2/Ccl24/Crlf1/Axin2/Inhba/Ctf1/Adora1/Ruvbl2/Arrdc4/Brms1/Ccl11/Gdf15/Ccl20/Eda2r/Pla2g2a/…	111	BP
GO:0002688	regulation of leukocyte chemotaxis	20/1450	94/19509	1.5338e-05	0.000243688	0.00017198	Cxcl2/F2rl1/Il23a/Cxcl3/Mst1/Serpine1/Ccl2/Cxcl12/Lgals9/Cd74/Ccl7/C1qbp/Rarres2/Ccl21/Pla2g7/C5/Edn3/Thbs1/Gas6/Cxcl1	20	BP
GO:0010557	positive regulation of macromolecule biosynthetic process	161/1450	1575/19509	1.53577e-05	0.000243688	0.00017198	Relb/Ikzf4/Hoxa1/Nrg1/Wnt2/Rbm3/Map2k6/Aatf/Dnajc2/Pou2f3/Csf2/F2rl1/Hmga1/Serpinb7/Csrp3/Il23a/Sphk1/Dkc1/Ppp1r15a/Nme1/Bdnf/Cebpa/Dbp/Il6/Met/Muc1/Myc/Lmo1/Cdkn1c/Ripk3/Plcb1/Ccl2/Vdr/Esr1/Fgfr2/Atxn1/Tnfrsf8/Fgfr4/Ncl/Pdgfra/Anxa3/Bmp4/Bhlha15/Atf3/Fgf10/Fosl1/Fosl2/Lgals9/Npm1/Pik3r1/Nkx2-1/Hnf1b/Bmp3/Prrx1/Gfer/Atf5/Parm1/Eif5a/Krt17/Tesc/Sox7/Gnl3/Gal/Mzb1/Areg/Inhba/Ruvbl2/Tef/Irf7/Lrp5/Es…	161	BP
GO:0002548	monocyte chemotaxis	13/1450	45/19509	1.53771e-05	0.000243688	0.00017198	Serpine1/Ccl2/Cxcl12/Ccl7/Ccl12/Ccl6/Ccl24/Ccl11/Ccl20/Ccl21/Pla2g7/Ccl9/Lgals3	13	BP
GO:0043410	positive regulation of MAPK cascade	57/1450	431/19509	1.543e-05	0.000243917	0.000172142	Pde6h/Map2k6/F2rl1/Erp29/Cysltr2/Pde5a/Avpi1/Adra2b/Il6/Met/Plcb1/Ccl2/Esr1/Kng1/Fgfr2/Ntrk2/Fgfr4/Htr2c/Pdgfra/Bmp4/Fgf10/Lgals9/Cd74/Ccl7/Ccl12/Ccl6/Ccl24/Adora1/Ccl11/Ccl20/Eda2r/Pla2g2a/Ccl21/Gadd45b/Traf4/RGD1306091/Abl1/Map3k7/Sema7a/Tlr9/Ccl9/Fzd8/Edn3/Thbs1/Tnfrsf11a/Map3k9/Gas6/Erbb4/Ereg/Prmt1/Il1rn/Lif/Lpar3/Glipr2/Tgfb2/Ackr3/Chi3l1	57	BP
GO:0070252	actin-mediated cell contraction	12/1450	39/19509	1.60481e-05	0.000252561	0.000178243	Atp1a2/Tnnt2/Tpm1/Ptger3/Scn5a/Casq2/Actc1/Epb4.1l5/Emp2/Ank2/Fxyd1/Pln	12	BP
GO:0022407	regulation of cell-cell adhesion	47/1450	333/19509	1.60565e-05	0.000252561	0.000178243	Gtpbp4/Il23a/Pde5a/Epha7/Il6/Lmo1/Ripk3/Ccl2/Cxcl12/Kng1/Ptger3/RT1-DOa/Gnrh1/Il6st/Bmp4/Cd80/Lgals9/Pik3r1/Cd74/Vnn1/Lrrc32/RT1-Db1/Shh/Ccl21/Pla2g2d/Wnt3a/Epb4.1l5/Malt1/Mex3b/RT1-Ba/RT1-Bb/Abl1/Ephb6/Tnfsf9/Dmtn/Rorc/Btla/Tnfsf13b/Tnfrsf13c/Nr4a3/Il1rn/Trpv4/Zfp703/Clec4g/Celsr2/Cdh1/Lgals3	47	BP
GO:0043068	positive regulation of programmed cell death	71/1450	575/19509	1.61212e-05	0.000252951	0.000178518	Nupr1/Map2k6/Casp4/Cdkn1a/Aldh1a2/Il24/Ppp1r15a/Pde5a/Epha7/Gzmb/Nqo1/Il6/Ldha/Myc/Bmf/Ripk3/Vdr/Bax/Adm/Tnfrsf8/Cnr1/Mal/Tnfsf15/Bmp4/Anxa1/Atf3/Fosl1/Lgals9/Ptgis/F3/Anxa5/Aldh1a3/Eif5a/Pgam5/G0s2/Sox7/Eef1e1/Gal/Inhba/Rps6/Brms1/Phlda1/Mllt11/Ptgs2/Frzb/C1qbp/Shq1/Tp53inp1/Gadd45b/Tnfrsf12a/Wnt3a/Mnda/Fndc1/Siglec1/Abl1/Bbc3/Ptprf/Col4a3/Phlda3/Thbs1/Map3k9/Plaur/Eif2s1/Nr4a3/Mybbp1a/Rps27l/At…	71	BP
GO:0042326	negative regulation of phosphorylation	54/1450	402/19509	1.64886e-05	0.000258077	0.000182135	Dag1/Cdkn1a/F2rl1/Ppp1r15a/Dusp5/Ndrg2/Fbp1/Gstp1/Il6/Met/Cdkn1c/Trib3/Pkib/Bax/Kng1/Atxn1/Rgn/Gfra2/Cdkn2b/Bmp4/Adarb1/Npm1/Pcp4/Gckr/Cav3/Lrp5/Dusp9/Ier3/Uchl1/Dusp16/Gadd45b/Ace2/Spred3/Sfrp5/Abl1/Gprc5a/Ppp1r1b/Dmtn/Prr5l/Cd109/Gpd1l/Lmo3/Marveld3/Ezr/Stk39/Lif/Dusp10/Ncs1/Trib1/Birc3/Fabp4/Nell1/Socs3/Ptprr	54	BP
GO:0045598	regulation of fat cell differentiation	22/1450	110/19509	1.66143e-05	0.000259404	0.000183071	Wif1/Dlk1/Cebpa/Trib3/Sod2/Htr2c/Mmp11/Lrp5/Ptgs2/Frzb/Arntl/Rarres2/Wnt3a/Noct/Medag/Ncor2/Rorc/E2f1/Lmo3/Dusp10/Insig1/Sort1	22	BP
GO:0015758	glucose transport	23/1450	118/19509	1.67366e-05	0.000260671	0.000183966	Nrg1/Slc2a13/Met/Myc/Trib3/Slc2a1/Esr1/Slc2a4/Pik3r1/Slc5a1/Mzb1/Aoc3/Rarres2/Slc2a12/Rtn2/Ostn/Slc2a10/Itln1/Ezr/Nr4a3/Erbb4/Sort1/Klf15	23	BP
GO:0044092	negative regulation of molecular function	109/1450	986/19509	1.68383e-05	0.000261612	0.00018463	Gtpbp4/Cdkn1a/Timp1/Serpinb7/Il24/Ppp1r14c/Wfdc18/Ppp1r15a/Dusp5/Kcne2/Adra2b/Atp1a2/Nqo1/Gstp1/Hmox1/Il6/Myc/Nifk/Cdkn1c/Serpine1/Trib3/Pkib/Serpina3n/Tnnt2/Bax/Esr1/Kng1/Rgn/Cdkn2b/Cnr1/Anxa3/Bmp4/Npr3/Timp3/Adarb1/Anxa1/Nes/Npm1/Pcp4/Ptgis/Gckr/Ppp1r14b/Serpinb10/Tfpi2/Kng1l1/Tesc/Serpinb6/Cav3/Usp14/Casq2/Lrp2/Tnni3/Ruvbl2/Lrp5/Brms1/Mphosph10/Dusp9/Uchl1/Ckmt1b/Dusp16/Gadd45b/Nle1/Epb4.1l5/A…	109	BP
GO:0050776	regulation of immune response	66/1450	525/19509	1.80112e-05	0.000279152	0.000197009	Ddx60/LOC100911825/F2rl1/Il23a/Il13ra2/Spon2/Unc13d/C1s/C2/Hmox1/Il6/Reg3g/Ripk3/Tap2/Bax/Pigr/PVR/Cnr1/Lgals9/Cd74/Gfer/Susd4/Olfm4/Gal/Ffar2/Adora2b/Irf7/RT1-Db1/Fcgrt/C1qbp/Klre1/Dhx58/Mnda/Tlr1/Malt1/RT1-Bb/Abl1/Map3k7/Ptprd/Sema7a/Mapkapk3/Slc11a1/Tlr9/C5/Tril/Traf3/Cadm1/Blk/Cd19/Btla/Tnfsf13b/Bpifb1/Tnfrsf13c/Rab7b/Ezr/Nr4a3/Cacnb4/Ereg/Dusp10/Polr3g/Clec4g/Tnip3/Birc3/Cfi/Tgfb2/Lgals3	66	BP
GO:0072001	renal system development	44/1450	306/19509	1.86196e-05	0.000287878	0.000203167	Wnt2b/Aldh1a2/Serpinb7/Lama5/Epha7/Bdnf/Myc/Mme/Cdkn1c/Odc1/Bax/Fgfr2/Rgn/Sdc1/Pdgfra/Bmp4/Fgf10/Slc5a1/Hnf1b/Aldh1a3/Fras1/Crlf1/Shh/Osr1/Col4a4/Nle1/Gli2/Cd34/Tiparp/Upk3a/Col4a3/Itga8/Notch3/Lif/Basp1/Pdgfd/Cys1/Pygo1/Mmp9/Tgfb2/Timeless/Robo2/Klf15/Ptch1	44	BP
GO:0043270	positive regulation of ion transport	39/1450	259/19509	1.89528e-05	0.000292316	0.000206299	Map2k6/Kcnh2/Cntn1/Kcne2/Sgk2/Adcyap1r1/Cftr/Serpine1/Ccl2/Cxcl12/Bax/Abcb4/Rgn/Avpr1a/Htr2c/Bmp4/Dpysl2/Pcp4/Scn5a/Tesc/Atp8a1/Gal/Adora1/S100a1/P2ry2/Abl1/Ank2/Gpd1l/Cd19/Edn3/Clec4b2/Tnfrsf11a/Cracr2a/Stk39/Fxyd1/Lpar3/Cxcl1/Rab3b/Lgals3	39	BP
GO:0070664	negative regulation of leukocyte proliferation	17/1450	73/19509	1.90316e-05	0.000292818	0.000206654	Pde5a/Gstp1/Kng1/Gnrh1/Bmp4/Lgals9/Ccl12/Gal/Lrrc32/RT1-Db1/Shh/Pla2g2d/Mnda/RT1-Ba/RT1-Bb/Btla/Clec4g	17	BP
GO:0048666	neuron development	107/1450	967/19509	1.93584e-05	0.00029694	0.000209562	LOC100360205/Cdkl5/Hoxa1/Nrg1/Acsl4/Vcan/Dag1/Cdh4/Tnc/Epb41l3/Cntn1/Sphk1/Epha7/Dnm3/Nme1/Bdnf/Gja1/Il6/Mbp/Met/Cdkn1c/Tubb3/Ngef/Cxcl12/Sod2/Fgfr2/Adm/Ntrk2/Cnr1/Bmp4/Spp1/Cntn2/Tshr/Dpysl2/Pcp4/Rab3a/Nkx2-1/Syt1/Prrx1/Cthrc1/Atf5/Chodl/Micall2/Slitrk6/Atp8b1/Areg/Ctf1/Katna1/Enc1/Shh/Uchl1/Ifrd1/P2ry2/Sema4f/Sema3a/Flrt2/Clmn/Tnfrsf12a/Wnt3a/Gli2/Adcy1/Unc5d/Sptbn4/Rgma/Sema4a/Abl1/Ptprd/Foxo6…	107	BP
GO:0006732	coenzyme metabolic process	41/1450	278/19509	1.93931e-05	0.00029694	0.000209562	Pgd/Ak6/Acacb/Acot2/Aldoc/Eno1/Fbp1/G6pd/Gapdh/Ldha/Me1/Myc/Fmo2/Pgk1/Pnmt/Tpi1/Hk3/Gamt/Pkm/Vnn1/Fdx1/Pank1/Ier3/Acss1/Baat/Aldh1l2/Shmt2/Adck3/Dhtkd1/Mccc2/Them5/Gpd1l/Nmrk1/Acot1/Fasn/Txnrd1/Gpd1/Pfkm/Mthfd2/Taldo1/Pdk4	41	BP
GO:0030182	neuron differentiation	132/1450	1249/19509	2.01409e-05	0.000306434	0.000216263	LOC100360205/Cdkl5/Hoxa1/Nrg1/Acsl4/Vcan/Wnt2/Dag1/Cdh4/Wnt2b/Tnc/Aldh1a2/Epb41l3/Cntn1/Sphk1/Epha7/Gpc2/Dnm3/Nme1/Adra2b/Bdnf/Gja1/Il6/Mbp/Met/Cdkn1c/Tubb3/Ngef/Faim2/Cxcl12/Sod2/Rnf112/Ptger3/Fgfr2/Adm/Ntrk2/Cnr1/Bmp4/Spp1/Cntn2/Tshr/Dpysl2/Nes/Pcp4/Rab3a/Nkx2-1/Syt1/Prrx1/Cthrc1/Atf5/Chodl/Micall2/Slitrk6/Atp8b1/Areg/Inhba/Ctf1/Katna1/Phlda1/Enc1/Shh/Uchl1/Ifrd1/P2ry2/Sema4f/Sema3a/Mycl/Mycn/F…	132	BP
GO:0006937	regulation of muscle contraction	26/1450	144/19509	2.01905e-05	0.000306434	0.000216263	Kcnh2/Sphk1/Pde5a/Kcne2/Hspb6/Adra2b/Atp1a2/Tbxa2r/Tnnt2/Ptger3/Scn5a/Cav3/Casq2/Tnni3/Adora1/Adora2b/Ptgs2/Mybpc3/Ace2/Dmpk/Ank2/Gpd1l/Gja5/Fxyd1/Pln/Casq1	26	BP
GO:0051047	positive regulation of secretion	52/1450	385/19509	2.02025e-05	0.000306434	0.000216263	Map2k6/Casp4/F2rl1/Sphk1/Mmp13/Unc13d/Cftr/Gja1/Il6/Plcb1/Cxcl12/Vsnl1/Avpr1a/Ncl/Htr2c/Sdc1/Tnfsf15/Dpysl2/Lgals9/Pcp4/Rab3a/Glra1/Syt1/Tac4/Gal/Ffar2/Adora1/Adora2b/RT1-Db1/P2ry2/Trim16/RGD1561778/Cd34/Abl1/Exph5/C5/Cadm1/Blk/Edn3/Tnfrsf11a/Ezr/Apln/Syt7/Cd14/Lif/Pfkm/Ncs1/Clec5a/Tgfb2/Lgals3/Nnat/Smpd3	52	BP
GO:0051259	protein oligomerization	63/1450	496/19509	2.02066e-05	0.000306434	0.000216263	Sqstm1/P2rx5/Acacb/Kcnh2/Kcnj12/Kcnc3/Oas1a/Aldoc/Fbp1/Gja1/Hmox1/Ivd/Me1/Bmf/Reg3b/Ripk3/Sod2/Tnnt2/Bax/Slc22a1/Aqp4/Npm1/Anxa5/Glra1/Ak3/Tmem120a/Olfm4/Aldh5a1/Arg1/Hbe1/RT1-Db1/Gjb1/Shmt2/Impdh2/Thg1l/Malt1/Scube1/Mlc1/C1qtnf5/Col6a4/Bbc3/Angptl4/Kctd8/Tnfrsf9/Gja5/Sftpc/Anxa2/Txnrd1/Hr/Pln/Cldn7/Pfkm/Kcnd3/Grhpr/Birc3/Asic1/Mmp9/Nell1/S100a10/Cdh1/Rxrg/Nme2/Olfm1	63	BP
GO:0032526	response to retinoic acid	25/1450	136/19509	2.10879e-05	0.000319036	0.000225157	Abo/Hoxa1/Tnc/Aldh1a2/Muc1/Myc/Orm1/Ccl2/Sftpa1/Bmp4/Tesc/Lrp2/Shh/Osr1/Trim16/Tead2/Ovca2/Stra8/Sftpc/Tfrc/Aqp3/Mmp9/Tgfb2/Rxrg/Ptch1	25	BP
GO:0070741	response to interleukin-6	12/1450	40/19509	2.13838e-05	0.000322742	0.000227772	Sftpb/Il6/Met/Ccl2/Sftpa1/Serpina3n/Il6st/Aqp4/Ptgis/Sbno2/Sftpc/Chi3l1	12	BP
GO:0007267	cell-cell signaling	106/1450	959/19509	2.21643e-05	0.000333728	0.000235525	Shisa9/Hilpda/Hadh/Wnt2/Aimp1/Wnt2b/Tnc/Ptprn/Kcnc3/Sphk1/Adra2b/Bdnf/Cftr/Fst/Gja1/Grin2d/Il6/Inha/Met/Prkcg/Ccl2/Vsnl1/Ptger3/Fgfr2/Adm/Slc16a1/Atxn1/Ntrk2/Avpr1a/Fgfr4/Htr2c/Gnrh1/Il6st/Sdc1/Cnr1/Bmp4/Bhlha15/Cntn2/Anxa1/Fgf10/Rab3a/Nkx2-1/Hnf1b/Scn5a/Anxa5/Glra1/Plat/Syt1/Tac4/Ccl12/Gal/Usp14/Inhba/Syngr1/Lrp2/Ffar2/Adora1/Lrp5/RT1-Db1/Kcnmb2/Shh/Ptgs2/Arntl/Gabrr2/Gabra1/Cacna2d2/Sytl5/Wnt3a…	106	BP
GO:0050921	positive regulation of chemotaxis	23/1450	120/19509	2.22309e-05	0.000333938	0.000235673	Cxcl2/F2rl1/Il23a/Cxcl3/Met/Serpine1/Ccl2/Cxcl12/Fgf10/Lgals9/Cd74/Ccl7/C1qbp/Rarres2/Ccl21/Pla2g7/C5/Artn/Edn3/Thbs1/Gas6/Pdgfd/Cxcl1	23	BP
GO:0031328	positive regulation of cellular biosynthetic process	172/1450	1715/19509	2.27193e-05	0.000340467	0.000240281	Relb/Ikzf4/Hoxa1/Nrg1/Wnt2/Rbm3/Aatf/Dnajc2/Pou2f3/Csf2/F2rl1/Hmga1/Csrp3/Il23a/Sphk1/Dkc1/Ppp1r15a/Nme1/Adcyap1r1/Bdnf/Cebpa/Dbp/Il6/Met/Muc1/Myc/Lmo1/Cdkn1c/Ripk3/Plcb1/Sod2/Vdr/Esr1/Ptger3/Fgfr2/Adm/Atxn1/Tnfrsf8/Rgn/Avpr1a/Fgfr4/Ncl/Htr2c/Pdgfra/Anxa3/Bmp4/Bhlha15/Tshr/Anxa1/Atf3/Fgf10/Fosl1/Fosl2/Lgals9/Npm1/Pik3r1/Nkx2-1/Hnf1b/Guca2a/Bmp3/Prrx1/Gfer/Atf5/Parm1/Eif5a/Krt17/Tesc/Sox7/Gnl3/Gal…	172	BP
GO:0071356	cellular response to tumor necrosis factor	26/1450	145/19509	2.28904e-05	0.000341953	0.00024133	F2rl1/Sphk1/Bdnf/Il6/Reg3b/Ccl2/Ntrk2/Krt8/Gfer/Ccl7/Ccl12/Ccl6/Ccl24/Ccl11/Krt18/Ccl20/Ccl21/Zfp334/Ccl9/Traf3/Thbs1/Tnfrsf11a/Gas6/Gpd1/Mmp9/Chi3l1	26	BP
GO:0051641	cellular localization	249/1450	2636/19509	2.29263e-05	0.000341953	0.00024133	LOC100361898/Nrg1/Hadh/Dag1/Casp4/Cdkn1a/Ptprn/F2rl1/Epb41l3/Erp29/Kcnc3/Prdx1/Csrp3/Lama5/Sphk1/Mmp13/Il13ra2/Ppp1r15a/Kcne2/Timm9/Vmp1/Unc13d/Gls2/Adcyap1r1/Adra2b/Bdnf/Cftr/Ddc/Fst/Gja1/Hmox1/Il6/Inha/Plcb1/Ccl2/Cxcl12/Tap2/Tnnt2/Vsnl1/Bax/Ptger3/Fgfr2/Adm/Slc16a1/Pigr/Atxn1/Ntrk2/Avpr1a/Ncl/Htr2c/Gnrh1/Il6st/Sdc1/Cnr1/Mal/Tst/Tnfsf15/Anxa3/Bmp4/Bhlha15/Cntn2/Anxa1/Dpysl2/Fgf10/Lgals9/Npm1/Pcp…	249	BP
GO:0051051	negative regulation of transport	61/1450	478/19509	2.36225e-05	0.00035151	0.000248074	Nrg1/Hadh/Acsl4/F2rl1/Kcnh2/Erp29/Il13ra2/Kcne2/Prom2/Adra2b/Atp1a2/Fst/Hmox1/Il6/Inha/Myc/Vsnl1/Esr1/Ptger3/Cnr1/Anxa1/Lgals9/Cd74/Anxa5/Maob/Axin2/Cav3/Mzb1/Casq2/Adora1/Lrrc32/Ier3/Shh/Ptgs2/Apc2/Rhbdf2/Cd34/Ssc5d/Sfrp5/Tlr9/Ostn/Dmtn/Ndufaf2/C5/Edn3/Thbs1/Tnfrsf9/Gnao1/Ezr/Stk39/Anxa2/Gas6/Il1rn/Lif/Insig1/Pln/Asic1/Atf4/Mmp9/Tgfb2/Lgals3	61	BP
GO:0016049	cell growth	58/1450	448/19509	2.44966e-05	0.000363663	0.000256651	Cdkl5/Nupr1/Nrg1/Acsl4/Cdh4/Cdkn1a/Dnajc2/Epb41l3/Sphk1/Dnph1/Epha7/Sgk2/Bdnf/Eno1/Fbp1/Il6/Cgref1/Cxcl12/Avpr1a/Ros1/Spp1/Ccng1/Dpysl2/Hbegf/Npm1/Syt1/Krt17/Cdhr2/Gal/Fbln5/Cav3/Inhba/Acta1/Frzb/Ifrd1/Sema4f/Sema3a/Atad3a/Tnfrsf12a/Wnt3a/Epb4.1l5/Rgma/Abl1/Sfn/Clstn1/Sema7a/Ulk1/Cadm1/Flrt3/Igfbpl1/Taf9/Cxcl16/Esm1/Lpar3/Nrp2/S100a10/Tgfb2/Socs3	58	BP
GO:0044271	cellular nitrogen compound biosynthetic process	366/1450	4088/19509	2.51055e-05	0.000371831	0.000262416	Fam83g/LOC100360522/LOC100360573/Relb/Ikzf4/LOC100362684/LOC100909712/LOC100911372/LOC100912604/Ak6/Hoxa1/LOC103693375/LOC103694404/Nrg1/Asah2/Wnt2/Rbm3/Aatf/Nfil3/Cdkn1a/Usp2/Dnajc2/Sec14l2/Pou2f3/Ggt1/Eif4ebp1/F2rl1/Acacb/Hmga1/Csrp3/Rps20/Rplp1/Il23a/Sphk1/Dkc1/Zfp483/Ppp1r15a/Dusp5/Eif2b3/Nme1/Oas1a/Adcyap1r1/Adra2b/Bdnf/Cebpa/Dbp/Ddc/Eno1/Fst/G6pd/Gapdh/Gja1/Gspt1/Hdc/Hmox1/Il6/Met/Gucy2g/Mu…	366	BP
GO:0008645	hexose transport	23/1450	121/19509	2.55463e-05	0.000377478	0.000266401	Nrg1/Slc2a13/Met/Myc/Trib3/Slc2a1/Esr1/Slc2a4/Pik3r1/Slc5a1/Mzb1/Aoc3/Rarres2/Slc2a12/Rtn2/Ostn/Slc2a10/Itln1/Ezr/Nr4a3/Erbb4/Sort1/Klf15	23	BP
GO:0048608	reproductive structure development	63/1450	500/19509	2.58801e-05	0.000381117	0.00026897	LOC100360205/Nupr1/Wnt2/Wnt2b/Csf2/Tnc/Pcdh12/Mmp13/Acsbg1/Cebpa/Fst/Inha/Met/Myc/Cdkn1c/Serpine1/Vdr/Bax/Esr1/Srd5a1/Fgfr2/Adm/Gnrh1/Sdc1/Pdgfra/Bmp4/Anxa1/Cyp7b1/Fgf10/Fosl1/Ptgis/Krt8/Nkx2-1/Hnf1b/Ctsl/Tesc/Inhba/Rps6/Phlda2/Shh/Ptgs2/Gjb3/Gjb5/Eif2s2/Hmgcs1/Sema3a/Osr1/Gli2/Tiparp/Wdr77/Tlr9/Krt19/Irx5/Rspo3/Stra8/Plaur/Adam1a/Txnrd1/Bmp15/Ereg/Lif/Robo2/Socs3	63	BP
GO:0008643	carbohydrate transport	26/1450	146/19509	2.59129e-05	0.000381117	0.00026897	Nrg1/Slc2a13/Met/Myc/Trib3/Slc2a1/Esr1/Slc2a4/Aqp5/Aqp4/Pik3r1/Slc5a1/Mzb1/Aoc3/Rarres2/Slc2a12/Rtn2/Ostn/Slc2a10/Itln1/Ezr/Nr4a3/Erbb4/Aqp3/Sort1/Klf15	26	BP
GO:0002544	chronic inflammatory response	10/1450	29/19509	2.69277e-05	0.000395127	0.000278857	Pde5a/Unc13d/Bdnf/Gja1/Orm1/Vnn1/Adora2b/Ccl11/Thbs1/Il1rn	10	BP
GO:0051591	response to cAMP	25/1450	138/19509	2.72767e-05	0.000399323	0.000281818	Ptprn/Nme1/C1s/Cftr/Ldha/Serpine1/Pfkfb1/Pygm/Serpina3n/Srd5a1/Sdc1/Aldh3a1/Cyp7b1/Fosl1/Fosl2/Pik3r1/Plat/Areg/Dmtn/Sftpc/Ezr/Gpd1/Apex1/Cdo1/Cnga3	25	BP
GO:0051048	negative regulation of secretion	34/1450	217/19509	2.77069e-05	0.000404687	0.000285603	Nrg1/Hadh/Acsl4/F2rl1/Erp29/Il13ra2/Adra2b/Fst/Hmox1/Il6/Inha/Vsnl1/Ptger3/Cnr1/Anxa1/Lgals9/Cd74/Anxa5/Maob/Adora1/Lrrc32/Rhbdf2/Cd34/Ssc5d/Ndufaf2/C5/Edn3/Tnfrsf9/Ezr/Stk39/Gas6/Il1rn/Lif/Asic1	34	BP
GO:0048839	inner ear development	33/1450	208/19509	2.79017e-05	0.000406019	0.000286544	Hoxa1/Bdnf/Cebpa/Fgfr2/Pdgfra/Bmp4/Tshr/Fgf10/Aldh1a3/Prrx1/Cthrc1/Slitrk6/Atp8b1/Shh/Kcnk3/Frzb/Mycl/Mycn/Celsr1/Wnt3a/Gli2/Mnda/Frem2/Ephb2/C1qtnf5/Itga8/Cytl1/Nr4a3/Insig1/Cys1/Tgfb2/Cdh1/Clic5	33	BP
GO:0008202	steroid metabolic process	38/1450	254/19509	2.79262e-05	0.000406019	0.000286544	Sec14l2/Timp1/Msmo1/Ugt1a7c/Dhrs9/Cebpa/Cftr/G6pd/Fgl1/Vdr/Esr1/Srd5a1/Adm/Cyp2e1/Fgfr4/Hsd11b2/Pdgfra/Cyp7b1/Soat2/Gal/Atp8b1/Fdx1/Arv1/Adora2b/Lrp5/Shh/Hmgcs1/Baat/Ldlr/Cyp39a1/Cyp27a1/Tiparp/Cln6/Rorc/Insig1/Sult1a1/Abcg1/Idi1	38	BP
GO:0051271	negative regulation of cellular component movement	35/1450	227/19509	3.00717e-05	0.000436212	0.000307852	Nrg1/Gtpbp4/Dag1/Timp1/Il24/Serpine1/Plcb1/Ccl2/Cxcl12/Tpm1/Rgn/Gnrh1/Adarb1/Nkx2-1/Has1/Adora1/Abhd2/Shh/Sema3a/Tp53inp1/Ccl21/Wnt3a/Sema6d/C5/Thbs1/Marveld3/Srgap3/Erbb4/Il1rn/Trib1/Apex1/Actn1/Olfm1/Dpep1/Ptprr	35	BP
GO:0051093	negative regulation of developmental process	94/1450	834/19509	3.08735e-05	0.00044682	0.000315338	Chadl/Nrg1/Dlk1/Aimp1/Usp2/Timp1/Csrp3/Ccl17/Epha7/Dnm3/Nme1/Bdnf/Fst/Gja1/Iapp/Il6/Mbp/Myc/Serpine1/Reg3g/Ngef/Trib3/Ccl2/Sod2/Ptger3/Rgn/Gnrh1/Bmp4/Bhlha15/Spp1/Cntn2/Fgf10/Mmp11/Pik3r1/Cd74/Nkx2-1/Hnf1b/Rcan1/Atf5/Abca5/Axin2/Gal/Cav3/Areg/Katna1/Lrp5/Shh/Frzb/Ifrd1/Arntl/Sema3e/Sema4f/Sema3a/Osr1/Mycn/Wnt3a/Gli2/Rgma/Sfrp5/Noct/Sema4a/Wdr77/Abl1/Trim62/Ephb2/Ccl9/Ostn/Ncor2/Ulk1/Dmtn/Col4a3/E…	94	BP
GO:0048668	collateral sprouting	9/1450	24/19509	3.16664e-05	0.000457251	0.000322701	Epha7/Bdnf/Spp1/Ifrd1/Wnt3a/Rgma/Abl1/Ulk1/Lpar3	9	BP
GO:0000904	cell morphogenesis involved in differentiation	83/1450	715/19509	3.18919e-05	0.00045946	0.000324259	LOC100360205/Cdkl5/Hoxa1/Nrg1/Wnt2/Dag1/Cdh4/Lama5/Epha7/Dnm3/Unc13d/Bdnf/Mbp/Met/Tubb3/Ngef/Cxcl12/Fgfr2/Ntrk2/Bmp4/Spp1/Cntn2/Dpysl2/Rab3a/Nkx2-1/Micall2/Olfm4/Slitrk6/Axin2/Shh/Uchl1/Ifrd1/C1qbp/Sema4f/Sema3a/Flrt2/Bcl9l/Tnfrsf12a/Wnt3a/Gli2/Epb4.1l5/Adcy1/Unc5d/Sptbn4/Rgma/Arhgef26/Sema4a/Abl1/Lamc3/Trim62/Ptprd/Ephb2/Sema7a/Ptprf/Ulk1/Dmtn/Antxr1/Lrp8/Artn/Etv1/Obsl1/Itga8/Flrt3/Epha2/Nr4a3/…	83	BP
GO:0051146	striated muscle cell differentiation	39/1450	265/19509	3.21462e-05	0.000462074	0.000326104	Nrg1/Csrp3/Klhl41/Met/Cxcl12/Tnnt2/Tpm1/Avpr1a/Sdc1/Pdgfra/Bmp4/Bhlha15/Krt8/Rcan1/Cav3/Casq2/Actc1/Acta1/Gdf15/Shh/Tmod4/Uchl1/Mybpc3/Cacna2d2/Wnt3a/Dmpk/Dyrk1b/Bcl9/Scgb3a1/Krt19/Ifitm3/Flnc/Cacnb4/Lmna/Fhl2/Hacd1/Casq1/Actn1/Sort1	39	BP
GO:0048520	positive regulation of behavior	26/1450	148/19509	3.30633e-05	0.000473127	0.000333904	Cxcl2/F2rl1/Il23a/Cxcl3/Gja1/Met/Serpine1/Ccl2/Cxcl12/Ptger3/Fgf10/Lgals9/Cd74/Ccl7/C1qbp/Rarres2/Ccl21/Pla2g7/C5/Artn/Edn3/Thbs1/Nr4a3/Gas6/Pdgfd/Cxcl1	26	BP
GO:0048589	developmental growth	75/1450	630/19509	3.30644e-05	0.000473127	0.000333904	Cdkl5/Nrg1/P2rx5/Wnt2/Cdh4/Tnc/Acacb/Dmbt1/Mmp13/Epha7/Bdnf/G6pd/Gja1/Mst1/Cdkn1c/Serpine1/Plcb1/Cxcl12/Esr1/Fgfr2/Adm/Gamt/Bmp4/Ninj1/Spp1/Timp3/Tshr/Anxa1/Dpysl2/Fgf10/Plau/Pkm/Hnf1b/Syt1/Atf5/Slitrk6/Gal/Cav3/Areg/Ccl11/Shh/Ifrd1/Sema4f/Sema3a/Cacna2d2/Tnfrsf12a/Wnt3a/Gli2/Epb4.1l5/Sptbn4/Rgma/Sfrp5/Igsf10/Bcl9/Foxs1/Abl1/Sema7a/Ostn/Ulk1/Ly6e/Cadm1/Flrt3/Thbs1/Stra8/Plaur/Ezr/Notch3/Gas6/Erbb…	75	BP
GO:0046879	hormone secretion	45/1450	323/19509	3.33739e-05	0.00047648	0.000336271	Hadh/Ptprn/Adra2b/Cftr/Fst/Gja1/Il6/Inha/Vsnl1/Ptger3/Adm/Slc16a1/Avpr1a/Htr2c/Gnrh1/Il6st/Cnr1/Anxa1/Hnf1b/Anxa5/Gal/Inhba/Lrp2/Ffar2/Adora1/Lrp5/RT1-Db1/Arntl/Fam3b/Snx19/Ndufaf2/Ly6e/Blk/Edn3/Mafa/Sybu/Apln/Syt7/Il1rn/Lif/Per2/Pfkm/Trpv4/Nnat/Smpd3	45	BP
GO:0015749	monosaccharide transport	23/1450	123/19509	3.35429e-05	0.000477817	0.000337215	Nrg1/Slc2a13/Met/Myc/Trib3/Slc2a1/Esr1/Slc2a4/Pik3r1/Slc5a1/Mzb1/Aoc3/Rarres2/Slc2a12/Rtn2/Ostn/Slc2a10/Itln1/Ezr/Nr4a3/Erbb4/Sort1/Klf15	23	BP
GO:0010467	gene expression	405/1450	4595/19509	3.39804e-05	0.000482964	0.000340847	Fam83g/LOC100360522/LOC100360573/Relb/Snrpa1/LOC100361898/Ikzf4/LOC100362684/LOC100909712/LOC100911372/Tshz2/Hoxa1/LOC103693375/LOC103694404/Nrg1/Wnt2/Rbm3/Aatf/Nfil3/Casp4/Dlk1/Cdkn1a/Usp2/Dnajc2/Sec14l2/Pou2f3/Ggt1/Csf2/Eif4ebp1/Tnc/Aldh1a2/F2rl1/Rhbdl1/Erp29/Hmga1/Cntn1/Csrp3/Rps20/Rplp1/Il23a/Anxa7/Tmprss2/Sphk1/Dkc1/Zfp483/Ppp1r15a/Dusp5/Eif2b3/Gzmb/Nme1/Bdnf/Cebpa/Dbp/Eno1/Fst/Gapdh/Gja1/Gs…	405	BP
GO:0061458	reproductive system development	63/1450	505/19509	3.50363e-05	0.000496858	0.000350652	LOC100360205/Nupr1/Wnt2/Wnt2b/Csf2/Tnc/Pcdh12/Mmp13/Acsbg1/Cebpa/Fst/Inha/Met/Myc/Cdkn1c/Serpine1/Vdr/Bax/Esr1/Srd5a1/Fgfr2/Adm/Gnrh1/Sdc1/Pdgfra/Bmp4/Anxa1/Cyp7b1/Fgf10/Fosl1/Ptgis/Krt8/Nkx2-1/Hnf1b/Ctsl/Tesc/Inhba/Rps6/Phlda2/Shh/Ptgs2/Gjb3/Gjb5/Eif2s2/Hmgcs1/Sema3a/Osr1/Gli2/Tiparp/Wdr77/Tlr9/Krt19/Irx5/Rspo3/Stra8/Plaur/Adam1a/Txnrd1/Bmp15/Ereg/Lif/Robo2/Socs3	63	BP
GO:0002683	negative regulation of immune system process	50/1450	373/19509	3.53516e-05	0.00050021	0.000353018	F2rl1/Il13ra2/Pde5a/Nme1/Hmox1/Myc/Plcb1/Ccl2/Cxcl12/Tap2/Kng1/RT1-DOa/Gnrh1/Cnr1/Bmp4/Lgals9/Pik3r1/Cd74/Gfer/Susd4/Olfm4/Gal/Adora1/Lrrc32/RT1-Db1/Shh/C1qbp/Klre1/Ccl21/Pla2g2d/Dhx58/Mnda/RT1-Ba/RT1-Bb/Tlr9/C5/Btla/Thbs1/Bpifb1/Rab7b/Ezr/Prmt1/Dusp10/Lilrb3/Clec4g/Trib1/Tgfb2/Tsc22d3/Lgals3/Nme2	50	BP
GO:0055086	nucleobase-containing small molecule metabolic process	79/1450	675/19509	3.71948e-05	0.000525117	0.000370596	Pgd/LOC100363502/Ak6/Acacb/Dnph1/Pde5a/Nme1/Oas1a/Adcyap1r1/Adra2b/Aldoc/Atp1a2/Bdnf/Eno1/Fbp1/G6pd/Gapdh/Ldha/Me1/Gucy2g/Myc/Macrod1/Fmo2/Pgk1/Pnmt/Tpi1/Ptger3/Adm/Hk3/Htr2c/Cox8b/Gamt/Npr3/Tshr/Pkm/Guca2a/Ak3/Upp1/Fdx1/Adora2b/Pank1/Papss2/Ier3/Prps1/Pde1b/Gars/Impdh2/Slc25a23/Adcy9/Uck2/Nudt9/Adcy1/Gpr87/Ctps1/Entpd3/Ndufa10l1/Gfpt2/Ostn/Dhtkd1/Mccc2/Gpd1l/Oas2/Thbs1/Nmrk1/Enpp3/Acpp/Txnrd1/Ca…	79	BP
GO:0019932	second-messenger-mediated signaling	32/1450	202/19509	3.77836e-05	0.000531064	0.000374793	Nrg1/Ptprn/Rcan2/Sphk1/Adap1/Adcyap1r1/Atp1a2/Tbxa2r/Vsnl1/Adm/Ntrk2/Rgn/Avpr1a/Htr2c/Bhlha15/Selp/Ptgfr/Rcan1/Gal/Casq2/Homer2/Dmpk/Dmtn/Ank2/Edn3/Mafa/Thbs1/Nmur2/Rasd1/Pln/Casq1/Mt2A	32	BP
GO:0030336	negative regulation of cell migration	32/1450	202/19509	3.77836e-05	0.000531064	0.000374793	Nrg1/Gtpbp4/Dag1/Timp1/Il24/Serpine1/Plcb1/Ccl2/Cxcl12/Tpm1/Gnrh1/Adarb1/Nkx2-1/Has1/Adora1/Abhd2/Shh/Sema3a/Tp53inp1/Ccl21/Sema6d/C5/Thbs1/Marveld3/Srgap3/Erbb4/Il1rn/Trib1/Apex1/Olfm1/Dpep1/Ptprr	32	BP
GO:0006139	nucleobase-containing compound metabolic process	408/1450	4639/19509	3.83456e-05	0.000537771	0.000379527	Pgd/Fam83g/Relb/Snrpa1/Ikzf4/LOC100363502/LOC100909712/LOC100911372/Nynrin/Ak6/Hoxa1/Nrg1/Gtpbp4/Wnt2/Rbm3/Aatf/Nfil3/Cdkn1a/Usp2/Dnajc2/Sec14l2/Pou2f3/Csf2/F2rl1/Acacb/Hmga1/Csrp3/Il23a/Sphk1/Dkc1/Zfp483/Dnph1/Ppp1r15a/Dusp5/Pde5a/Nme1/Ear11/Oas1a/Adcyap1r1/Adra2b/Aldoc/Atp1a2/Bdnf/Cebpa/Dbp/Eno1/Fbp1/Fst/G6pd/Gapdh/Gja1/Hmox1/Il6/Ldha/Me1/Met/Gucy2g/Muc1/Myc/Lmo1/Cdkn1c/Macrod1/Ripk3/Fmo2/Trib3…	408	BP
GO:0043065	positive regulation of apoptotic process	69/1450	570/19509	4.00325e-05	0.00056019	0.000395349	Nupr1/Map2k6/Casp4/Aldh1a2/Il24/Ppp1r15a/Pde5a/Epha7/Nqo1/Il6/Ldha/Myc/Bmf/Ripk3/Vdr/Bax/Adm/Tnfrsf8/Cnr1/Mal/Tnfsf15/Bmp4/Anxa1/Atf3/Fosl1/Lgals9/Ptgis/F3/Anxa5/Aldh1a3/Eif5a/Pgam5/G0s2/Sox7/Eef1e1/Gal/Inhba/Rps6/Brms1/Phlda1/Mllt11/Ptgs2/Frzb/C1qbp/Shq1/Tp53inp1/Gadd45b/Tnfrsf12a/Wnt3a/Mnda/Fndc1/Siglec1/Abl1/Bbc3/Ptprf/Col4a3/Phlda3/Thbs1/Map3k9/Plaur/Eif2s1/Nr4a3/Mybbp1a/Rps27l/Atf4/Mmp9/Nell…	69	BP
GO:0043900	regulation of multi-organism process	52/1450	395/19509	4.06078e-05	0.000566989	0.000400147	Ddx60/LOC100360977/Hilpda/LOC100362814/Sqstm1/Timp1/Pou2f3/F2rl1/Il23a/Tmprss2/Pde5a/Oas1a/Bpifa1/Oas1b/Plcb1/Tap2/Cnr1/Adarb1/Lgals9/Plau/Anxa5/Glra1/Plat/Serpinb10/Mx2/Tekt3/Snrpd1/Inhba/Isg20/Ifitm1/Shh/P2ry2/C1qbp/Isg15/Dhx58/Oasl/Itpkc/Trim62/Rspo1/Ifitm3/Chmp4c/Traf3/Oas3/Eif2s1/Cldn7/Ccdc36/Ptx3/Trib1/Cxcl1/Dynlt1/Ackr3/Pdk4	52	BP
GO:0043086	negative regulation of catalytic activity	85/1450	742/19509	4.14667e-05	0.000577708	0.000407712	Cdkn1a/Timp1/Serpinb7/Il24/Ppp1r14c/Wfdc18/Ppp1r15a/Dusp5/Adra2b/Nqo1/Gstp1/Il6/Nifk/Cdkn1c/Serpine1/Trib3/Pkib/Serpina3n/Tnnt2/Kng1/Rgn/Cdkn2b/Cnr1/Anxa3/Bmp4/Npr3/Timp3/Adarb1/Anxa1/Nes/Npm1/Pcp4/Gckr/Ppp1r14b/Serpinb10/Tfpi2/Kng1l1/Tesc/Serpinb6/Cav3/Usp14/Lrp2/Tnni3/Lrp5/Mphosph10/Dusp9/Uchl1/Dusp16/Gadd45b/Nle1/Anxa8/Spock3/Sh3rf2/Spred3/Sfrp5/Gpr87/Abl1/Gprc5a/Sfn/Mdm2/Tlr9/Wfdc21/Ppp1r1b/A…	85	BP
GO:1903115	regulation of actin filament-based movement	13/1450	49/19509	4.18123e-05	0.00058043	0.000409633	Kcnh2/Kcne2/Atp1a2/Tnnt2/Ptger3/Scn5a/Cav3/Casq2/Ank2/Gpd1l/Gja5/Fxyd1/Pln	13	BP
GO:1904018	positive regulation of vasculature development	24/1450	133/19509	4.18452e-05	0.00058043	0.000409633	Ccr3/Serpinb7/Sphk1/Cysltr2/Hmox1/Serpine1/Tbxa2r/Adm/Anxa3/Ptgis/F3/Ccl24/Ccl11/Ptgs2/Cd34/Srpx2/C5/Adm2/Thbs1/Ereg/Pdgfd/Mmp9/Lgals3/Chi3l1	24	BP
GO:0044708	single-organism behavior	60/1450	477/19509	4.20131e-05	0.000581487	0.000410378	Hoxa1/Epm2a/Usp2/Gjb4/Rcan2/Pde5a/Atp1a2/Bdnf/Gja1/Grin2d/Il6/Met/Plcb1/Prkcg/Cxcl12/Ptger3/Srd5a1/Atxn1/Ntrk2/Avpr1a/Htr2c/Cnr1/Cntn2/Tshr/Cyp7b1/Fosl1/Fosl2/Glra1/Rcan1/Atp8a1/Slitrk6/Adora1/Ptgs2/Uchl1/Homer2/Pde1b/Vwa1/Adcy1/Sptbn4/Abl1/Foxo6/Ephb2/Npas2/Srpx2/Ppp1r1b/Etv1/Itga8/Ciart/Thbs1/Foxp2/Nr4a3/Cacnb4/Il1rn/Fbxl20/Nmur2/Bche/Kcnip3/Per3/Asic1/Mdk	60	BP
GO:0019637	organophosphate metabolic process	104/1450	952/19509	4.2702e-05	0.000589611	0.000416112	Pgd/LOC100363502/Ak6/Epm2a/Acacb/Pik3c2g/Dnph1/Pde5a/Nme1/Oas1a/Adcyap1r1/Adra2b/Aldoc/Atp1a2/Bdnf/Eno1/Fbp1/G6pd/Gapdh/Hmox1/Ldha/Me1/Gucy2g/Myc/Fmo2/Pfkfb1/Pgk1/Plcb1/Tpi1/Pla2g16/Ptger3/Adm/Hk3/Htr2c/Cox8b/Pdgfra/Npr3/Tshr/Phex/Pik3r1/Nkx2-1/Pkm/Guca2a/Ak3/Upp1/Isyna1/Aldh5a1/Fdx1/Adora2b/Pank1/Papss2/Ier3/Prps1/Ckmt1b/Pde1b/Pla2g2a/Gars/Ccl21/Pla2g2d/Ldlr/Impdh2/Slc25a23/Adcy9/Uck2/Nudt9/Gpat…	104	BP
GO:0098542	defense response to other organism	59/1450	467/19509	4.27861e-05	0.000589611	0.000416112	Ddx60/Hilpda/LOC100362814/LOC103693375/LOC103694404/Aimp1/F2rl1/Il23a/Spon2/Unc13d/Ear11/Oas1a/Il6/Mx1/Serpine1/Reg3b/Reg3g/Bpifa1/Oas1b/Adm/Lyz2/Anxa3/Mmp7/Lgals9/Anxa5/Serpinb10/Mx2/Slamf8/LOC290595/Snrpd1/Isg20/Ifitm1/C1qbp/Isg15/Epx/Dhx58/Oasl/Ssc5d/Itpkc/Muc5b/Gbp4/Slc11a1/Tlr9/Ifitm3/Traf3/Oas2/Oas3/Itgax/Cd207/Eif2s1/Defb4/Cldn7/Ccdc36/Hist1h2bk/Bcl3/Lyc2/Cxcl1/Ackr3/Pdk4	59	BP
GO:0002790	peptide secretion	38/1450	259/19509	4.32051e-05	0.000594094	0.000419276	Hadh/Ptprn/Adra2b/Cftr/Gja1/Il6/Vsnl1/Ptger3/Slc16a1/Avpr1a/Htr2c/Cnr1/Mmp7/Anxa1/Cd74/Hnf1b/Anxa5/Ffar2/Adora1/Lrp5/RT1-Db1/Arntl/Fam3b/Snx19/Ndufaf2/Blk/Edn3/Mafa/Sybu/Apln/Syt7/Il1rn/Lif/Per2/Pfkm/Trpv4/Nnat/Smpd3	38	BP
GO:0001933	negative regulation of protein phosphorylation	49/1450	366/19509	4.35386e-05	0.000597384	0.000421597	Dag1/Cdkn1a/F2rl1/Ppp1r15a/Dusp5/Ndrg2/Gstp1/Il6/Met/Cdkn1c/Trib3/Pkib/Bax/Kng1/Rgn/Gfra2/Cdkn2b/Bmp4/Adarb1/Npm1/Pcp4/Cav3/Lrp5/Dusp9/Uchl1/Dusp16/Gadd45b/Ace2/Spred3/Sfrp5/Abl1/Gprc5a/Ppp1r1b/Dmtn/Prr5l/Cd109/Gpd1l/Lmo3/Marveld3/Ezr/Stk39/Lif/Dusp10/Ncs1/Trib1/Fabp4/Nell1/Socs3/Ptprr	49	BP
GO:1901615	organic hydroxy compound metabolic process	57/1450	447/19509	4.41838e-05	0.000604926	0.000426921	Epm2a/Asah2/Sec14l2/Aldh1a2/Msmo1/Sphk1/Adh7/Adcyap1r1/Cebpa/Cftr/Ddc/G6pd/Hdc/Ldha/Fgl1/Retsat/Pnmt/Sord/Vdr/Srd5a1/Fgfr4/Htr2c/Cyp7b1/Maob/Aldh1a3/Soat2/Chdh/Isyna1/Atp8b1/Fdx1/Arv1/Gdpd3/Lrp5/Hmgcs1/Pde1b/Baat/Ldlr/Cyp39a1/Cyp27a1/Sgpp2/Gdpd1/Sgms2/Cln6/Pla2g15/Lpcat1/Ly6e/Gk5/Gde1/Per2/Insig1/Bche/Itpka/Tgfb2/Sult1a1/Abcg1/Idi1/Smpd3	57	BP
GO:2000146	negative regulation of cell motility	33/1450	213/19509	4.5447e-05	0.000620881	0.00043818	Nrg1/Gtpbp4/Dag1/Timp1/Il24/Serpine1/Plcb1/Ccl2/Cxcl12/Tpm1/Rgn/Gnrh1/Adarb1/Nkx2-1/Has1/Adora1/Abhd2/Shh/Sema3a/Tp53inp1/Ccl21/Sema6d/C5/Thbs1/Marveld3/Srgap3/Erbb4/Il1rn/Trib1/Apex1/Olfm1/Dpep1/Ptprr	33	BP
GO:0001977	renal system process involved in regulation of blood volume	7/1450	15/19509	4.66663e-05	0.000636167	0.000448969	F2rl1/Gja1/Hsd11b2/Adora1/Emp2/Gja5/Gas6	7	BP
GO:0006753	nucleoside phosphate metabolic process	74/1450	626/19509	4.70035e-05	0.000639388	0.000451242	Pgd/LOC100363502/Ak6/Acacb/Dnph1/Pde5a/Nme1/Oas1a/Adcyap1r1/Adra2b/Aldoc/Atp1a2/Bdnf/Eno1/Fbp1/G6pd/Gapdh/Ldha/Me1/Gucy2g/Myc/Fmo2/Pgk1/Tpi1/Ptger3/Adm/Hk3/Htr2c/Cox8b/Npr3/Tshr/Pkm/Guca2a/Ak3/Upp1/Fdx1/Adora2b/Pank1/Papss2/Ier3/Prps1/Pde1b/Gars/Impdh2/Slc25a23/Adcy9/Uck2/Nudt9/Adcy1/Gpr87/Ctps1/Entpd3/Ndufa10l1/Gfpt2/Ostn/Dhtkd1/Mccc2/Gpd1l/Oas2/Thbs1/Nmrk1/Enpp3/Acpp/Txnrd1/Cacnb4/Fhit/Gpd1/Adc…	74	BP
GO:0045604	regulation of epidermal cell differentiation	12/1450	43/19509	4.76517e-05	0.000646818	0.000456485	Nme1/Reg3g/Vdr/Bmp4/Mycl/Mycn/Trim16/Sfn/Cd109/Maff/Nme2/Ptch1	12	BP
GO:0002443	leukocyte mediated immunity	40/1450	280/19509	5.08278e-05	0.000688457	0.000485871	F2rl1/Prdx1/Il23a/Il13ra2/Gzmb/Spon2/Unc13d/C1s/Hmox1/Ripk3/Ccl2/Tap2/PVR/Anxa3/Lgals9/Cd74/Gfer/Tac4/Susd4/Adora2b/Irf7/RT1-Db1/C1qbp/Klre1/Malt1/RT1-Bb/Ephb6/Map3k7/Rnf19b/Slc11a1/Tlr9/Emp2/C5/Cadm1/Nr4a3/Lilrb3/Bcl3/Clec4g/Cfi/Cxcl1	40	BP
GO:0048670	regulation of collateral sprouting	8/1450	20/19509	5.11657e-05	0.000690654	0.000487422	Epha7/Bdnf/Spp1/Ifrd1/Wnt3a/Rgma/Ulk1/Lpar3	8	BP
GO:0006790	sulfur compound metabolic process	38/1450	261/19509	5.1208e-05	0.000690654	0.000487422	Ggt1/Gsr/Acacb/Acot2/G6pd/Gstp1/Pnmt/Sod2/Gamt/Gclc/Gss/Eef1e1/Aldh5a1/Chst9/Papss2/Chst1/Acss1/Ndst1/Baat/Spock3/Mamdc2/Pxylp1/Spock2/Them5/Egflam/Cytl1/Chst13/Acot1/Fasn/Acpp/Txnrd1/Phgdh/Csad/Cdo1/Suox/Sult1a1/Pdk4/Dpep1	38	BP
GO:0010563	negative regulation of phosphorus metabolic process	64/1450	522/19509	5.15715e-05	0.000692609	0.000488802	Dag1/Cdkn1a/F2rl1/Ppp1r15a/Dusp5/Ndrg2/Adra2b/Fbp1/Gstp1/Il6/Met/Nifk/Cdkn1c/Trib3/Pkib/Bax/Kng1/Ptger3/Atxn1/Rgn/Gfra2/Cdkn2b/Bmp4/Npr3/Adarb1/Npm1/Pcp4/Gckr/Cav3/Lrp5/Mphosph10/Dusp9/Ier3/Uchl1/Dusp16/Gadd45b/Ace2/Sh3rf2/Spred3/Sfrp5/Gpr87/Abl1/Gprc5a/Ppp1r1b/Dmtn/Lpcat1/Prr5l/Cd109/Gpd1l/Lmo3/Marveld3/Ezr/Stk39/Lif/Dusp10/Ncs1/Camsap3/Trib1/Birc3/Fabp4/Nell1/Tgfb2/Socs3/Ptprr	64	BP
GO:0045936	negative regulation of phosphate metabolic process	64/1450	522/19509	5.15715e-05	0.000692609	0.000488802	Dag1/Cdkn1a/F2rl1/Ppp1r15a/Dusp5/Ndrg2/Adra2b/Fbp1/Gstp1/Il6/Met/Nifk/Cdkn1c/Trib3/Pkib/Bax/Kng1/Ptger3/Atxn1/Rgn/Gfra2/Cdkn2b/Bmp4/Npr3/Adarb1/Npm1/Pcp4/Gckr/Cav3/Lrp5/Mphosph10/Dusp9/Ier3/Uchl1/Dusp16/Gadd45b/Ace2/Sh3rf2/Spred3/Sfrp5/Gpr87/Abl1/Gprc5a/Ppp1r1b/Dmtn/Lpcat1/Prr5l/Cd109/Gpd1l/Lmo3/Marveld3/Ezr/Stk39/Lif/Dusp10/Ncs1/Camsap3/Trib1/Birc3/Fabp4/Nell1/Tgfb2/Socs3/Ptprr	64	BP
GO:0040008	regulation of growth	71/1450	596/19509	5.21179e-05	0.000697403	0.000492185	Cdkl5/Nrg1/Sqstm1/Acsl4/P2rx5/Wnt2/Cdh4/Cdkn1a/Dnajc2/Acacb/Epb41l3/Sphk1/Dnph1/Epha7/Sgk2/Bdnf/Eno1/Fbp1/G6pd/Gja1/Cgref1/Plcb1/Cxcl12/Fgfr2/Avpr1a/Gamt/Bmp4/Spp1/Tshr/Dpysl2/Hbegf/Hnf1b/Syt1/Krt17/Cdhr2/Gal/Fbln5/Cav3/Inhba/Frzb/Ifrd1/Sema4f/Sema3a/Cacna2d2/Tnfrsf12a/Wnt3a/Sptbn4/Rgma/Sfrp5/Foxs1/Abl1/Sfn/Clstn1/Sema7a/Bbc3/Ulk1/Bnipl/Igfbpl1/Taf9/Cxcl16/Stra8/Ezr/Gas6/Erbb4/Esm1/Lpar3/Mt2A/S10…	71	BP
GO:0045596	negative regulation of cell differentiation	74/1450	628/19509	5.2174e-05	0.000697403	0.000492185	Chadl/Nrg1/Dlk1/Csrp3/Ccl17/Epha7/Dnm3/Nme1/Bdnf/Fst/Iapp/Mbp/Myc/Reg3g/Ngef/Trib3/Sod2/Ptger3/Gnrh1/Bmp4/Bhlha15/Spp1/Cntn2/Fgf10/Mmp11/Pik3r1/Cd74/Nkx2-1/Hnf1b/Rcan1/Atf5/Abca5/Axin2/Gal/Cav3/Areg/Katna1/Lrp5/Shh/Frzb/Ifrd1/Arntl/Sema4f/Sema3a/Osr1/Mycn/Wnt3a/Gli2/Rgma/Noct/Trim62/Ephb2/Ccl9/Ostn/Ncor2/Ulk1/Dmtn/E2f1/Notch3/Erbb4/Ereg/Prmt1/Dusp10/Insig1/Lilrb3/Trpv4/Trib1/Nr2f1/Dynlt1/Sort1/Nm…	74	BP
GO:0043583	ear development	35/1450	233/19509	5.22585e-05	0.000697403	0.000492185	Hoxa1/Bdnf/Cebpa/Myc/Fgfr2/Pdgfra/Bmp4/Tshr/Fgf10/Aldh1a3/Prrx1/Cthrc1/Slitrk6/Atp8b1/Shh/Kcnk3/Frzb/Mycl/Osr1/Mycn/Celsr1/Wnt3a/Gli2/Mnda/Frem2/Ephb2/C1qtnf5/Itga8/Cytl1/Nr4a3/Insig1/Cys1/Tgfb2/Cdh1/Clic5	35	BP
GO:0031349	positive regulation of defense response	37/1450	252/19509	5.3299e-05	0.000709795	0.000500931	Ddx60/F2rl1/Pde5a/Gja1/Il6/Serpine1/Reg3g/Ptger3/PVR/Cnr1/Lgals9/Ccl6/Ccl24/Ffar2/Adora2b/Irf7/Aoc3/Ptgs2/C1qbp/Klre1/Dhx58/Tlr1/Mapkapk3/Tlr9/Ccl9/Tril/Traf3/Cadm1/Tnfrsf11a/Bpifb1/Rab7b/Ereg/Polr3g/Tnip3/Birc3/Fabp4/Cxcl1	37	BP
GO:0006633	fatty acid biosynthetic process	24/1450	135/19509	5.36993e-05	0.000713626	0.000503635	Ltc4s/Asah2/Ggt1/Acacb/Msmo1/Sphk1/Trib3/Rgn/Avpr1a/Alox5/Anxa1/Ptgis/Cd74/Aloxe3/Mecr/Ptgs2/Acss1/Thnsl2/Fasn/Insig1/Hacd1/Scd2/Fads1/Pdk4	24	BP
GO:0000054	ribosomal subunit export from nucleus	6/1450	11/19509	5.56299e-05	0.000734662	0.000518481	Npm1/Sdad1/Rrs1/Eif6/Nmd3/Ran	6	BP
GO:0033750	ribosome localization	6/1450	11/19509	5.56299e-05	0.000734662	0.000518481	Npm1/Sdad1/Rrs1/Eif6/Nmd3/Ran	6	BP
GO:0033753	establishment of ribosome localization	6/1450	11/19509	5.56299e-05	0.000734662	0.000518481	Npm1/Sdad1/Rrs1/Eif6/Nmd3/Ran	6	BP
GO:0043434	response to peptide hormone	57/1450	451/19509	5.67222e-05	0.00074753	0.000527562	Hadh/Dag1/Timp1/Eif4ebp1/Ptprn/Eif2b3/Cftr/Cyp2b1/Fbp1/Gja1/Gstp1/Il6/Met/Myc/Orm1/Serpine1/Reg3b/Trib3/Pfkfb1/Plcb1/Pnmt/Ccl2/Cxcl12/Serpina3n/Srd5a1/Adm/Hsd11b2/Slc2a4/Gnrh1/Anxa1/Fosl2/Pik3r1/Pkm/Anxa5/Plat/Gal/Mzb1/Areg/Arg1/Lrp5/Rarres2/Ldlr/Trim16/Mdm2/Ptprf/Blk/Nr4a3/Ereg/Insig1/Pln/Apex1/Cdo1/Sort1/Nme2/Fads1/Pdk4/Socs3	57	BP
GO:0050663	cytokine secretion	26/1450	153/19509	5.93352e-05	0.000780344	0.000550719	Casp4/F2rl1/Il6/Ncl/Tnfsf15/Anxa1/Lgals9/Ffar2/Lrrc32/RT1-Db1/Trim16/RGD1561778/Cd34/Ssc5d/Abl1/Ephb6/Rnf19b/Tlr9/C5/Cadm1/Tnfrsf9/Ezr/Gas6/Cd14/Clec5a/Chi3l1	26	BP
GO:0072524	pyridine-containing compound metabolic process	24/1450	136/19509	6.06874e-05	0.000796476	0.000562105	Pgd/Aldoc/Eno1/Fbp1/G6pd/Gapdh/Ldha/Me1/Myc/Fmo2/Pgk1/Tpi1/Hk3/Pkm/Fdx1/Ier3/Dhtkd1/Cyp2b2/Gpd1l/Nmrk1/Txnrd1/Gpd1/Pfkm/Taldo1	24	BP
GO:0030879	mammary gland development	27/1450	162/19509	6.10959e-05	0.00080018	0.000564719	Wnt2/Nme1/Met/Mst1/Vdr/Bax/Esr1/Fgfr2/Bmp4/Fgf10/Cav3/Areg/Arg1/Lrp5/Ccl11/Wnt3a/Gli2/Ncor2/Btrc/Irf6/Epha2/Tnfrsf11a/Fasn/Erbb4/Zfp703/Cdo1/Ptch1	27	BP
GO:0019221	cytokine-mediated signaling pathway	41/1450	292/19509	6.13224e-05	0.000801491	0.000565644	Cxcl2/Ptprn/F2rl1/Il1r2/Ccr3/Sphk1/Il13ra2/Cxcl3/Il6/Plcb1/Ccl2/Cxcl12/Il6st/F3/Cd74/Krt8/Ccl7/Ccl12/Ccl6/Ccl24/Grem2/Irf7/Ccl11/Krt18/Ccl20/Ccl21/Il17rb/Osmr/Cntfr/Ptprf/Ccl9/Ifitm3/Traf3/Tnfrsf11a/Gas6/Ereg/Il1rn/Lilrb3/Cxcl1/Ackr3/Socs3	41	BP
GO:0006066	alcohol metabolic process	42/1450	302/19509	6.26855e-05	0.000816794	0.000576444	Epm2a/Asah2/Sec14l2/Aldh1a2/Msmo1/Sphk1/Adh7/Adcyap1r1/Cebpa/Cftr/G6pd/Fgl1/Retsat/Sord/Vdr/Cyp7b1/Aldh1a3/Soat2/Chdh/Isyna1/Fdx1/Arv1/Gdpd3/Lrp5/Hmgcs1/Ldlr/Cyp39a1/Cyp27a1/Sgpp2/Gdpd1/Sgms2/Cln6/Pla2g15/Lpcat1/Gk5/Gde1/Insig1/Bche/Itpka/Abcg1/Idi1/Smpd3	42	BP
GO:0050670	regulation of lymphocyte proliferation	30/1450	189/19509	6.2751e-05	0.000816794	0.000576444	Cdkn1a/Il23a/Pde5a/Il6/Lmo1/Ripk3/Kng1/Gnrh1/Il6st/Bmp4/Cd80/Fgf10/Lgals9/Cd74/Gal/Mzb1/Lrrc32/RT1-Db1/Shh/Pla2g2d/Wnt3a/Mnda/RT1-Ba/RT1-Bb/Tnfsf9/Btla/Tnfsf13b/Tnfrsf13c/Clec4g/Lgals3	30	BP
GO:0010605	negative regulation of macromolecule metabolic process	210/1450	2202/19509	6.39016e-05	0.000830066	0.00058581	Relb/Ikzf4/Nrg1/Gtpbp4/Rbm3/Dag1/Aatf/Nfil3/Cdkn1a/Usp2/Dnajc2/Timp1/Pou2f3/Eif4ebp1/F2rl1/Erp29/Hmga1/Serpinb7/Anxa7/Il24/Wfdc18/Ppp1r15a/Dusp5/Ndrg2/Eif2b3/Nme1/Cebpa/Eno1/Fst/G6pd/Gapdh/Gja1/Gstp1/Hmox1/Il6/Met/Muc1/Myc/Lmo1/Nifk/Cdkn1c/Serpine1/Trib3/Rhox5/Plcb1/Pkib/Prkcg/Serpina3n/Vdr/Bax/Esr1/Kng1/Fgfr2/Atxn1/Rgn/Gfra2/Cdkn2b/Gclc/Bmp4/Ros1/Timp3/Adarb1/Atf3/Hbegf/Lgals9/Npm1/Pcp4/Pik3r1/P…	210	BP
GO:0072676	lymphocyte migration	15/1450	65/19509	6.50063e-05	0.00084269	0.00059472	Ripk3/Ccl2/Cxcl12/Lgals9/Ccl7/Ccl12/Ccl6/Ccl24/Ccl11/Ccl20/Ccl21/Ccl9/Artn/Cxcl16/Gas6	15	BP
GO:0060445	branching involved in salivary gland morphogenesis	9/1450	26/19509	6.60491e-05	0.000853674	0.000602471	Dag1/Lama5/Il6/Met/Fgfr2/Fgf10/Shh/Sema3a/Cdh1	9	BP
GO:0060485	mesenchyme development	33/1450	217/19509	6.6123e-05	0.000853674	0.000602471	Wnt2/Dag1/Aldh1a2/Lama5/Myc/Fgfr2/Bmp4/Actg2/Fgf10/Nkx2-1/Axin2/Actc1/Acta1/Shh/Frzb/Sema3a/Osr1/Bcl9l/Wnt3a/Epb4.1l5/Tead2/Trim62/Mdm2/Edn3/Thbs1/Plaur/Erbb4/Glipr2/Zfp703/Nrp2/Tgfb2/Hnrnpab/Olfm1	33	BP
GO:0019369	arachidonic acid metabolic process	14/1450	58/19509	6.69084e-05	0.000862058	0.000608389	Sphk1/Cyp2a3/Cyp2b1/Cyp2e1/Alox5/Cyp2d1/Aloxe3/Ptgs2/Alox12e/Cyp2j3/Cyp2b2/Cyp2f4/Cyp2c23/Fads1	14	BP
GO:0033189	response to vitamin A	11/1450	38/19509	6.78787e-05	0.000871019	0.000614713	Ltc4s/Aldh1a2/Gsr/Sftpb/Bdnf/Cyp1a1/Sftpa1/Arg1/Sftpc/Mmp9/Fads1	11	BP
GO:0043616	keratinocyte proliferation	11/1450	38/19509	6.78787e-05	0.000871019	0.000614713	Fst/Reg3g/Vdr/Fgf10/Ctsl/Slurp1/Sfn/Cd109/Irf6/Ereg/Ptch1	11	BP
GO:0009615	response to virus	43/1450	313/19509	6.87678e-05	0.000880645	0.000621506	Ddx60/Hilpda/LOC100362814/Aimp1/F2rl1/Hmga1/Il23a/Spon2/Unc13d/Oas1a/Cyp1a1/Eno1/Il6/Mx1/Odc1/Oas1b/Lgals9/Anxa5/Serpinb10/Mx2/Snrpd1/Isg20/Ifitm1/C1qbp/Isg15/Dhx58/Oasl/Gli2/Itpkc/Ddx21/Tlr9/Ifitm3/Traf3/Oas2/Oas3/Itgax/Cd207/Eif2s1/Cldn7/Ccdc36/Bcl3/Ackr3/Pdk4	43	BP
GO:1903531	negative regulation of secretion by cell	30/1450	190/19509	6.93206e-05	0.000885934	0.000625239	Hadh/F2rl1/Erp29/Il13ra2/Adra2b/Fst/Hmox1/Il6/Inha/Vsnl1/Ptger3/Cnr1/Anxa1/Lgals9/Anxa5/Maob/Adora1/Lrrc32/Rhbdf2/Cd34/Ssc5d/Ndufaf2/C5/Edn3/Tnfrsf9/Ezr/Gas6/Il1rn/Lif/Asic1	30	BP
GO:0090066	regulation of anatomical structure size	61/1450	496/19509	7.01784e-05	0.000895092	0.000631702	Cdkl5/Nrg1/Cdh4/F2rl1/Anxa7/Pde5a/Epha7/Adra2b/Atp1a2/Bdnf/Cftr/G6pd/Gja1/Cxcl12/Sod2/Tbxa2r/Tpm1/Kng1/Ptger3/Adm/Avpr1a/Htr2c/Aqp5/Gclc/Alox5/Aqp4/Spp1/Cntn2/Dpysl2/Npm1/Hnf1b/Rilp/Kng1l1/Ccl24/Cav3/Adora1/Adora2b/Ccl11/Tmod4/Ptgs2/Ifrd1/P2ry2/Sema4f/Sema3a/Ccl21/Tnfrsf12a/Wnt3a/Rgma/Abl1/Plekhh2/Sema7a/Ulk1/Edn3/Gja5/Ezr/Apln/Per2/Aqp3/Lpar3/Rab3b/Smpd3	61	BP
GO:0008630	intrinsic apoptotic signaling pathway in response to DNA damage	20/1450	104/19509	7.09987e-05	0.000903736	0.000637802	Nupr1/Cdkn1a/Hmox1/Muc1/Myc/Cxcl12/Sod2/Bax/Pik3r1/Cd74/Ier3/Sfn/Bbc3/Aen/Phlda3/Epha2/E2f1/Bcl3/Rps27l/Ackr3	20	BP
GO:0006865	amino acid transport	25/1450	146/19509	7.18236e-05	0.000912053	0.000643672	Slc6a20/Slc7a10/Slc38a4/Slc38a5/Bdnf/Myc/Ntrk2/Avpr1a/Htr2c/Dpysl2/Slc7a1/Arg1/Adora1/Ace2/Slc7a4/Slc1a4/Slc16a12/Slc7a11/Nfkbie/Slc11a1/Slc3a2/Slc7a5/Cacnb4/Il1rn/Per2	25	BP
GO:0008610	lipid biosynthetic process	60/1450	486/19509	7.19398e-05	0.000912053	0.000643672	Acsl4/Ltc4s/Asah2/Sec14l2/Timp1/Ggt1/Aldh1a2/Acacb/Pik3c2g/Msmo1/Dhrs9/Sphk1/Cftr/Cyp1a1/G6pd/Trib3/Vdr/Pla2g16/Srd5a1/Rgn/Avpr1a/Fgfr4/Htr2c/Alox5/Thrsp/Anxa1/Cyp7b1/Pik3r1/Ptgis/Cd74/Aldh1a3/Aloxe3/RGD1564463/Isyna1/Fdx1/Adora2b/Mecr/Ptgs2/Acss1/Hmgcs1/Baat/Thnsl2/Ldlr/Cyp39a1/Cyp27a1/Gpat3/Sgms2/Lpcat1/Fasn/Insig1/B4galnt1/Hacd1/Mogat2/Gal3st1/Scd2/Fads1/Abcg1/Idi1/Pdk4/Smpd3	60	BP
GO:0019362	pyridine nucleotide metabolic process	23/1450	129/19509	7.27286e-05	0.00091838	0.000648137	Pgd/Aldoc/Eno1/Fbp1/G6pd/Gapdh/Ldha/Me1/Myc/Fmo2/Pgk1/Tpi1/Hk3/Pkm/Fdx1/Ier3/Dhtkd1/Gpd1l/Nmrk1/Txnrd1/Gpd1/Pfkm/Taldo1	23	BP
GO:0046496	nicotinamide nucleotide metabolic process	23/1450	129/19509	7.27286e-05	0.00091838	0.000648137	Pgd/Aldoc/Eno1/Fbp1/G6pd/Gapdh/Ldha/Me1/Myc/Fmo2/Pgk1/Tpi1/Hk3/Pkm/Fdx1/Ier3/Dhtkd1/Gpd1l/Nmrk1/Txnrd1/Gpd1/Pfkm/Taldo1	23	BP
GO:0019229	regulation of vasoconstriction	16/1450	73/19509	7.30214e-05	0.000920244	0.000649453	Pde5a/Adra2b/Atp1a2/Gja1/Tbxa2r/Ptger3/Adm/Avpr1a/Htr2c/Alox5/Ptgs2/Abl1/Edn3/Gja5/Apln/Per2	16	BP
GO:0032944	regulation of mononuclear cell proliferation	30/1450	191/19509	7.65037e-05	0.000961769	0.000678759	Cdkn1a/Il23a/Pde5a/Il6/Lmo1/Ripk3/Kng1/Gnrh1/Il6st/Bmp4/Cd80/Fgf10/Lgals9/Cd74/Gal/Mzb1/Lrrc32/RT1-Db1/Shh/Pla2g2d/Wnt3a/Mnda/RT1-Ba/RT1-Bb/Tnfsf9/Btla/Tnfsf13b/Tnfrsf13c/Clec4g/Lgals3	30	BP
GO:0007420	brain development	88/1450	788/19509	7.66199e-05	0.000961769	0.000678759	Hoxa1/Nrg1/Wnt2/Casp4/Wnt2b/Aldh1a2/Kcnh2/Cntn1/Hspg2/Sphk1/Ndrg2/Epha7/Nme1/G6pd/Ldha/Mbp/Met/Myc/Faim2/Plcb1/Cxcl12/Bax/Ptger3/Srd5a1/Fgfr2/Ntrk2/Avpr1a/Anxa3/Bmp4/Cntn2/Ccng1/Dpysl2/Fgf10/Nes/Ptprs/Nkx2-1/Hnf1b/Scn5a/Syt1/Maob/Aldh1a3/Ak3/Atf5/Plxna2/Inhba/Aars/Lrp2/Phlda1/Shh/S100a1/Kcnk3/Ndst1/Hmgcs1/Sema3a/Wnt3a/Gli2/Pcdh9/Slc7a11/Ccdc141/Sema6d/Abl1/Ephb2/Sema7a/Bbc3/Bysl/Ncor2/Ulk1/Lrp8/C…	88	BP
GO:0002691	regulation of cellular extravasation	8/1450	21/19509	7.72777e-05	0.000968109	0.000683233	Ripk3/Plcb1/Ccl2/Cxcl12/Ptger3/Selp/Ccl21/Pdgfd	8	BP
GO:0060307	regulation of ventricular cardiac muscle cell membrane repolarization	7/1450	16/19509	7.76384e-05	0.00097071	0.000685068	Kcnh2/Kcne2/Gja1/Scn5a/Cav3/Ank2/Gja5	7	BP
GO:0043603	cellular amide metabolic process	104/1450	967/19509	7.93507e-05	0.000990165	0.000698799	LOC100360522/LOC100360573/LOC100362684/LOC100911372/LOC103693375/LOC103694404/Asah2/Rbm3/Ggt1/Eif4ebp1/Gsr/Rps20/Rplp1/Mmp13/Ppp1r15a/Eif2b3/Cebpa/G6pd/Gapdh/Gspt1/Gstp1/Il6/Mme/Sod2/Vars/Gclc/Mmp7/Gss/Npm1/Asns/Sars/Mrps34/Rars/Aloxe3/Eif4a1/Eif5a/Krt17/Yars2/Aimp2/Eif3b/Pa2g4/Eprs/Corin/Eef1e1/Aldh5a1/Vnn1/Rpl17/Nars/Lars/Aars/Eif3a/Arg1/Rps17/Rps6/Cars/Mrps18b/Enc1/Tars/Bdh2/Eif2s2/C1qbp/Gars/…	104	BP
GO:0001558	regulation of cell growth	47/1450	355/19509	8.13394e-05	0.00101113	0.000713592	Cdkl5/Nrg1/Acsl4/Cdh4/Cdkn1a/Dnajc2/Epb41l3/Sphk1/Dnph1/Epha7/Sgk2/Bdnf/Eno1/Fbp1/Cgref1/Cxcl12/Avpr1a/Spp1/Dpysl2/Hbegf/Syt1/Krt17/Cdhr2/Gal/Fbln5/Cav3/Inhba/Frzb/Ifrd1/Sema4f/Sema3a/Tnfrsf12a/Wnt3a/Rgma/Abl1/Sfn/Clstn1/Sema7a/Ulk1/Igfbpl1/Taf9/Cxcl16/Esm1/Lpar3/S100a10/Tgfb2/Socs3	47	BP
GO:0006690	icosanoid metabolic process	20/1450	105/19509	8.16685e-05	0.00101113	0.000713592	Ltc4s/Ggt1/Sphk1/Cyp2a3/Cyp2b1/Cyp2e1/Avpr1a/Alox5/Anxa1/Ptgis/Cd74/Cyp2d1/Aloxe3/Ptgs2/Alox12e/Cyp2j3/Cyp2b2/Cyp2f4/Cyp2c23/Fads1	20	BP
GO:1901568	fatty acid derivative metabolic process	20/1450	105/19509	8.16685e-05	0.00101113	0.000713592	Ltc4s/Ggt1/Sphk1/Cyp2a3/Cyp2b1/Cyp2e1/Avpr1a/Alox5/Anxa1/Ptgis/Cd74/Cyp2d1/Aloxe3/Ptgs2/Alox12e/Cyp2j3/Cyp2b2/Cyp2f4/Cyp2c23/Fads1	20	BP
GO:2000241	regulation of reproductive process	20/1450	105/19509	8.16685e-05	0.00101113	0.000713592	Nupr1/Timp1/Pde5a/Plcb1/Esr1/Fgfr2/Gnrh1/Cnr1/Bmp4/Plau/Glra1/Plat/Tekt3/Inhba/Shh/P2ry2/C1qbp/Sema3a/Wdr77/Rspo1	20	BP
GO:0036296	response to increased oxygen levels	13/1450	52/19509	8.2003e-05	0.00101132	0.000713727	Cdkn1a/Sftpb/Bdnf/Cyp1a1/Serpine1/Sftpa1/Sod2/Pdgfra/Alox5/Plau/Sftpc/Txnrd1/Mmp9	13	BP
GO:0055093	response to hyperoxia	13/1450	52/19509	8.2003e-05	0.00101132	0.000713727	Cdkn1a/Sftpb/Bdnf/Cyp1a1/Serpine1/Sftpa1/Sod2/Pdgfra/Alox5/Plau/Sftpc/Txnrd1/Mmp9	13	BP
GO:0006469	negative regulation of protein kinase activity	31/1450	201/19509	8.31167e-05	0.00102306	0.000722015	Cdkn1a/Dusp5/Gstp1/Il6/Cdkn1c/Trib3/Pkib/Kng1/Rgn/Cdkn2b/Bmp4/Adarb1/Npm1/Pcp4/Cav3/Lrp5/Dusp9/Uchl1/Dusp16/Gadd45b/Spred3/Sfrp5/Abl1/Gprc5a/Ppp1r1b/Dusp10/Ncs1/Trib1/Fabp4/Nell1/Socs3	31	BP
GO:0051480	cytosolic calcium ion homeostasis	39/1450	277/19509	8.63741e-05	0.0010611	0.000748857	Cxcl2/F2rl1/Ryr3/Cxcl3/Adcyap1r1/Atp1a2/Gja1/Tbxa2r/Bax/Esr1/Kng1/Ptger3/Adm/Avpr1a/Htr2c/Il6st/Pdgfra/Bmp4/Tac4/Eif5a/Cav3/Casq2/Kcnk3/P2ry2/Ccl21/Abl1/Bbc3/Ank2/Cd19/Clec4b2/Fxyd1/Nmur2/Pln/Lpar3/Trpv4/Casq1/Cxcl1/Tgfb2/Smpd3	39	BP
GO:0044260	cellular macromolecule metabolic process	619/1450	7418/19509	8.711e-05	0.00106612	0.000752406	Abo/Fam83g/LOC100360522/LOC100360573/LOC100360977/Relb/Snrpa1/LOC100361898/Ikzf4/Cyhr1/LOC100362684/Cdkl5/LOC100909712/LOC100911372/Nupr1/Nynrin/Hoxa1/LOC103693375/LOC103694404/Nrg1/Sqstm1/Epm2a/Pde6h/Gtpbp4/Wnt2/Rbm3/Dag1/Map2k6/Aatf/Nfil3/Casp4/Cdkn1a/Usp2/Dnajc2/Sec14l2/Timp1/Pou2f3/Csf2/Eif4ebp1/Ptprn/F2rl1/Pik3c2g/Pcdh12/Kcnh2/Ccr3/Erp29/Hmga1/Serpinb7/Prdx1/Cntn1/Csrp3/Klhl41/Rps20/Rplp1/Il…	619	BP
GO:1903532	positive regulation of secretion by cell	47/1450	356/19509	8.71198e-05	0.00106612	0.000752406	Casp4/F2rl1/Sphk1/Mmp13/Unc13d/Cftr/Gja1/Il6/Plcb1/Cxcl12/Vsnl1/Avpr1a/Ncl/Htr2c/Sdc1/Tnfsf15/Dpysl2/Lgals9/Pcp4/Rab3a/Glra1/Syt1/Gal/Ffar2/Adora2b/RT1-Db1/Trim16/RGD1561778/Cd34/Abl1/Exph5/C5/Cadm1/Blk/Edn3/Ezr/Apln/Syt7/Cd14/Lif/Pfkm/Ncs1/Clec5a/Tgfb2/Lgals3/Nnat/Smpd3	47	BP
GO:0097190	apoptotic signaling pathway	66/1450	553/19509	8.9537e-05	0.00109359	0.000771792	Nupr1/Nrg1/Casp4/Cdkn1a/Csf2/Erp29/Gzmb/Gstp1/Hmox1/Muc1/Myc/Bmf/Serpine1/Ripk3/Trib3/Faim2/Cxcl12/Sod2/Vdr/Bax/Mal/Gclc/Atf3/Fgf10/Lgals9/Pik3r1/Ptgis/Cd74/Krt8/G0s2/Eef1e1/Vnn1/Inhba/Perp/Ier3/Krt18/Shh/Mllt11/Eda2r/Tp53inp1/Tnfrsf12a/Nle1/Siglec1/Sfn/Map3k7/Noc2l/Bbc3/Aen/Creb3l1/Chac1/Phlda3/Epha2/E2f1/Thbs1/Plaur/Lmna/Fhit/Mybbp1a/Bcl3/Rps27l/Atf4/Mmp9/Tgfb2/Sort1/Lgals3/Ackr3	66	BP
GO:0033559	unsaturated fatty acid metabolic process	21/1450	114/19509	9.0837e-05	0.00110734	0.000781492	Ltc4s/Ggt1/Sphk1/Cyp2a3/Cyp2b1/Cyp2e1/Avpr1a/Alox5/Anxa1/Ptgis/Cd74/Cyp2d1/Aloxe3/Ptgs2/Alox12e/Cyp2j3/Cyp2b2/Cyp2f4/Cyp2c23/Scd2/Fads1	21	BP
GO:0044093	positive regulation of molecular function	148/1450	1477/19509	9.21894e-05	0.00111956	0.000790116	Cdkl5/Nrg1/Ltc4s/Pde6h/Wnt2/Map2k6/Casp4/Cdkn1a/Sec14l2/Plaa/Erp29/Csrp3/Il23a/Il24/Sphk1/Dkc1/Ppp1r15a/Adap1/Pde5a/Kcne2/Eif2b3/Avpi1/Sgk2/Nme1/Adcyap1r1/Adra2b/Bdnf/Cftr/Eno1/Il6/Met/Myc/Ngef/Ripk3/Trib3/Pfkfb1/Plcb1/Ccl2/Tnnt2/Tpm1/Vdr/Bax/Esr1/Fgfr2/Tnfrsf8/Rgn/Fgfr4/Pdgfra/Tnfsf15/Anxa3/Bmp4/Npr3/Tshr/Fgf10/Fosl1/Lgals9/Npm1/Rab3a/Sele/F3/Cd74/Guca2a/Gckr/Cthrc1/Parm1/Rangrf/Ccl7/Ccl12/Ccl6/…	148	BP
GO:0006942	regulation of striated muscle contraction	17/1450	82/19509	9.21926e-05	0.00111956	0.000790116	Kcnh2/Pde5a/Kcne2/Atp1a2/Scn5a/Cav3/Casq2/Adora1/Mybpc3/Ace2/Dmpk/Ank2/Gpd1l/Gja5/Fxyd1/Pln/Casq1	17	BP
GO:0035295	tube development	77/1450	672/19509	9.36477e-05	0.00113285	0.0007995	Hoxa1/Wnt2/Dag1/Cdkn1a/Wnt2b/Eif4ebp1/Tnc/Aldh1a2/Lama5/Epha7/Bdnf/Cebpa/Cftr/Cyp1a1/Gja1/Met/Mst1/Myc/Reg3b/Cxcl12/Vdr/Bax/Esr1/Lox/Fgfr2/Adm/Atxn1/Fgfr4/Sdc1/Pdgfra/Bmp4/Mgp/Fgf10/Rab3a/Nkx2-1/Hnf1b/Cthrc1/Clmp/Aimp2/Plxna2/Crlf1/Cav3/Areg/Hhip/Arg1/Lrp5/Ccl11/Shh/Sema3e/Rarres2/Osr1/Mycn/Celsr1/Wnt3a/Traf4/Gli2/Epb4.1l5/Tead2/Rgma/Sfrp5/Map3k7/Tgif1/Ncor2/Btrc/Epha2/Foxp2/Cfc1/Gja5/Phgdh/Nr4a3…	77	BP
GO:0050880	regulation of blood vessel size	27/1450	166/19509	9.38237e-05	0.00113285	0.0007995	F2rl1/Pde5a/Adra2b/Atp1a2/Cftr/G6pd/Gja1/Sod2/Tbxa2r/Kng1/Ptger3/Adm/Avpr1a/Htr2c/Gclc/Alox5/Kng1l1/Adora1/Adora2b/Ptgs2/P2ry2/Abl1/Edn3/Gja5/Apln/Per2/Smpd3	27	BP
GO:0055001	muscle cell development	27/1450	166/19509	9.38237e-05	0.00113285	0.0007995	Csrp3/Klhl41/Met/Tnnt2/Tpm1/Adm/Sdc1/Pdgfra/Bmp4/Krt8/Rcan1/Cav3/Casq2/Actc1/Acta1/Tmod4/Uchl1/Mybpc3/Cacna2d2/Krt19/Ank2/Flnc/Cacnb4/Lmna/Fhl2/Casq1/Actn1	27	BP
GO:0070098	chemokine-mediated signaling pathway	15/1450	67/19509	9.41668e-05	0.00113483	0.000800898	Cxcl2/Ccr3/Cxcl3/Ccl2/Cxcl12/Ccl7/Ccl12/Ccl6/Ccl24/Ccl11/Ccl20/Ccl21/Ccl9/Cxcl1/Ackr3	15	BP
GO:0001676	long-chain fatty acid metabolic process	18/1450	90/19509	9.48515e-05	0.00114092	0.000805191	Acsl4/Asah2/Sphk1/Acsbg1/Acot2/Cyp2a3/Cyp2b1/Cyp2e1/Alox5/Cyp2d1/Aloxe3/Ptgs2/Alox12e/Cyp2j3/Cyp2b2/Cyp2f4/Cyp2c23/Fads1	18	BP
GO:0009410	response to xenobiotic stimulus	19/1450	98/19509	9.52161e-05	0.00114313	0.000806755	Ugt1a7c/Cyp1a1/Cyp2a3/Cyp2b1/Gstp1/Fmo2/Cyp2e1/Gclc/Gss/Cyp2d1/Pon3/Cyp2j3/Cyp2b2/Rorc/E2f1/Cyp2f4/Aox1/Sult1a1/Cyp2c23	19	BP
GO:0051260	protein homooligomerization	40/1450	288/19509	9.54582e-05	0.00114387	0.000807277	P2rx5/Acacb/Kcnj12/Kcnc3/Aldoc/Fbp1/Hmox1/Ivd/Bmf/Reg3b/Ripk3/Sod2/Bax/Slc22a1/Aqp4/Npm1/Anxa5/Glra1/Ak3/Tmem120a/Olfm4/Aldh5a1/Arg1/Shmt2/Impdh2/Thg1l/Scube1/Bbc3/Angptl4/Kctd8/Tnfrsf9/Sftpc/Pln/Cldn7/Pfkm/Kcnd3/Asic1/Nell1/Cdh1/Rxrg	40	BP
GO:0051186	cofactor metabolic process	44/1450	328/19509	9.98596e-05	0.00119436	0.000842906	Pgd/Ak6/Acacb/Acot2/Aldoc/Cyp1a1/Eno1/Fbp1/G6pd/Gapdh/Hmox1/Ldha/Me1/Myc/Fmo2/Pgk1/Pnmt/Tpi1/Hk3/Gamt/Pkm/Vnn1/Fdx1/Pank1/Ier3/Bdh2/Acss1/Baat/Aldh1l2/Shmt2/Adck3/Dhtkd1/Mccc2/Them5/Gpd1l/Nmrk1/Acot1/Fasn/Txnrd1/Gpd1/Pfkm/Mthfd2/Taldo1/Pdk4	44	BP
GO:0030104	water homeostasis	13/1450	53/19509	0.000101334	0.00120971	0.000853737	Anxa7/Bpifa1/Scnn1b/Scnn1g/Tbxa2r/Aqp5/Aqp4/Aloxe3/Cldn4/Sfn/Aqp3/Trpv4/Cdh1	13	BP
GO:0009117	nucleotide metabolic process	72/1450	620/19509	0.000103707	0.0012287	0.000867139	Pgd/LOC100363502/Ak6/Acacb/Dnph1/Pde5a/Nme1/Oas1a/Adcyap1r1/Adra2b/Aldoc/Atp1a2/Bdnf/Eno1/Fbp1/G6pd/Gapdh/Ldha/Me1/Gucy2g/Myc/Fmo2/Pgk1/Tpi1/Ptger3/Adm/Hk3/Htr2c/Cox8b/Npr3/Tshr/Pkm/Guca2a/Ak3/Upp1/Fdx1/Adora2b/Pank1/Papss2/Ier3/Prps1/Pde1b/Gars/Impdh2/Slc25a23/Adcy9/Uck2/Nudt9/Adcy1/Gpr87/Ctps1/Ndufa10l1/Gfpt2/Ostn/Dhtkd1/Mccc2/Gpd1l/Oas2/Thbs1/Nmrk1/Acpp/Txnrd1/Cacnb4/Fhit/Gpd1/Adcy3/Pfkm/Pde1a…	72	BP
GO:0035150	regulation of tube size	27/1450	167/19509	0.000104141	0.0012287	0.000867139	F2rl1/Pde5a/Adra2b/Atp1a2/Cftr/G6pd/Gja1/Sod2/Tbxa2r/Kng1/Ptger3/Adm/Avpr1a/Htr2c/Gclc/Alox5/Kng1l1/Adora1/Adora2b/Ptgs2/P2ry2/Abl1/Edn3/Gja5/Apln/Per2/Smpd3	27	BP
GO:0003093	regulation of glomerular filtration	6/1450	12/19509	0.000104249	0.0012287	0.000867139	F2rl1/Gja1/Adora1/Emp2/Gja5/Gas6	6	BP
GO:0000055	ribosomal large subunit export from nucleus	5/1450	8/19509	0.000104281	0.0012287	0.000867139	Npm1/Sdad1/Rrs1/Nmd3/Ran	5	BP
GO:0035879	plasma membrane lactate transport	5/1450	8/19509	0.000104281	0.0012287	0.000867139	Myc/Slc16a1/Slc16a12/Slc16a5/Slc16a3	5	BP
GO:0051547	regulation of keratinocyte migration	5/1450	8/19509	0.000104281	0.0012287	0.000867139	Serpine1/Hbegf/Fgf10/Epb41l4b/Mmp9	5	BP
GO:0051549	positive regulation of keratinocyte migration	5/1450	8/19509	0.000104281	0.0012287	0.000867139	Serpine1/Hbegf/Fgf10/Epb41l4b/Mmp9	5	BP
GO:1903034	regulation of response to wounding	48/1450	369/19509	0.000106099	0.00124779	0.000880618	P2rx5/Ggt1/F2rl1/Pde5a/Gja1/Il6/Myc/Serpine1/Reg3g/Kng1/Ptger3/Cnr1/Pdgfra/Spp1/Hbegf/Ptgis/Plau/Selp/Anxa5/Ccl6/Ccl24/Susd4/Ffar2/Adora1/Adora2b/Ier3/RT1-Db1/Aoc3/Ptgs2/C1qbp/Tnfrsf12a/Cd34/Rgma/Sbno2/Sema7a/Tlr9/Ptprf/Ccl9/Dmtn/Cd109/Thbs1/Tnfrsf11a/Stk39/Anxa2/Dusp10/Fabp4/Tnfaip6/Socs3	48	BP
GO:0006970	response to osmotic stress	18/1450	91/19509	0.000110142	0.00129295	0.000912485	Relb/Anxa7/Slc2a1/Sord/Bax/Slc2a4/Aqp4/Pcp4/Nkx2-1/Serpinb6/Mapk13/Mlc1/Marveld3/Tsc22d2/Stk39/Nolc1/Trpv4/Tsc22d3	18	BP
GO:0060537	muscle tissue development	50/1450	390/19509	0.000110977	0.00130033	0.000917697	Nupr1/Nrg1/P2rx5/Wnt2/Usp2/Aldh1a2/Csrp3/Hspg2/Klhl41/Bdnf/Gja1/Met/Myc/Tnnt2/Tpm1/Fgfr2/Pdgfra/Bmp4/Atf3/Rcan1/Cav3/Tnni3/Actc1/Acta1/Shh/Mybpc3/Ifrd1/Arntl/Osr1/Bcl9l/Wnt3a/Tiparp/Bcl9/Msc/Ifitm3/Ly6e/Itga8/Maff/Foxp2/Gja5/Erbb4/Lmna/Fhl2/Pln/Casq1/Ppp1r13l/Actn1/Tgfb2/Tsc22d3/Rxrg	50	BP
GO:0045766	positive regulation of angiogenesis	22/1450	124/19509	0.000111506	0.00130412	0.000920372	Ccr3/Sphk1/Cysltr2/Hmox1/Serpine1/Tbxa2r/Adm/Anxa3/Ptgis/F3/Ccl24/Ccl11/Ptgs2/Cd34/Srpx2/C5/Adm2/Thbs1/Ereg/Mmp9/Lgals3/Chi3l1	22	BP
GO:0031668	cellular response to extracellular stimulus	56/1450	452/19509	0.000112503	0.00131336	0.000926891	LOC100362814/LOC103689968/Sqstm1/P2rx5/Ltc4s/Cdkn1a/Wnt2b/Tnc/Sphk1/Ppp1r15a/Nme1/Gstp1/Hmox1/Ldha/Slc2a1/Vdr/Srd5a1/Avpr1a/Cdkn2b/Bhlha15/Atf3/Fosl1/Asns/Anxa5/Ctsl/Serpinb10/Emc6/Upp1/Ctsk/Snrpd1/Adora2b/Slc22a3/Kcnk3/Tp53inp1/Zfp593/Plod2/Slc1a4/Itpkc/Mdm2/Rab33a/Ulk1/C5/Atg9b/Eif2s1/Gas6/Mybbp1a/Aoc1/Nrbp2/U2af1/Atf4/Mmp9/Fez1/Nme2/Nsfl1c/Fads1/Pdk4	56	BP
GO:0034765	regulation of ion transmembrane transport	48/1450	370/19509	0.000113339	0.00131889	0.000930791	Kcnj4/Fxyd3/Kcnh2/Kcnj12/Kcnc3/Kcnj15/Kcne2/Atp1a2/Cftr/Gja1/Grin2d/Tmem37/Serpine1/Bpifa1/Ccl2/Ptger3/Rgn/Bmp4/Scn5a/Rangrf/Tesc/Gal/Cav3/Casq2/S100a1/Clic3/Kcnj5/Cacna2d2/Neto2/Tlr9/Ank2/Gpd1l/Edn3/Thbs1/Cracr2a/Gja5/Kcnj3/Stk39/Cacnb4/Fxyd1/Scn7a/Pln/Kcnd3/Kcnip3/Mmp9/Lgals3/Clic5/Kcnj13	48	BP
GO:0060602	branch elongation of an epithelium	8/1450	22/19509	0.000113547	0.00131889	0.000930791	Tnc/Esr1/Fgfr2/Bmp4/Fgf10/Hnf1b/Areg/Shh	8	BP
GO:0048247	lymphocyte chemotaxis	11/1450	40/19509	0.0001136	0.00131889	0.000930791	Ccl2/Ccl7/Ccl12/Ccl6/Ccl24/Ccl11/Ccl20/Ccl21/Ccl9/Cxcl16/Gas6	11	BP
GO:1901652	response to peptide	60/1450	495/19509	0.000120356	0.00139222	0.000982546	Hadh/Dag1/Timp1/Eif4ebp1/Ptprn/Eif2b3/Cftr/Cyp2b1/Fbp1/Gja1/Gstp1/Il6/Met/Myc/Orm1/Serpine1/Reg3b/Trib3/Pfkfb1/Plcb1/Pnmt/Ccl2/Cxcl12/Serpina3n/Srd5a1/Adm/Avpr1a/Hsd11b2/Slc2a4/Gnrh1/Anxa1/Fosl2/Pik3r1/Pkm/Anxa5/Plat/Gfer/Gal/Mzb1/Areg/Arg1/Lrp5/Rarres2/Ldlr/Trim16/Mdm2/Ptprf/Blk/Nr4a3/Ereg/Insig1/Pln/Apex1/Cdo1/Sort1/Nme2/Fads1/Klf15/Pdk4/Socs3	60	BP
GO:0060425	lung morphogenesis	14/1450	61/19509	0.000120356	0.00139222	0.000982546	Wnt2/Dag1/Wnt2b/Tnc/Fgfr2/Bmp4/Fgf10/Nkx2-1/Hhip/Shh/Celsr1/Foxp2/Cfc1/Lif	14	BP
GO:0006733	oxidoreduction coenzyme metabolic process	24/1450	142/19509	0.000122499	0.00141443	0.000998219	Pgd/Aldoc/Eno1/Fbp1/G6pd/Gapdh/Ldha/Me1/Myc/Fmo2/Pgk1/Tpi1/Hk3/Pkm/Fdx1/Ier3/Adck3/Dhtkd1/Gpd1l/Nmrk1/Txnrd1/Gpd1/Pfkm/Taldo1	24	BP
GO:0006814	sodium ion transport	30/1450	196/19509	0.000123488	0.0014211	0.00100293	Fxyd3/Cntn1/Slc38a4/Sgk2/Atp1a2/Bpifa1/Scnn1b/Scnn1g/Slc5a1/Scn5a/Prss30/Rangrf/Tesc/Cav3/Slc4a5/Dmpk/Sptbn4/Slc4a11/Slc24a4/Gpd1l/Nkain1/Slc13a4/Fxyd1/Scn7a/Slc13a2/Asic1/Cxcl1/Slc34a2/Atp1b4/Slc24a3	30	BP
GO:0002577	regulation of antigen processing and presentation	7/1450	17/19509	0.000123525	0.0014211	0.00100293	Tap2/RT1-DOa/Cd74/RT1-Bb/Slc11a1/Thbs1/Clec4b2	7	BP
GO:0010720	positive regulation of cell development	64/1450	538/19509	0.000125056	0.00143427	0.00101222	Cdkl5/Nrg1/Wnt2/Cdh4/Cntn1/Sphk1/Pde5a/Nme1/Unc13d/Adra2b/Bdnf/Il6/Met/Myc/Cxcl12/Vdr/Bax/Rnf112/Atxn1/Ntrk2/Il6st/Cnr1/Bmp4/Pcp4/Syt1/Olfm4/Axin2/Enc1/Shh/P2ry2/C1qbp/Sema3a/Bcl9l/Tnfrsf12a/Wnt3a/Gli2/Epb4.1l5/Rgma/Abl1/Ptprd/Foxo6/Ephb2/Sema7a/Tgif1/Ptprf/Ranbp1/Dmtn/Lrp8/Obsl1/Rgs6/Lif/Lpar3/Glipr2/Zfp703/Trib1/Aspa/Itpka/Fez1/S100a10/Tgfb2/Nme2/Robo2/Stmn2/Olfm1	64	BP
GO:1903202	negative regulation of oxidative stress-induced cell death	10/1450	34/19509	0.000125123	0.00143427	0.00101222	Met/Reg3b/Sod2/Hk3/Gfer/Pycr1/Vnn1/Nr4a3/Atf4/Ngb	10	BP
GO:0001764	neuron migration	25/1450	151/19509	0.000125634	0.00143753	0.00101452	Cdkl5/Nrg1/Gja1/Met/Cxcl12/Bax/Ntrk2/Gnrh1/Cntn2/Nkx2-1/Katna1/Sema3a/Flrt2/Celsr1/Astn1/Unc5d/Pomgnt2/Gas6/Erbb4/Nrp2/Nr2f1/Celsr2/Cdh1/Gfra3/Olfm1	25	BP
GO:0065003	macromolecular complex assembly	147/1450	1476/19509	0.000129827	0.00148284	0.0010465	LOC100360205/LOC100909441/LOC100912076/Nupr1/Nrg1/Sqstm1/Ces1d/P2rx5/Csf2/Eif4ebp1/Acacb/Kcnh2/Kcnj12/Hmga1/Kcnc3/Nip7/Oas1a/Aldoc/Fbp1/Gja1/Hist1h1t/Hmox1/Ivd/Me1/Tubb3/Bmf/Reg3b/Ripk3/Slc2a1/Sod2/Tap2/Tnnt2/Tpm1/Bax/Slc22a1/Aqp4/Mgp/Fosl1/Npm1/Cd74/Hnf1b/Selp/Anxa5/Glra1/Soat2/Ak3/Micall2/Eif3b/Tmem120a/Ccl24/Ipo4/Olfm4/Aldh5a1/Cav3/Mzb1/Snrpd1/Casq2/Eif3a/Znhit6/Arg1/Rps17/Rps6/Hbe1/Ccl11/RT1-…	147	BP
GO:0050707	regulation of cytokine secretion	23/1450	134/19509	0.000132412	0.00150963	0.00106541	Casp4/F2rl1/Il6/Ncl/Tnfsf15/Anxa1/Lgals9/Ffar2/Lrrc32/RT1-Db1/Trim16/RGD1561778/Cd34/Ssc5d/Abl1/Tlr9/C5/Cadm1/Tnfrsf9/Ezr/Gas6/Cd14/Clec5a	23	BP
GO:0072332	intrinsic apoptotic signaling pathway by p53 class mediator	15/1450	69/19509	0.000134132	0.00152651	0.00107732	Nupr1/Cdkn1a/Muc1/Bax/Cd74/Perp/Eda2r/Bbc3/Aen/Phlda3/E2f1/Fhit/Mybbp1a/Bcl3/Rps27l	15	BP
GO:0007623	circadian rhythm	32/1450	216/19509	0.000139767	0.00158685	0.0011199	Relb/Nfil3/Usp2/Sftpb/Dbp/Ddc/Il6/Prkcg/Sftpa1/Ptger3/Srd5a1/Cyp7b1/Fosl2/Nkx2-1/Hnf1b/Adora1/Arntl/Cldn4/Adcy1/Noct/Npas2/Btrc/Ciart/Rorc/Tnfrsf11a/Sftpc/Mybbp1a/Per2/Per3/Atf4/Bhlhe40/Timeless	32	BP
GO:1903524	positive regulation of blood circulation	20/1450	109/19509	0.000139935	0.00158685	0.0011199	F2rl1/Pde5a/Cftr/Gja1/Tbxa2r/Tpm1/Ptger3/Adm/Avpr1a/Htr2c/Alox5/Scn5a/Adora2b/Ptgs2/Ace2/Abl1/Edn3/Gja5/Apln/Tgfb2	20	BP
GO:0017144	drug metabolic process	14/1450	62/19509	0.000144951	0.00164079	0.00115797	Cyp1a1/Cyp2a3/Cyp2b1/Fmo2/Cyp2e1/Cyp2d1/Cyp2j3/Cyp2b2/Cyp2f4/Aox1/Sult1a1/Cyp2c23/Fmo3/Dpep1	14	BP
GO:0009636	response to toxic substance	35/1450	245/19509	0.00014579	0.00164735	0.0011626	Nupr1/Cdkn1a/Prdx1/Ppp1r15a/Cyp1a1/Ddc/Nqo1/Gstp1/Il6/Mbp/Ccl2/Sod2/Bax/Srd5a1/Rgn/Sdc1/Fosl2/Alpl/Asns/Maob/Gfer/Hid1/Fbln5/Hspa9/Arg1/Trpm6/Aoc3/Slc7a11/Mdm2/Cyp2f4/Aoc1/Mt2A/Cdh1/Sult1a1/Ciita	35	BP
GO:0061387	regulation of extent of cell growth	18/1450	93/19509	0.000147348	0.001662	0.00117294	Cdkl5/Nrg1/Cdh4/Epha7/Bdnf/Cxcl12/Spp1/Dpysl2/Ifrd1/Sema4f/Sema3a/Tnfrsf12a/Wnt3a/Rgma/Abl1/Sema7a/Ulk1/Lpar3	18	BP
GO:0031589	cell-substrate adhesion	39/1450	284/19509	0.000147816	0.0016643	0.00117457	Dag1/Lama5/Unc13d/Serpine1/Ninj1/Spp1/Cntn2/Pik3r1/Plau/Micall2/Olfm4/Smoc2/Rhod/Sema3e/C1qbp/Ccl21/Emilin1/Nid2/Tnfrsf12a/Epb4.1l5/Cd34/Itgb6/Abl1/Itga11/Egfl6/Emp2/Dmtn/Spock2/Antxr1/Itgb8/Plet1/Itga8/Egflam/Thbs1/Gas6/Col5a3/Hacd1/Actn1/S100a10	39	BP
GO:0001889	liver development	28/1450	180/19509	0.000154703	0.00173568	0.00122494	Aldh1a2/Ugt1a7c/Cebpa/Cyp1a1/Dbp/Met/Myc/Sod2/Srd5a1/Rgn/Ncl/Cdkn2b/Bmp4/Anxa1/Asns/Plau/Pkm/Hnf1b/Ak3/Gfer/Arg1/Frzb/Hmgcs1/Baat/Cadm1/Cfc1/Prmt1/Lsr	28	BP
GO:2000021	regulation of ion homeostasis	28/1450	180/19509	0.000154703	0.00173568	0.00122494	Adcyap1r1/Gja1/Bax/Avpr1a/Htr2c/Gclc/Bmp4/Scn5a/Rangrf/Corin/Cav3/Casq2/Adora1/Mllt11/Ccl21/Slc25a23/Abl1/Bbc3/Ank2/Gpd1l/Cd19/Slc30a3/Clec4b2/Gja5/Stk39/Pln/Casq1/Tgfb2	28	BP
GO:0055002	striated muscle cell development	25/1450	153/19509	0.00015569	0.00174367	0.00123058	Csrp3/Klhl41/Met/Tnnt2/Tpm1/Sdc1/Pdgfra/Bmp4/Krt8/Rcan1/Cav3/Casq2/Actc1/Acta1/Tmod4/Uchl1/Mybpc3/Cacna2d2/Krt19/Flnc/Cacnb4/Lmna/Fhl2/Casq1/Actn1	25	BP
GO:0007411	axon guidance	27/1450	171/19509	0.000156314	0.00174757	0.00123333	Hoxa1/Dag1/Cdh4/Epha7/Bdnf/Tubb3/Cxcl12/Cntn2/Dpysl2/Nkx2-1/Shh/Sema4f/Sema3a/Flrt2/Wnt3a/Gli2/Unc5d/Ephb2/Artn/Etv1/Flrt3/Nr4a3/Nrp2/Fez1/Tgfb2/Robo2/Gfra3	27	BP
GO:0032945	negative regulation of mononuclear cell proliferation	15/1450	70/19509	0.000159134	0.00177284	0.00125117	Pde5a/Kng1/Gnrh1/Bmp4/Lgals9/Gal/Lrrc32/RT1-Db1/Shh/Pla2g2d/Mnda/RT1-Ba/RT1-Bb/Btla/Clec4g	15	BP
GO:0050672	negative regulation of lymphocyte proliferation	15/1450	70/19509	0.000159134	0.00177284	0.00125117	Pde5a/Kng1/Gnrh1/Bmp4/Lgals9/Gal/Lrrc32/RT1-Db1/Shh/Pla2g2d/Mnda/RT1-Ba/RT1-Bb/Btla/Clec4g	15	BP
GO:0003401	axis elongation	10/1450	35/19509	0.000163589	0.00181928	0.00128394	Tnc/Esr1/Fgfr2/Bmp4/Fgf10/Hnf1b/Areg/Shh/Wnt3a/Sfrp5	10	BP
GO:0043549	regulation of kinase activity	78/1450	695/19509	0.000165181	0.00183307	0.00129367	LOC100909712/Nrg1/Pde6h/Gtpbp4/Map2k6/Cdkn1a/Erp29/Il23a/Dusp5/Pde5a/Avpi1/Adra2b/Gstp1/Il6/Met/Cdkn1c/Ripk3/Trib3/Pfkfb1/Pkib/Kng1/Rgn/Cdkn2b/Pdgfra/Tnfsf15/Bmp4/Adarb1/Fgf10/Npm1/Pcp4/Pik3r1/Cd74/Gckr/Slamf8/Axin2/Cav3/Adora1/Lrp5/Dusp9/Uchl1/Dusp16/Ccl21/Gadd45b/Wnt3a/Traf4/Malt1/RGD1306091/Spred3/Sfrp5/Abl1/Gprc5a/Sfn/Map3k7/Slc11a1/Tlr9/Emp2/Ppp1r1b/Lrp8/Fzd8/Edn3/Thbs1/Tnfrsf11a/Map3k9/Stk3…	78	BP
GO:0060322	head development	90/1450	828/19509	0.000165675	0.00183307	0.00129367	Hoxa1/Nrg1/Wnt2/Casp4/Wnt2b/Aldh1a2/Kcnh2/Cntn1/Hspg2/Sphk1/Ndrg2/Epha7/Nme1/G6pd/Ldha/Mbp/Met/Myc/Faim2/Plcb1/Cxcl12/Bax/Ptger3/Srd5a1/Fgfr2/Ntrk2/Avpr1a/Pdgfra/Anxa3/Bmp4/Cntn2/Ccng1/Dpysl2/Fgf10/Nes/Ptprs/Nkx2-1/Hnf1b/Scn5a/Syt1/Maob/Aldh1a3/Ak3/Atf5/Plxna2/Inhba/Aars/Lrp2/Phlda1/Shh/S100a1/Kcnk3/Ndst1/Hmgcs1/Sema3a/Wnt3a/Gli2/Pcdh9/Slc7a11/Tiparp/Ccdc141/Sema6d/Abl1/Ephb2/Sema7a/Bbc3/Bysl/Nco…	90	BP
GO:0030323	respiratory tube development	34/1450	237/19509	0.000165936	0.00183307	0.00129367	Wnt2/Dag1/Wnt2b/Eif4ebp1/Tnc/Aldh1a2/Lama5/Cebpa/Cftr/Lox/Fgfr2/Atxn1/Fgfr4/Pdgfra/Bmp4/Mgp/Fgf10/Rab3a/Nkx2-1/Aimp2/Hhip/Arg1/Shh/Mycn/Celsr1/Traf4/Gli2/Ncor2/Foxp2/Cfc1/Lif/Tgfb2/Timeless/Chi3l1	34	BP
GO:0033673	negative regulation of kinase activity	32/1450	218/19509	0.000166275	0.00183307	0.00129367	Cdkn1a/Dusp5/Gstp1/Il6/Cdkn1c/Trib3/Pkib/Kng1/Rgn/Cdkn2b/Bmp4/Adarb1/Npm1/Pcp4/Gckr/Cav3/Lrp5/Dusp9/Uchl1/Dusp16/Gadd45b/Spred3/Sfrp5/Abl1/Gprc5a/Ppp1r1b/Dusp10/Ncs1/Trib1/Fabp4/Nell1/Socs3	32	BP
GO:0043588	skin development	32/1450	218/19509	0.000166275	0.00183307	0.00129367	LOC100360205/Pou2f3/Lama5/Nme1/Fst/Reg3g/Vdr/Fgfr2/Anxa1/Fgf10/Fosl2/Ctsl/Aloxe3/Krt17/Fras1/Gal/Inhba/Aars/Shh/Gjb3/Celsr1/Trim16/Cldn4/Sfn/Exph5/Cd109/Irf6/Epha2/Cdsn/Krt76/Tgfb2/Nme2	32	BP
GO:2000106	regulation of leukocyte apoptotic process	18/1450	94/19509	0.000169778	0.00186844	0.00131863	Myc/Ripk3/Cxcl12/Bax/Bmp4/Anxa1/Lgals9/Cd74/Ccl21/Siglec1/Noc2l/Bbc3/Rorc/Nr4a3/Gas6/Tgfb2/Tsc22d3/Lgals3	18	BP
GO:0035690	cellular response to drug	17/1450	86/19509	0.000170665	0.00187495	0.00132323	Kcnh2/Ppp1r15a/Kcne2/Nme1/Ddc/Fbp1/Myc/Serpine1/Reg3b/Ccl2/Slamf8/Ranbp1/Gstm3/Gas6/Tfrc/Mt2A/Dpep1	17	BP
GO:2000377	regulation of reactive oxygen species metabolic process	25/1450	154/19509	0.000172989	0.00189719	0.00133892	Aatf/Cdkn1a/F2rl1/Gstp1/Il6/Ripk3/Sod2/Esr1/Rgn/Ptgis/Plau/Eif5a/Fbln5/Ier3/Ptgs2/Mycn/Cd34/Noxa1/Pon3/Map3k7/Thbs1/Ptx3/Birc3/Cxcl1/Smpd3	25	BP
GO:0060601	lateral sprouting from an epithelium	6/1450	13/19509	0.000181422	0.00198624	0.00140177	Fgfr2/Bmp4/Fgf10/Shh/Celsr1/Gli2	6	BP
GO:0022604	regulation of cell morphogenesis	59/1450	492/19509	0.000182583	0.0019955	0.00140831	Cdkl5/Nrg1/Dag1/Cdh4/Epb41l3/Anxa7/Epha7/Dnm3/Unc13d/Bdnf/Il6/Mbp/Met/Ngef/Ccl2/Cxcl12/Ntrk2/Spp1/Cntn2/Dpysl2/Nkx2-1/Syt1/Ccl7/Ccl12/Ccl24/Olfm4/Axin2/Ccl11/Ifrd1/Sema3e/C1qbp/Sema4f/Sema3a/Bcl9l/Tnfrsf12a/Wnt3a/Epb4.1l5/Rgma/Sema4a/Abl1/Trim62/Ptprd/Ephb2/Sema7a/Ptprf/Ulk1/Dmtn/Lrp8/Obsl1/Ezr/Lif/Lpar3/Glipr2/Zfp703/Itpka/S100a10/Tgfb2/Robo2/Olfm1	59	BP
GO:0042130	negative regulation of T cell proliferation	13/1450	56/19509	0.000184677	0.00201492	0.00142201	Pde5a/Kng1/Gnrh1/Bmp4/Lgals9/Lrrc32/RT1-Db1/Shh/Pla2g2d/RT1-Ba/RT1-Bb/Btla/Clec4g	13	BP
GO:0003012	muscle system process	42/1450	317/19509	0.00018693	0.00203599	0.00143688	Map2k6/Kcnh2/Csrp3/Ryr3/Sphk1/Pde5a/Hspb6/Adra2b/Atp1a2/Met/Tbxa2r/Tnnt2/Tpm1/Ptger3/Scn5a/Glra1/Cav3/Casq2/Tnni3/Actc1/Mybpc2/Adora1/Adora2b/Acta1/Tmod4/Ptgs2/Mybpc3/Ace2/Dmpk/Ank2/Edn3/Gja5/Glrx3/Nr4a3/Fxyd1/Scn7a/Pln/Casq1/Ppp1r13l/Myl4/Klf15/Smpd3	42	BP
GO:0003044	regulation of systemic arterial blood pressure mediated by a chemical signal	12/1450	49/19509	0.000189027	0.00205357	0.00144929	F2rl1/G6pd/Sod2/Tpm1/Avpr1a/Hsd11b2/Nkx2-1/Corin/Ace2/Edn3/Gja5/Enpep	12	BP
GO:0060572	morphogenesis of an epithelial bud	7/1450	18/19509	0.000189191	0.00205357	0.00144929	Wnt2/Wnt2b/Fgfr2/Bmp4/Fgf10/Shh/Gli2	7	BP
GO:0009056	catabolic process	182/1450	1905/19509	0.000189899	0.00205772	0.00145222	LOC100362814/LOC103689968/Nrg1/Sqstm1/Ces1d/Hadh/P2rx5/Epm2a/Asah2/Phyh/Usp2/Timp1/Ggt1/Prdx1/Ugt1a7c/Anxa7/Dnph1/Mmp13/Pde5a/Kcne2/Ehhadh/Adh7/Nme1/Vmp1/Acot2/Aldoc/Cyp1a1/Cyp2a3/Cyp2b1/Eno1/Fbp1/Gapdh/Gja1/Hdc/Hmox1/Ivd/Ldha/Myc/Odc1/Trib3/Pgk1/Plcb1/Prkcg/Pygm/Sord/Tpi1/Bax/Pla2g16/Hk3/Cyp2e1/Rgn/Avpr1a/Cnr1/Gclc/Mmp7/Timp3/Mmp11/Pkm/Anxa5/Ctsl/Maob/Cyp2d1/Serpinb10/Emc6/Rilp/Psmd12/Upp1/Aldh5…	182	BP
GO:0034762	regulation of transmembrane transport	49/1450	389/19509	0.000198272	0.00214479	0.00151366	Kcnj4/Fxyd3/Kcnh2/Kcnj12/Kcnc3/Kcnj15/Kcne2/Atp1a2/Cftr/Gja1/Grin2d/Tmem37/Serpine1/Bpifa1/Ccl2/Ptger3/Rgn/Bmp4/Scn5a/Rangrf/Tesc/Gal/Cav3/Casq2/S100a1/Clic3/Kcnj5/Cacna2d2/Neto2/Tlr9/Ank2/Gpd1l/Edn3/Azin2/Thbs1/Cracr2a/Gja5/Kcnj3/Stk39/Cacnb4/Fxyd1/Scn7a/Pln/Kcnd3/Kcnip3/Mmp9/Lgals3/Clic5/Kcnj13	49	BP
GO:0051607	defense response to virus	35/1450	249/19509	0.000200782	0.00216824	0.00153021	Ddx60/Hilpda/LOC100362814/Aimp1/F2rl1/Il23a/Spon2/Unc13d/Oas1a/Il6/Mx1/Oas1b/Anxa5/Serpinb10/Mx2/Snrpd1/Isg20/Ifitm1/C1qbp/Isg15/Dhx58/Oasl/Itpkc/Tlr9/Ifitm3/Traf3/Oas2/Oas3/Itgax/Cd207/Eif2s1/Cldn7/Ccdc36/Ackr3/Pdk4	35	BP
GO:0009967	positive regulation of signal transduction	124/1450	1221/19509	0.000201575	0.0021731	0.00153364	Ddx60/Nrg1/Pde6h/Wnt2/Map2k6/Wnt2b/Csf2/F2rl1/Erp29/Il23a/Il24/Sphk1/Cysltr2/Pde5a/Avpi1/Adra2b/Bdnf/Gja1/Hmox1/Il6/Inha/Met/Myc/Cdkn1c/Bmf/Ripk3/Plcb1/Ccl2/Bax/Esr1/Kng1/Fgfr2/Ntrk2/Fgfr4/Cdkn2b/Htr2c/Il6st/Mal/Pdgfra/Tnfsf15/Bmp4/Cntn2/Atf3/Hbegf/Fgf10/Lgals9/Pik3r1/Ptgis/F3/Cd74/Selp/Bmp3/Prrx1/Ccl7/Ccl12/Sectm1b/Ccl6/Ccl24/G0s2/Crlf1/Eef1e1/Inhba/Ctf1/Adora1/Irf7/Ccl11/Gdf15/Shh/Mllt11/Ptgs2/…	124	BP
GO:0050708	regulation of protein secretion	47/1450	369/19509	0.000204867	0.00220484	0.00155604	Hadh/Casp4/F2rl1/Erp29/Mmp13/Adra2b/Cftr/Gja1/Il6/Vsnl1/Ptger3/Slc16a1/Ncl/Cnr1/Tnfsf15/Anxa1/Lgals9/Anxa5/Ffar2/Lrrc32/Lrp5/RT1-Db1/Arntl/Trim16/RGD1561778/Rhbdf2/Cd34/Ssc5d/Abl1/Exph5/Tlr9/Ndufaf2/C5/Cadm1/Blk/Tnfrsf9/Sybu/Gja5/Ezr/Gas6/Syt7/Cd14/Per2/Pfkm/Clec5a/Tgfb2/Nnat	47	BP
GO:0002460	adaptive immune response based on somatic recombination of immune receptors built from immunoglobulin superfamily domains	31/1450	211/19509	0.000205313	0.0022059	0.00155679	Relb/Il23a/Il13ra2/Gzmb/Unc13d/C1s/Il6/Ripk3/Tap2/PVR/Cd74/Susd4/Irf7/RT1-Db1/C1qbp/Malt1/Nfkb2/RT1-Bb/Sema4a/Ephb6/Map3k7/Slc11a1/Emp2/C5/Rorc/Tnfsf13b/Tnfrsf13c/Lilrb3/Bcl3/Clec4g/Cfi	31	BP
GO:0061008	hepaticobiliary system development	28/1450	183/19509	0.000205738	0.00220672	0.00155737	Aldh1a2/Ugt1a7c/Cebpa/Cyp1a1/Dbp/Met/Myc/Sod2/Srd5a1/Rgn/Ncl/Cdkn2b/Bmp4/Anxa1/Asns/Plau/Pkm/Hnf1b/Ak3/Gfer/Arg1/Frzb/Hmgcs1/Baat/Cadm1/Cfc1/Prmt1/Lsr	28	BP
GO:0031347	regulation of defense response	63/1450	537/19509	0.000207587	0.0022228	0.00156872	Ddx60/Hilpda/LOC100362814/Ggt1/F2rl1/Il23a/Pde5a/Gja1/Il6/Serpine1/Reg3g/Tap2/Ptger3/PVR/Cnr1/Lgals9/Ptgis/Anxa5/Serpinb10/Gfer/Ccl6/Ccl24/Susd4/Snrpd1/Ffar2/Adora1/Adora2b/Irf7/Ier3/RT1-Db1/Aoc3/Ptgs2/C1qbp/Klre1/Dhx58/Tlr1/Itpkc/Sbno2/Sema7a/Mapkapk3/Tlr9/Ccl9/Tril/Traf3/Cadm1/Tnfrsf11a/Bpifb1/Rab7b/Eif2s1/Stk39/Ereg/Dusp10/Cldn7/Ccdc36/Polr3g/Tnip3/Birc3/Fabp4/Cxcl1/Ackr3/Tnfaip6/Pdk4/Socs3	63	BP
GO:0097485	neuron projection guidance	27/1450	174/19509	0.000209579	0.00224034	0.00158109	Hoxa1/Dag1/Cdh4/Epha7/Bdnf/Tubb3/Cxcl12/Cntn2/Dpysl2/Nkx2-1/Shh/Sema4f/Sema3a/Flrt2/Wnt3a/Gli2/Unc5d/Ephb2/Artn/Etv1/Flrt3/Nr4a3/Nrp2/Fez1/Tgfb2/Robo2/Gfra3	27	BP
GO:0051960	regulation of nervous system development	89/1450	823/19509	0.000213967	0.00228339	0.00161148	Cdkl5/Nrg1/Wnt2/Cdh4/Cntn1/Sphk1/Epha7/Dnm3/Nme1/Adra2b/Bdnf/Il6/Mbp/Met/Myc/Ngef/Cxcl12/Rnf112/Ptger3/Atxn1/Ntrk2/Gnrh1/Il6st/Cnr1/Bmp4/Spp1/Cntn2/Dpysl2/Pcp4/Syt1/Prrx1/Atf5/Chodl/Slitrk6/Katna1/Enc1/Shh/Ifrd1/P2ry2/Arntl/Sema4f/Sema3a/Mycl/Mycn/Flrt2/Celsr1/Tnfrsf12a/Wnt3a/Gli2/Unc5d/Rgma/Sfrp5/Abl1/Ptprd/Foxo6/Ephb2/Clstn1/Sema7a/Tgif1/Srpx2/Nrep/Ptprf/Ranbp1/Ulk1/Syndig1/Lrp8/Obsl1/Flrt3/Rgs…	89	BP
GO:0015727	lactate transport	5/1450	9/19509	0.000220227	0.00233839	0.0016503	Myc/Slc16a1/Slc16a12/Slc16a5/Slc16a3	5	BP
GO:0035873	lactate transmembrane transport	5/1450	9/19509	0.000220227	0.00233839	0.0016503	Myc/Slc16a1/Slc16a12/Slc16a5/Slc16a3	5	BP
GO:0048671	negative regulation of collateral sprouting	5/1450	9/19509	0.000220227	0.00233839	0.0016503	Epha7/Spp1/Ifrd1/Rgma/Ulk1	5	BP
GO:0051173	positive regulation of nitrogen compound metabolic process	167/1450	1731/19509	0.000222491	0.00235847	0.00166447	Relb/Ikzf4/Hoxa1/Nrg1/Wnt2/Rbm3/Aatf/Dnajc2/Pou2f3/Csf2/F2rl1/Hmga1/Csrp3/Il23a/Sphk1/Dkc1/Ppp1r15a/Nme1/Adcyap1r1/Bdnf/Cebpa/Dbp/Il6/Met/Muc1/Myc/Lmo1/Cdkn1c/Ripk3/Plcb1/Prkcg/Sod2/Vdr/Bax/Esr1/Ptger3/Fgfr2/Adm/Atxn1/Tnfrsf8/Fgfr4/Ncl/Pdgfra/Anxa3/Bmp4/Bhlha15/Tshr/Atf3/Fgf10/Fosl1/Fosl2/Lgals9/Npm1/Pik3r1/Nkx2-1/Hnf1b/Guca2a/Bmp3/Maob/Prrx1/Gfer/Atf5/Parm1/Eif5a/Krt17/Tesc/Sox7/Gnl3/Gal/Areg/In…	167	BP
GO:0042310	vasoconstriction	18/1450	96/19509	0.000223751	0.00236788	0.00167111	Pde5a/Adra2b/Atp1a2/G6pd/Gja1/Tbxa2r/Ptger3/Adm/Avpr1a/Htr2c/Alox5/Ptgs2/Abl1/Edn3/Gja5/Apln/Per2/Smpd3	18	BP
GO:0002250	adaptive immune response	38/1450	280/19509	0.000227634	0.00239958	0.00169348	Relb/Pik3c2g/Il23a/Il13ra2/Gzmb/Unc13d/C1s/Il6/Ripk3/Tap2/PVR/Cd74/Ctsl/Susd4/Irf7/RT1-Db1/C1qbp/Lamp3/Malt1/Nfkb2/RT1-Bb/Sema4a/Ephb6/Map3k7/Slc11a1/Emp2/C5/Rorc/Btla/Clec4a/Tnfrsf11a/Tnfsf13b/Tnfrsf13c/Dusp10/Lilrb3/Bcl3/Clec4g/Cfi	38	BP
GO:0050778	positive regulation of immune response	51/1450	412/19509	0.000227907	0.00239958	0.00169348	Ddx60/F2rl1/Il23a/Spon2/C1s/C2/Il6/Reg3g/Tap2/Bax/PVR/Cnr1/Lgals9/Cd74/Susd4/Ffar2/Adora2b/Irf7/C1qbp/Klre1/Dhx58/Mnda/Tlr1/Malt1/RT1-Bb/Abl1/Map3k7/Sema7a/Mapkapk3/Slc11a1/Tlr9/C5/Tril/Traf3/Cadm1/Blk/Cd19/Tnfsf13b/Bpifb1/Tnfrsf13c/Rab7b/Ezr/Nr4a3/Cacnb4/Ereg/Polr3g/Tnip3/Birc3/Cfi/Tgfb2/Lgals3	51	BP
GO:0061564	axon development	51/1450	412/19509	0.000227907	0.00239958	0.00169348	Cdkl5/Hoxa1/Nrg1/Vcan/Dag1/Cdh4/Tnc/Epha7/Bdnf/Mbp/Tubb3/Cxcl12/Fgfr2/Ntrk2/Cnr1/Spp1/Cntn2/Dpysl2/Rab3a/Nkx2-1/Slitrk6/Shh/Uchl1/Ifrd1/Sema4f/Sema3a/Flrt2/Tnfrsf12a/Wnt3a/Gli2/Adcy1/Unc5d/Sptbn4/Rgma/Sema4a/Abl1/Ephb2/Sema7a/Nrep/Ptprf/Ulk1/Artn/Etv1/Flrt3/Nr4a3/Lpar3/Nrp2/Fez1/Tgfb2/Robo2/Gfra3	51	BP
GO:0071466	cellular response to xenobiotic stimulus	17/1450	88/19509	0.000228262	0.00239958	0.00169348	Ugt1a7c/Cyp1a1/Cyp2a3/Cyp2b1/Gstp1/Fmo2/Cyp2e1/Cyp2d1/Pon3/Cyp2j3/Cyp2b2/Rorc/E2f1/Cyp2f4/Aox1/Sult1a1/Cyp2c23	17	BP
GO:0042129	regulation of T cell proliferation	23/1450	139/19509	0.000232091	0.00242973	0.00171476	Il23a/Pde5a/Il6/Lmo1/Ripk3/Kng1/Gnrh1/Il6st/Bmp4/Cd80/Lgals9/Lrrc32/RT1-Db1/Shh/Pla2g2d/RT1-Ba/RT1-Bb/Tnfsf9/Btla/Tnfsf13b/Tnfrsf13c/Clec4g/Lgals3	23	BP
GO:0009132	nucleoside diphosphate metabolic process	20/1450	113/19509	0.000232137	0.00242973	0.00171476	Nme1/Aldoc/Eno1/Fbp1/Gapdh/Ldha/Myc/Pgk1/Tpi1/Hk3/Pkm/Ak3/Ier3/Nudt9/Entpd3/Dhtkd1/Gpd1/Pfkm/Nme2/Nme3	20	BP
GO:0014706	striated muscle tissue development	47/1450	371/19509	0.000232279	0.00242973	0.00171476	Nupr1/Nrg1/P2rx5/Wnt2/Usp2/Aldh1a2/Csrp3/Hspg2/Klhl41/Bdnf/Gja1/Met/Myc/Tnnt2/Tpm1/Fgfr2/Pdgfra/Bmp4/Atf3/Rcan1/Cav3/Tnni3/Actc1/Acta1/Shh/Mybpc3/Ifrd1/Arntl/Bcl9l/Wnt3a/Bcl9/Msc/Ifitm3/Ly6e/Maff/Foxp2/Gja5/Erbb4/Lmna/Fhl2/Pln/Casq1/Ppp1r13l/Actn1/Tgfb2/Tsc22d3/Rxrg	47	BP
GO:0030072	peptide hormone secretion	35/1450	251/19509	0.00023471	0.00245111	0.00172985	Hadh/Ptprn/Adra2b/Cftr/Gja1/Il6/Vsnl1/Ptger3/Slc16a1/Avpr1a/Htr2c/Cnr1/Anxa1/Hnf1b/Anxa5/Ffar2/Lrp5/RT1-Db1/Arntl/Fam3b/Snx19/Ndufaf2/Blk/Edn3/Mafa/Sybu/Apln/Syt7/Il1rn/Lif/Per2/Pfkm/Trpv4/Nnat/Smpd3	35	BP
GO:0072593	reactive oxygen species metabolic process	33/1450	232/19509	0.000241246	0.00251523	0.0017751	Aatf/Cdkn1a/F2rl1/Prdx1/Gls2/Cyp1a1/Nqo1/Gstp1/Il6/Met/Ripk3/Sod2/Esr1/Rgn/Ptgis/Plau/Eif5a/Fbln5/Ier3/Ptgs2/Mycn/Cd34/Noxa1/Pon3/Map3k7/Ndufaf2/Thbs1/Txnrd1/Ptx3/Birc3/Cxcl1/Pdk4/Smpd3	33	BP
GO:0050767	regulation of neurogenesis	80/1450	726/19509	0.000245879	0.00255932	0.00180621	Cdkl5/Nrg1/Wnt2/Cdh4/Cntn1/Sphk1/Epha7/Dnm3/Nme1/Adra2b/Bdnf/Il6/Mbp/Met/Myc/Ngef/Cxcl12/Rnf112/Ptger3/Atxn1/Ntrk2/Gnrh1/Il6st/Cnr1/Bmp4/Spp1/Cntn2/Dpysl2/Pcp4/Syt1/Prrx1/Atf5/Chodl/Katna1/Enc1/Shh/Ifrd1/P2ry2/Arntl/Sema4f/Sema3a/Mycl/Mycn/Flrt2/Tnfrsf12a/Wnt3a/Gli2/Unc5d/Rgma/Abl1/Ptprd/Foxo6/Ephb2/Sema7a/Tgif1/Nrep/Ptprf/Ranbp1/Ulk1/Lrp8/Obsl1/Rgs6/Notch3/Erbb4/Lif/Per2/Dusp10/Ncs1/Lpar3/Trpv4/…	80	BP
GO:0045859	regulation of protein kinase activity	72/1450	639/19509	0.000258725	0.00268862	0.00189746	LOC100909712/Nrg1/Pde6h/Gtpbp4/Map2k6/Cdkn1a/Erp29/Il23a/Dusp5/Pde5a/Avpi1/Adra2b/Gstp1/Il6/Met/Cdkn1c/Ripk3/Trib3/Pkib/Kng1/Rgn/Cdkn2b/Tnfsf15/Bmp4/Adarb1/Fgf10/Npm1/Pcp4/Cd74/Axin2/Cav3/Adora1/Lrp5/Dusp9/Uchl1/Dusp16/Ccl21/Gadd45b/Wnt3a/Traf4/Malt1/RGD1306091/Spred3/Sfrp5/Abl1/Gprc5a/Sfn/Map3k7/Slc11a1/Tlr9/Emp2/Ppp1r1b/Lrp8/Fzd8/Edn3/Thbs1/Tnfrsf11a/Map3k9/Stk39/Gas6/Ereg/Il1rn/Dusp10/Ncs1/Lpa…	72	BP
GO:0010648	negative regulation of cell communication	114/1450	1113/19509	0.00026252	0.0027236	0.00192215	Nrg1/Hadh/Dag1/Dlk1/Csf2/F2rl1/Dusp5/Ndrg2/Adh7/Epha7/Adra2b/Bdnf/Fbp1/Fst/Gstp1/Hmox1/Il6/Inha/Muc1/Bmf/Serpine1/Faim2/Cxcl12/Sod2/Vsnl1/Bax/Esr1/Kng1/Ptger3/Adm/Atxn1/Avpr1a/Il6st/Gclc/Bmp4/Cyp7b1/Fgf10/Cd74/Nkx2-1/Anxa5/Glra1/Cthrc1/Grem2/Olfm4/Axin2/Vnn1/Cav3/Hhip/Adora1/Dusp9/Ier3/Shh/Ptgs2/Uchl1/Frzb/Arntl/C1qbp/Dusp16/Apc2/Tle2/Bcl9l/Ace2/Wnt3a/Nle1/Dhx58/Rasl11b/Spred3/Sfrp5/Abl1/Gprc5a/M…	114	BP
GO:0009790	embryo development	110/1450	1067/19509	0.000263344	0.00272768	0.00192503	LOC100360205/Hoxa1/Acsl4/Wnt2/Dag1/Aatf/Dlk1/Wnt2b/Csf2/Aldh1a2/Pcdh12/Hspg2/Lama5/Dmbt1/Mmp13/Dusp5/Cebpa/Cyp1a1/Eno1/Gja1/Muc1/Myc/Cdkn1c/Plcb1/Tpm1/Bax/Fgfr2/Adm/Gamt/Pdgfra/Bmp4/Tshr/Fgf10/Fosl1/Nes/Krt8/Hnf1b/Aldh1a3/Prrx1/Cthrc1/Grem2/Plxna2/Fras1/Sox7/Slitrk6/Axin2/Etl4/Inhba/Rps6/Ifitm1/Phlda2/Lrp5/Shh/Frzb/Gjb3/Gjb5/P2ry2/Eif2s2/Ndst1/Rarres2/Sema3a/Osr1/Mycn/Celsr1/Ooep/Wnt3a/Nle1/Rbm19…	110	BP
GO:0010975	regulation of neuron projection development	52/1450	425/19509	0.000264723	0.0027335	0.00192914	Cdkl5/Nrg1/Cdh4/Cntn1/Sphk1/Epha7/Dnm3/Nme1/Bdnf/Mbp/Met/Ngef/Cxcl12/Ntrk2/Cnr1/Bmp4/Spp1/Cntn2/Dpysl2/Pcp4/Syt1/Prrx1/Chodl/Katna1/Enc1/Ifrd1/P2ry2/Sema4f/Sema3a/Tnfrsf12a/Wnt3a/Rgma/Abl1/Ptprd/Foxo6/Ephb2/Sema7a/Ptprf/Ranbp1/Ulk1/Lrp8/Obsl1/Lif/Ncs1/Lpar3/Trpv4/Itpka/Fez1/Nr2f1/Nme2/Robo2/Stmn2	52	BP
GO:0002028	regulation of sodium ion transport	16/1450	81/19509	0.000264768	0.0027335	0.00192914	Fxyd3/Cntn1/Sgk2/Atp1a2/Bpifa1/Scnn1b/Scn5a/Rangrf/Tesc/Cav3/Dmpk/Sptbn4/Gpd1l/Nkain1/Fxyd1/Cxcl1	16	BP
GO:0031400	negative regulation of protein modification process	63/1450	542/19509	0.000267753	0.00275982	0.00194771	Gtpbp4/Dag1/Cdkn1a/F2rl1/Ppp1r15a/Dusp5/Ndrg2/G6pd/Gstp1/Il6/Met/Nifk/Cdkn1c/Trib3/Pkib/Prkcg/Bax/Kng1/Rgn/Gfra2/Cdkn2b/Gclc/Bmp4/Adarb1/Npm1/Pcp4/Cav3/Lrp5/Mphosph10/Dusp9/Uchl1/Dusp16/Isg15/Gadd45b/Ace2/Sh3rf2/Spred3/Sfrp5/Abl1/Gprc5a/Noc2l/Ppp1r1b/Dmtn/Prr5l/Cd109/Gpd1l/Lmo3/Marveld3/Ezr/Stk39/Lif/Per2/Dusp10/Ncs1/Camsap3/Trib1/Fabp4/Nell1/Tgfb2/Klf15/Prmt3/Socs3/Ptprr	63	BP
GO:0022607	cellular component assembly	207/1450	2221/19509	0.000268885	0.00276698	0.00195277	LOC100360205/LOC100909441/LOC100912076/Nupr1/Nrg1/Sqstm1/Ces1d/P2rx5/Dag1/Csf2/Eif4ebp1/F2rl1/Acacb/Epb41l3/Kcnh2/Kcnj12/Hmga1/Kcnc3/Csrp3/Klhl41/Lama5/Epha7/Dnm3/Vmp1/Nip7/Oas1a/Aldoc/Bdnf/Fbp1/Gja1/Hist1h1t/Hmox1/Ivd/Me1/Tubb3/Bmf/Reg3b/Ripk3/Slc2a1/Sod2/Tap2/Tnnt2/Tpm1/Bax/Slc22a1/Lox/Ntrk2/Sdc1/Pdgfra/Tst/Aqp4/Mgp/Fosl1/Npm1/Pik3r1/Cd74/Krt8/Hnf1b/Selp/Anxa5/Glra1/Soat2/Ak3/Has1/Emc6/Micall2/…	207	BP
GO:1900408	negative regulation of cellular response to oxidative stress	10/1450	37/19509	0.00027075	0.00277716	0.00195995	Met/Reg3b/Sod2/Hk3/Gfer/Pycr1/Vnn1/Nr4a3/Atf4/Ngb	10	BP
GO:1902883	negative regulation of response to oxidative stress	10/1450	37/19509	0.00027075	0.00277716	0.00195995	Met/Reg3b/Sod2/Hk3/Gfer/Pycr1/Vnn1/Nr4a3/Atf4/Ngb	10	BP
GO:0007517	muscle organ development	44/1450	343/19509	0.000275194	0.00281819	0.00198891	Nupr1/Nrg1/P2rx5/Wnt2/Usp2/Csrp3/Klhl41/Lama5/Bdnf/Gja1/Il6/Met/Myc/Tnnt2/Tpm1/Fgfr2/Bmp4/Atf3/Rcan1/Ak3/Cav3/Tnni3/Actc1/Acta1/Shh/Mybpc3/Arntl/Bcl9l/Wnt3a/Bcl9/Msc/Cntfr/Etv1/Ly6e/Maff/Foxp2/Erbb4/Lmna/Lif/Casq1/Actn1/Tgfb2/Tsc22d3/Rxrg	44	BP
GO:0016125	sterol metabolic process	19/1450	106/19509	0.000278395	0.00284636	0.00200879	Sec14l2/Msmo1/Cebpa/Cftr/G6pd/Fgl1/Cyp7b1/Soat2/Fdx1/Arv1/Lrp5/Hmgcs1/Ldlr/Cyp39a1/Cyp27a1/Cln6/Insig1/Abcg1/Idi1	19	BP
GO:0072111	cell proliferation involved in kidney development	7/1450	19/19509	0.000280398	0.00286189	0.00201975	Serpinb7/Myc/Bmp4/Shh/Osr1/Pdgfd/Ptch1	7	BP
GO:0042063	gliogenesis	37/1450	273/19509	0.000280816	0.00286189	0.00201975	Nrg1/Vcan/Dag1/Eif2b3/C1s/Gstp1/Met/Myc/Ccl2/Rnf112/Itgam/Atxn1/Ntrk2/Il6st/Pdgfra/Bmp4/Cntn2/Anxa1/Fgf10/Nkx2-1/Atf5/Areg/Shh/Ifrd1/Hdac11/Mycn/Abl1/Lamc3/Bbc3/Lrp8/Phgdh/Lif/Dusp10/Mt2A/Aspa/Tgfb2/Klf15	37	BP
GO:0030324	lung development	33/1450	234/19509	0.000283141	0.00288094	0.0020332	Wnt2/Dag1/Wnt2b/Eif4ebp1/Tnc/Aldh1a2/Lama5/Cebpa/Cftr/Lox/Fgfr2/Atxn1/Fgfr4/Pdgfra/Bmp4/Mgp/Fgf10/Rab3a/Nkx2-1/Aimp2/Hhip/Arg1/Shh/Mycn/Celsr1/Gli2/Ncor2/Foxp2/Cfc1/Lif/Tgfb2/Timeless/Chi3l1	33	BP
GO:1904062	regulation of cation transmembrane transport	26/1450	168/19509	0.000283993	0.00288499	0.00203605	Fxyd3/Kcnh2/Kcne2/Atp1a2/Bpifa1/Ptger3/Rgn/Bmp4/Scn5a/Rangrf/Tesc/Gal/Cav3/Casq2/S100a1/Tlr9/Ank2/Gpd1l/Edn3/Cracr2a/Stk39/Cacnb4/Fxyd1/Pln/Kcnip3/Mmp9	26	BP
GO:0035239	tube morphogenesis	49/1450	395/19509	0.00028495	0.00289008	0.00203964	Hoxa1/Wnt2/Dag1/Wnt2b/Tnc/Lama5/Epha7/Gja1/Met/Mst1/Myc/Cxcl12/Vdr/Bax/Esr1/Fgfr2/Adm/Pdgfra/Bmp4/Mgp/Fgf10/Nkx2-1/Hnf1b/Cthrc1/Cav3/Areg/Hhip/Lrp5/Ccl11/Shh/Sema3e/Osr1/Mycn/Celsr1/Wnt3a/Gli2/Epb4.1l5/Tead2/Rgma/Sfrp5/Map3k7/Tgif1/Btrc/Epha2/Cfc1/Nr4a3/Cdh1/Timeless/Ptch1	49	BP
GO:0045123	cellular extravasation	11/1450	44/19509	0.000286139	0.00289288	0.00204162	Ripk3/Plcb1/Ccl2/Cxcl12/Ptger3/Itgam/Sele/Selp/Podxl2/Ccl21/Pdgfd	11	BP
GO:0086004	regulation of cardiac muscle cell contraction	11/1450	44/19509	0.000286139	0.00289288	0.00204162	Kcnh2/Kcne2/Atp1a2/Scn5a/Cav3/Casq2/Ank2/Gpd1l/Gja5/Fxyd1/Pln	11	BP
GO:0003014	renal system process	18/1450	98/19509	0.000292121	0.00294865	0.00208098	F2rl1/G6pd/Gja1/Ptger3/Avpr1a/Hsd11b2/Aqp4/Bmp4/Npr3/Corin/Adora1/Slc4a5/Cd34/Emp2/Gja5/Gas6/Btc/Aqp3	18	BP
GO:0071887	leukocyte apoptotic process	20/1450	115/19509	0.000295617	0.0029792	0.00210254	Il6/Myc/Ripk3/Cxcl12/Bax/Bmp4/Anxa1/Lgals9/Cd74/Rps6/Ccl21/Siglec1/Noc2l/Bbc3/Rorc/Nr4a3/Gas6/Tgfb2/Tsc22d3/Lgals3	20	BP
GO:0045785	positive regulation of cell adhesion	43/1450	334/19509	0.000296973	0.00298811	0.00210883	Nrg1/Il23a/Unc13d/Il6/Ccl2/Cxcl12/Tpm1/Il6st/Ninj1/Spp1/Cd80/Lgals9/Cd74/Selp/Olfm4/Vnn1/Smoc2/Rhod/Shh/C1qbp/Ccl21/Emilin1/Wnt3a/Epb4.1l5/Malt1/Mex3b/RT1-Ba/RT1-Bb/Ephb6/Egfl6/Tnfsf9/Emp2/Dmtn/Spock2/Egflam/Thbs1/Tnfsf13b/Epb41l4b/Tnfrsf13c/Nr4a3/Hacd1/S100a10/Tgfb2	43	BP
GO:0035428	hexose transmembrane transport	6/1450	14/19509	0.00029754	0.00298908	0.00210951	Slc2a13/Slc2a1/Slc2a4/Slc5a1/Slc2a12/Slc2a10	6	BP
GO:0097193	intrinsic apoptotic signaling pathway	36/1450	264/19509	0.000299231	0.0030013	0.00211814	Nupr1/Casp4/Cdkn1a/Erp29/Hmox1/Muc1/Myc/Ripk3/Trib3/Cxcl12/Sod2/Bax/Pik3r1/Cd74/Vnn1/Perp/Ier3/Mllt11/Eda2r/Sfn/Noc2l/Bbc3/Aen/Creb3l1/Chac1/Phlda3/Epha2/E2f1/Plaur/Fhit/Mybbp1a/Bcl3/Rps27l/Atf4/Mmp9/Ackr3	36	BP
GO:0051223	regulation of protein transport	78/1450	709/19509	0.000307601	0.00308039	0.00217395	Nrg1/Hadh/Casp4/Cdkn1a/F2rl1/Erp29/Prdx1/Sphk1/Mmp13/Gls2/Adra2b/Cftr/Gja1/Il6/Ccl2/Vsnl1/Ptger3/Slc16a1/Ncl/Cnr1/Tnfsf15/Bmp4/Anxa1/Lgals9/Pik3r1/Anxa5/Micall2/Axin2/Ctsk/Psmd8/Ffar2/Lrrc32/Lrp5/RT1-Db1/Shh/Ptgs2/Arntl/Apc2/Wnt3a/Trim16/RGD1561778/Rhbdf2/Cd34/Ipo5/Fndc1/Ssc5d/Sfrp5/Wdr46/Abl1/Chchd4/Sfn/Mdm2/Exph5/Tlr9/Dmtn/Ndufaf2/C5/Cadm1/Blk/Rnase2/Itgax/Tnfrsf9/Sybu/Gja5/Ezr/Gas6/Syt7/Erbb4/…	78	BP
GO:0003071	renal system process involved in regulation of systemic arterial blood pressure	8/1450	25/19509	0.000314096	0.00314046	0.00221635	F2rl1/G6pd/Gja1/Hsd11b2/Adora1/Emp2/Gja5/Gas6	8	BP
GO:0001775	cell activation	86/1450	799/19509	0.000316967	0.00316418	0.00223309	Relb/Cdkn1a/Timp1/Csf2/F2rl1/Pik3c2g/Il23a/Il13ra2/Pde5a/Unc13d/Adra2b/Hmox1/Il6/Lmo1/Serpine1/Ripk3/Plcb1/Ccl2/Cxcl12/Bax/Kng1/Ptger3/RT1-DOa/Itgam/Gnrh1/Il6st/Cnr1/Pdgfra/Anxa3/Bmp4/Tshr/Anxa1/Cd80/Fgf10/Lgals9/Pik3r1/Cd74/Selp/Tac4/Polm/Gal/Vnn1/Mzb1/Csrp1/Rps6/Lrrc32/Adora2b/RT1-Db1/Shh/Klre1/Ccl21/Pla2g2d/Impdh2/Wnt3a/Fcgr3a/Mnda/Tlr1/Malt1/Muc5b/Nfkb2/RT1-Ba/RT1-Bb/Slc7a11/Sema4a/Abl1/Ephb6…	86	BP
GO:0003018	vascular process in circulatory system	28/1450	188/19509	0.000324582	0.00323511	0.00228314	F2rl1/Pde5a/Adra2b/Atp1a2/Cftr/G6pd/Gja1/Sod2/Tbxa2r/Kng1/Ptger3/Adm/Avpr1a/Htr2c/Gclc/Alox5/Kng1l1/Adora1/Adora2b/Ptgs2/P2ry2/Abl1/Edn3/Gja5/Apln/Per2/Trpv4/Smpd3	28	BP
GO:0098655	cation transmembrane transport	73/1450	655/19509	0.000325142	0.00323559	0.00228349	P2rx5/Kcnj4/Fxyd3/Kcnh2/Kcnj12/Kcnc3/Ryr3/Kcnj15/Kcne2/Atp1a2/Grin2d/Tmem37/Bpifa1/Scnn1b/Scnn1g/Slc22a1/Ptger3/Rgn/Cox8b/Bmp4/Slc7a1/Scn5a/Rangrf/Tesc/Gal/Cav3/Casq2/Trpm6/Aoc3/Kcnmb2/Slc22a3/S100a1/Kcnk3/Kcnj5/Slc4a5/Cacna2d2/Slc7a4/Slc1a4/Slc39a14/Slc4a11/Tmem63c/Slc24a4/Slc25a29/Slc11a1/Tlr9/Ank2/Atp6v1c2/Slc41a2/Gpd1l/Edn3/Azin2/Slc30a3/Cracr2a/Slc13a4/Kcnj3/Slc7a5/Stk39/Gas6/Cacnb4/Fxyd1/Sc…	73	BP
GO:0002449	lymphocyte mediated immunity	30/1450	207/19509	0.0003275	0.00325395	0.00229644	Prdx1/Il23a/Il13ra2/Gzmb/Unc13d/C1s/Ripk3/Tap2/PVR/Lgals9/Cd74/Gfer/Susd4/Irf7/RT1-Db1/C1qbp/Klre1/Malt1/RT1-Bb/Ephb6/Map3k7/Rnf19b/Slc11a1/Emp2/C5/Cadm1/Lilrb3/Bcl3/Clec4g/Cfi	30	BP
GO:0023061	signal release	54/1450	450/19509	0.000330606	0.00327968	0.0023146	Hadh/Ptprn/Kcnc3/Sphk1/Adra2b/Cftr/Fst/Gja1/Il6/Inha/Vsnl1/Ptger3/Adm/Slc16a1/Ntrk2/Avpr1a/Htr2c/Gnrh1/Il6st/Cnr1/Anxa1/Rab3a/Hnf1b/Anxa5/Syt1/Gal/Inhba/Lrp2/Ffar2/Adora1/Lrp5/RT1-Db1/Arntl/Sytl5/Fam3b/Syt15/Snx19/Ndufaf2/Ly6e/Blk/Edn3/Mafa/Sybu/Apln/Syt7/Il1rn/Lif/Per2/Pfkm/Trpv4/Asic1/Rab3b/Nnat/Smpd3	54	BP
GO:0070201	regulation of establishment of protein localization	82/1450	756/19509	0.00034133	0.00338076	0.00238594	Nrg1/Hadh/Casp4/Cdkn1a/F2rl1/Erp29/Prdx1/Sphk1/Mmp13/Gls2/Adra2b/Cftr/Gja1/Il6/Ccl2/Vsnl1/Ptger3/Slc16a1/Ncl/Cnr1/Tnfsf15/Bmp4/Anxa1/Lgals9/Pik3r1/Anxa5/Rangrf/Micall2/Axin2/Ctsk/Psmd8/Ffar2/Lrrc32/Lrp5/RT1-Db1/Shh/Ptgs2/Arntl/Apc2/Wnt3a/Trim16/RGD1561778/Rhbdf2/Epb4.1l5/Cd34/Ipo5/Fndc1/Ssc5d/Sfrp5/Wdr46/Abl1/Chchd4/Sfn/Mdm2/Exph5/Bbc3/Tlr9/Dmtn/Ndufaf2/C5/Cadm1/Blk/Epha2/Rnase2/Itgax/Tnfrsf9/Syb…	82	BP
GO:0008544	epidermis development	35/1450	256/19509	0.000342984	0.00338874	0.00239157	LOC100360205/Pou2f3/Lama5/Nme1/Fst/Reg3g/Vdr/Fgfr2/Bmp4/Anxa1/Fgf10/Fosl2/Ctsl/Krt17/Slitrk6/Gal/Inhba/Aars/Shh/Mycl/Mycn/Celsr1/Trim16/Gli2/Sfn/Exph5/Cd109/Irf6/Epha2/Maff/Krt76/Tgfb2/Nme2/Ptch1/Clic5	35	BP
GO:0045214	sarcomere organization	10/1450	38/19509	0.000343205	0.00338874	0.00239157	Klhl41/Tnnt2/Tpm1/Krt8/Cav3/Casq2/Mybpc3/Krt19/Casq1/Actn1	10	BP
GO:0048638	regulation of developmental growth	40/1450	306/19509	0.000347511	0.00342593	0.00241781	Cdkl5/Nrg1/P2rx5/Wnt2/Cdh4/Acacb/Epha7/Bdnf/G6pd/Gja1/Plcb1/Cxcl12/Fgfr2/Gamt/Bmp4/Spp1/Tshr/Dpysl2/Hnf1b/Syt1/Gal/Cav3/Ifrd1/Sema4f/Sema3a/Cacna2d2/Tnfrsf12a/Wnt3a/Sptbn4/Rgma/Sfrp5/Foxs1/Abl1/Sema7a/Ulk1/Stra8/Ezr/Erbb4/Lpar3/Ptch1	40	BP
GO:0051169	nuclear transport	48/1450	388/19509	0.000348232	0.00342771	0.00241907	Dag1/Cdkn1a/Prdx1/Sphk1/Il6/Atxn1/Bmp4/Lgals9/Npm1/Pik3r1/Gckr/Eif5a/Sdad1/Axin2/Hspa9/Htatip2/Ier3/Shh/Ptgs2/Arntl/Rrs1/Apc2/Wnt3a/Eif6/Ipo5/Malt1/Ipo7/Sfrp5/Nmd3/Chchd4/Sfn/Noc2l/Mdm2/Slc11a1/Tlr9/Rab6b/Gas6/Erbb4/Nop58/Lmna/Mybbp1a/Nolc1/Bcl3/Thoc6/Tgfb2/Cdh1/Ran/Ddx39a	48	BP
GO:0044070	regulation of anion transport	24/1450	152/19509	0.000353664	0.00347397	0.00245172	Acsl4/Map2k6/Cftr/Cxcl12/Abcb4/Avpr1a/Htr2c/Cnr1/Ros1/Dpysl2/Pcp4/Maob/Atp8a1/Arg1/Adora1/P2ry2/C5/Thbs1/Tnfrsf11a/Fxyd1/Il1rn/Per2/Rab3b/Lgals3	24	BP
GO:0046031	ADP metabolic process	16/1450	83/19509	0.000354028	0.00347397	0.00245172	Aldoc/Eno1/Fbp1/Gapdh/Ldha/Myc/Pgk1/Tpi1/Hk3/Pkm/Ak3/Ier3/Nudt9/Dhtkd1/Gpd1/Pfkm	16	BP
GO:0009266	response to temperature stimulus	27/1450	180/19509	0.000366482	0.00359062	0.00253404	Acot11/Cxcl2/Rbm3/Cdkn1a/Eif2b3/Hmox1/Il6/Pnmt/Ccl2/Cxcl12/Sod2/Adm/Gclc/Fosl2/F3/Adora1/Tp53inp1/Cd34/Hspb7/Eif2s1/Cd14/Trpv4/Casq1/Cxcl1/Mmp9/Tgfb2/Socs3	27	BP
GO:0045893	positive regulation of transcription, DNA-templated	137/1450	1392/19509	0.000367687	0.00359133	0.00253454	Relb/Ikzf4/Hoxa1/Nrg1/Wnt2/Aatf/Dnajc2/Pou2f3/F2rl1/Hmga1/Csrp3/Il23a/Sphk1/Ppp1r15a/Nme1/Bdnf/Cebpa/Dbp/Il6/Met/Muc1/Myc/Lmo1/Cdkn1c/Ripk3/Plcb1/Vdr/Esr1/Fgfr2/Atxn1/Tnfrsf8/Ncl/Anxa3/Bmp4/Bhlha15/Atf3/Fgf10/Fosl1/Fosl2/Lgals9/Npm1/Pik3r1/Nkx2-1/Hnf1b/Bmp3/Prrx1/Atf5/Tesc/Sox7/Gnl3/Gal/Inhba/Ruvbl2/Tef/Irf7/Lrp5/Esrra/Pprc1/Shh/Mllt11/Ifrd1/Arntl/Eda2r/Mybl1/Tp53inp1/Osr1/Mycn/Bcl9l/Ikzf2/Wnt3a/…	137	BP
GO:1903508	positive regulation of nucleic acid-templated transcription	137/1450	1392/19509	0.000367687	0.00359133	0.00253454	Relb/Ikzf4/Hoxa1/Nrg1/Wnt2/Aatf/Dnajc2/Pou2f3/F2rl1/Hmga1/Csrp3/Il23a/Sphk1/Ppp1r15a/Nme1/Bdnf/Cebpa/Dbp/Il6/Met/Muc1/Myc/Lmo1/Cdkn1c/Ripk3/Plcb1/Vdr/Esr1/Fgfr2/Atxn1/Tnfrsf8/Ncl/Anxa3/Bmp4/Bhlha15/Atf3/Fgf10/Fosl1/Fosl2/Lgals9/Npm1/Pik3r1/Nkx2-1/Hnf1b/Bmp3/Prrx1/Atf5/Tesc/Sox7/Gnl3/Gal/Inhba/Ruvbl2/Tef/Irf7/Lrp5/Esrra/Pprc1/Shh/Mllt11/Ifrd1/Arntl/Eda2r/Mybl1/Tp53inp1/Osr1/Mycn/Bcl9l/Ikzf2/Wnt3a/…	137	BP
GO:0023057	negative regulation of signaling	112/1450	1100/19509	0.000371427	0.00362227	0.00255638	Nrg1/Hadh/Dag1/Dlk1/Csf2/F2rl1/Dusp5/Ndrg2/Adh7/Epha7/Adra2b/Bdnf/Fbp1/Fst/Gstp1/Hmox1/Il6/Inha/Muc1/Bmf/Serpine1/Faim2/Cxcl12/Sod2/Vsnl1/Bax/Esr1/Kng1/Ptger3/Adm/Atxn1/Avpr1a/Il6st/Gclc/Bmp4/Cyp7b1/Fgf10/Cd74/Nkx2-1/Anxa5/Glra1/Cthrc1/Grem2/Olfm4/Axin2/Vnn1/Cav3/Hhip/Adora1/Dusp9/Ier3/Shh/Ptgs2/Uchl1/Frzb/Arntl/C1qbp/Dusp16/Apc2/Tle2/Bcl9l/Ace2/Wnt3a/Nle1/Dhx58/Rasl11b/Spred3/Sfrp5/Abl1/Gprc5a/M…	112	BP
GO:0001890	placenta development	26/1450	171/19509	0.000376758	0.00366862	0.00258909	LOC100360205/Wnt2/Csf2/Pcdh12/Cebpa/Met/Cdkn1c/Serpine1/Vdr/Esr1/Fgfr2/Adm/Fosl1/Ptgis/Krt8/Ctsl/Rps6/Phlda2/Ptgs2/Gjb3/Gjb5/Krt19/Rspo3/Txnrd1/Lif/Socs3	26	BP
GO:0032922	circadian regulation of gene expression	13/1450	60/19509	0.000382279	0.00371097	0.00261898	Relb/Usp2/Hnf1b/Arntl/Noct/Npas2/Ciart/Rorc/Mybbp1a/Per2/Per3/Atf4/Bhlhe40	13	BP
GO:1900407	regulation of cellular response to oxidative stress	13/1450	60/19509	0.000382279	0.00371097	0.00261898	Met/Reg3b/Sod2/Hk3/Rgn/Gfer/Pycr1/Vnn1/Fbln5/Abl1/Nr4a3/Atf4/Ngb	13	BP
GO:0001818	negative regulation of cytokine production	28/1450	190/19509	0.00038701	0.00375116	0.00264734	Relb/Gpnmb/F2rl1/Il23a/Ndrg2/Gstp1/Hmox1/Il6/Met/Orm1/Aqp4/Anxa1/Lgals9/Lrrc32/RT1-Db1/C1qbp/Epx/Dhx58/Cd34/Ssc5d/Slc11a1/Tlr9/Thbs1/Tnfrsf9/Ezr/Gas6/Bcl3/Tgfb2	28	BP
GO:0038127	ERBB signaling pathway	17/1450	92/19509	0.0003957	0.00382953	0.00270265	Nrg1/Pde6h/Adra2b/Esr1/Pigr/Hbegf/Areg/Adora1/Rhbdf2/Abl1/Gprc5a/Ptprf/Plaur/Ereg/Btc/Mmp9/Ptprr	17	BP
GO:0048534	hematopoietic or lymphoid organ development	87/1450	816/19509	0.000398664	0.00384813	0.00271578	Relb/Wnt2b/Csf2/F2rl1/Il23a/Nme1/Cebpa/Fst/G6pd/Il6/Myc/Cdkn1c/Ripk3/Sod2/Bax/RT1-DOa/Itgam/Fgfr2/Cdkn2b/Pdgfra/Bmp4/Tshr/Anxa1/Fgf10/Lgals9/Pik3r1/Cd74/Tesc/Polm/Vnn1/Inhba/Siglec10/Rps6/Lrp5/Esrra/Shh/Gpatch4/Pde1b/Rrs1/Ccl21/Pabpc4/Pla2g2d/Isg15/Wnt3a/Cd34/Armc6/Malt1/Nfkb2/RT1-Ba/RT1-Bb/Rtkn2/Tiparp/Sema4a/Zfp334/Abl1/Sbno2/Tnfsf9/Dmtn/Dhtkd1/Artn/Cd109/Pir/Blk/Fzd8/Epha2/Rorc/Tnfrsf11a/Il34/…	87	BP
GO:0007167	enzyme linked receptor protein signaling pathway	83/1450	771/19509	0.000398836	0.00384813	0.00271578	Fam83g/Nrg1/Pde6h/Eif4ebp1/Epha7/Adra2b/Bdnf/Fst/Inha/Met/Cdkn1c/Ngef/Plcb1/Ccl2/Esr1/Fgfr2/Pigr/Atxn1/Ntrk2/Fgfr4/Gfra2/Cdkn2b/Il6st/Pdgfra/Bmp4/Hbegf/Fgf10/Pik3r1/F3/Nkx2-1/Bmp3/Plat/Grem2/Cav3/Areg/Hhip/Inhba/Ctf1/Adora1/Gdf15/Ndst1/Bcl9l/Rhbdf2/Rasl11b/Rgma/Tiparp/Ppm1l/Abl1/Ephb6/Gprc5a/Map3k7/Ephb2/Cilp/Tgif1/Nrep/Ptprf/Ulk1/Ror1/Cd109/Blk/Itga8/Epha2/Ly6g6e/Thbs1/Cfc1/Plaur/Gas6/Erbb4/Ereg…	83	BP
GO:1902680	positive regulation of RNA biosynthetic process	137/1450	1395/19509	0.000402418	0.00387679	0.00273601	Relb/Ikzf4/Hoxa1/Nrg1/Wnt2/Aatf/Dnajc2/Pou2f3/F2rl1/Hmga1/Csrp3/Il23a/Sphk1/Ppp1r15a/Nme1/Bdnf/Cebpa/Dbp/Il6/Met/Muc1/Myc/Lmo1/Cdkn1c/Ripk3/Plcb1/Vdr/Esr1/Fgfr2/Atxn1/Tnfrsf8/Ncl/Anxa3/Bmp4/Bhlha15/Atf3/Fgf10/Fosl1/Fosl2/Lgals9/Npm1/Pik3r1/Nkx2-1/Hnf1b/Bmp3/Prrx1/Atf5/Tesc/Sox7/Gnl3/Gal/Inhba/Ruvbl2/Tef/Irf7/Lrp5/Esrra/Pprc1/Shh/Mllt11/Ifrd1/Arntl/Eda2r/Mybl1/Tp53inp1/Osr1/Mycn/Bcl9l/Ikzf2/Wnt3a/…	137	BP
GO:0045606	positive regulation of epidermal cell differentiation	7/1450	20/19509	0.000403831	0.00387945	0.00273788	Nme1/Vdr/Bmp4/Trim16/Sfn/Nme2/Ptch1	7	BP
GO:0002367	cytokine production involved in immune response	14/1450	68/19509	0.000403918	0.00387945	0.00273788	F2rl1/Spon2/Hmox1/Cd74/Ffar2/Malt1/Map3k7/Sema7a/Slc11a1/Tlr9/Tril/Nr4a3/Gas6/Tgfb2	14	BP
GO:0006805	xenobiotic metabolic process	16/1450	84/19509	0.00040764	0.00390927	0.00275893	Ugt1a7c/Cyp1a1/Cyp2a3/Cyp2b1/Gstp1/Fmo2/Cyp2e1/Cyp2d1/Pon3/Cyp2j3/Cyp2b2/Rorc/Cyp2f4/Aox1/Sult1a1/Cyp2c23	16	BP
GO:0048667	cell morphogenesis involved in neuron differentiation	57/1450	486/19509	0.000410665	0.00393233	0.0027752	Cdkl5/Hoxa1/Nrg1/Dag1/Cdh4/Epha7/Dnm3/Bdnf/Mbp/Met/Tubb3/Ngef/Cxcl12/Fgfr2/Ntrk2/Spp1/Cntn2/Dpysl2/Rab3a/Nkx2-1/Slitrk6/Shh/Uchl1/Ifrd1/Sema4f/Sema3a/Flrt2/Tnfrsf12a/Wnt3a/Gli2/Adcy1/Unc5d/Sptbn4/Rgma/Sema4a/Abl1/Ptprd/Ephb2/Sema7a/Ptprf/Ulk1/Lrp8/Artn/Etv1/Obsl1/Flrt3/Nr4a3/Lpar3/Nrp2/Itpka/Fez1/Tgfb2/Celsr2/Robo2/Gfra3/Prmt3/Clic5	57	BP
GO:0097306	cellular response to alcohol	26/1450	172/19509	0.000413124	0.00394992	0.00278761	Tnc/Il6/Myc/Serpine1/Pnmt/Ccl2/Sod2/Vdr/Esr1/Srd5a1/Aqp4/Bmp4/Plat/Ccl7/Inhba/Arg1/Ruvbl2/Hmgcs1/Tp53inp1/RT1-Bb/Mlc1/Lrp8/Rorc/Zfp703/Cdh1/Ptch1	26	BP
GO:0006636	unsaturated fatty acid biosynthetic process	12/1450	53/19509	0.000414452	0.00395665	0.00279236	Ltc4s/Ggt1/Sphk1/Avpr1a/Alox5/Anxa1/Ptgis/Cd74/Aloxe3/Ptgs2/Scd2/Fads1	12	BP
GO:0019318	hexose metabolic process	30/1450	210/19509	0.000419948	0.00400308	0.00282513	Oas1a/Fbp1/G6pd/Gapdh/Iapp/Il6/Ldha/Myc/Fgl1/Pfkfb1/Pgk1/Sord/Tpi1/Hk3/Rgn/Avpr1a/Atf3/Pik3r1/Pkm/Gckr/Aldh5a1/Phlda2/Lrp5/Chst1/Man2b2/Rorc/Gpd1/Per2/Atf4/Pdk4	30	BP
GO:0008203	cholesterol metabolic process	18/1450	101/19509	0.000428545	0.0040789	0.00287864	Sec14l2/Cebpa/Cftr/G6pd/Fgl1/Cyp7b1/Soat2/Fdx1/Arv1/Lrp5/Hmgcs1/Ldlr/Cyp39a1/Cyp27a1/Cln6/Insig1/Abcg1/Idi1	18	BP
GO:0042542	response to hydrogen peroxide	24/1450	154/19509	0.000430651	0.00409115	0.00288729	Sphk1/Hmox1/Il6/Ldha/Met/Serpine1/Reg3b/Sod2/Hk3/Sdc1/Anxa1/Fosl1/F3/Pycr1/Areg/Arg1/Abl1/Mdm2/Gnao1/Nr4a3/Erbb4/Pdgfd/Apex1/Ngb	24	BP
GO:0007435	salivary gland morphogenesis	10/1450	39/19509	0.000431123	0.00409115	0.00288729	Dag1/Lama5/Il6/Met/Fgfr2/Fgf10/Shh/Sema3a/Tgfb2/Cdh1	10	BP
GO:0060562	epithelial tube morphogenesis	44/1450	351/19509	0.000454288	0.00430453	0.00303788	Wnt2/Dag1/Wnt2b/Tnc/Lama5/Epha7/Gja1/Met/Mst1/Myc/Cxcl12/Vdr/Bax/Esr1/Fgfr2/Adm/Bmp4/Mgp/Fgf10/Nkx2-1/Hnf1b/Cthrc1/Cav3/Areg/Hhip/Lrp5/Ccl11/Shh/Sema3e/Osr1/Mycn/Celsr1/Wnt3a/Gli2/Tead2/Rgma/Sfrp5/Map3k7/Tgif1/Btrc/Epha2/Cfc1/Timeless/Ptch1	44	BP
GO:0009743	response to carbohydrate	38/1450	290/19509	0.000459891	0.00435112	0.00307076	Map2k6/Ptprn/Ppp1r15a/Eif2b3/Nme1/Sftpb/Adra2b/Cftr/Gja1/Gstp1/Ldha/Met/Myc/Serpine1/Plcb1/Sod2/Vsnl1/Aqp4/Pik3r1/Plau/Hnf1b/Gckr/Ctsl/Lrp5/RT1-Db1/Ptgs2/Mdm2/Ndufaf2/Col4a3/Mafa/Thbs1/Sybu/Sftpc/Gas6/Nme2/Slc34a2/Fads1/Nnat	38	BP
GO:0050872	white fat cell differentiation	6/1450	15/19509	0.000464789	0.00438437	0.00309423	Cebpa/Fgf10/Wfdc21/Ncor2/Per2/Fabp4	6	BP
GO:0071428	rRNA-containing ribonucleoprotein complex export from nucleus	6/1450	15/19509	0.000464789	0.00438437	0.00309423	Npm1/Sdad1/Rrs1/Eif6/Nmd3/Ran	6	BP
GO:0009064	glutamine family amino acid metabolic process	14/1450	69/19509	0.00047259	0.00445134	0.00314149	Ggt1/Gls2/Gclc/Asns/Pycr1/Aldh5a1/Arg1/Ddah2/Ctps1/Gfpt2/Prodh2/Phgdh/Iffo2/Aldh4a1	14	BP
GO:0006913	nucleocytoplasmic transport	47/1450	383/19509	0.000478068	0.00449625	0.00317318	Dag1/Cdkn1a/Prdx1/Sphk1/Il6/Atxn1/Bmp4/Lgals9/Npm1/Pik3r1/Gckr/Eif5a/Sdad1/Axin2/Hspa9/Htatip2/Ier3/Shh/Ptgs2/Arntl/Rrs1/Apc2/Wnt3a/Eif6/Ipo5/Malt1/Ipo7/Sfrp5/Nmd3/Chchd4/Sfn/Mdm2/Slc11a1/Tlr9/Rab6b/Gas6/Erbb4/Nop58/Lmna/Mybbp1a/Nolc1/Bcl3/Thoc6/Tgfb2/Cdh1/Ran/Ddx39a	47	BP
GO:0007409	axonogenesis	46/1450	373/19509	0.000490099	0.00460257	0.00324822	Cdkl5/Hoxa1/Nrg1/Dag1/Cdh4/Epha7/Bdnf/Mbp/Tubb3/Cxcl12/Fgfr2/Ntrk2/Spp1/Cntn2/Dpysl2/Rab3a/Nkx2-1/Slitrk6/Shh/Uchl1/Ifrd1/Sema4f/Sema3a/Flrt2/Tnfrsf12a/Wnt3a/Gli2/Adcy1/Unc5d/Sptbn4/Rgma/Sema4a/Abl1/Ephb2/Sema7a/Ulk1/Artn/Etv1/Flrt3/Nr4a3/Lpar3/Nrp2/Fez1/Tgfb2/Robo2/Gfra3	46	BP
GO:0031344	regulation of cell projection organization	62/1450	544/19509	0.000502022	0.00470757	0.00332232	Cdkl5/Nrg1/Cdh4/F2rl1/Cntn1/Klhl41/Sphk1/Epha7/Dnm3/Nme1/Prom2/Bdnf/Mbp/Met/Ngef/Cxcl12/Ntrk2/Cnr1/Bmp4/Spp1/Cntn2/Dpysl2/Pcp4/Syt1/Prrx1/Chodl/Atp8b1/Katna1/Enc1/Ifrd1/P2ry2/Sema4f/Sema3a/Ccl21/Tnfrsf12a/Wnt3a/Rgma/Abl1/Ptprd/Foxo6/Ephb2/Sema7a/Ptprf/Ranbp1/Ulk1/Dmtn/Lrp8/Obsl1/Myo3b/Epha2/Fam110c/Ezr/Lif/Ncs1/Lpar3/Trpv4/Itpka/Fez1/Nr2f1/Nme2/Robo2/Stmn2	62	BP
GO:0007159	leukocyte cell-cell adhesion	51/1450	426/19509	0.000504183	0.00472085	0.00333169	Relb/F2rl1/Il23a/Pde5a/Il6/Lmo1/Ripk3/Ccl2/Cxcl12/Bax/Kng1/RT1-DOa/Itgam/Gnrh1/Il6st/Bmp4/Anxa1/Cd80/Lgals9/Sele/Cd74/Selp/Vnn1/Rps6/Lrrc32/RT1-Db1/Shh/Podxl2/Ccl21/Pla2g2d/Fcgr3a/Malt1/RT1-Ba/RT1-Bb/Sema4a/Abl1/Ephb6/Ctps1/Slc11a1/Tnfsf9/Blk/Fzd8/Rorc/Btla/Tnfsf13b/Tnfrsf13c/Ezr/Nr4a3/Bcl3/Clec4g/Lgals3	51	BP
GO:0006518	peptide metabolic process	88/1450	834/19509	0.000516507	0.00482911	0.00340809	LOC100360522/LOC100360573/LOC100362684/LOC100911372/LOC103693375/LOC103694404/Rbm3/Ggt1/Eif4ebp1/Gsr/Rps20/Rplp1/Mmp13/Ppp1r15a/Eif2b3/G6pd/Gapdh/Gspt1/Gstp1/Il6/Mme/Sod2/Vars/Gclc/Mmp7/Gss/Npm1/Sars/Mrps34/Rars/Eif4a1/Eif5a/Krt17/Yars2/Aimp2/Eif3b/Pa2g4/Eprs/Corin/Eef1e1/Aldh5a1/Rpl17/Nars/Lars/Aars/Eif3a/Rps17/Rps6/Cars/Mrps18b/Enc1/Tars/Bdh2/Eif2s2/C1qbp/Gars/Tcea3/Mars/Farsb/Mrpl12/Eif6/Iars/…	88	BP
GO:0044282	small molecule catabolic process	35/1450	262/19509	0.000530023	0.00494818	0.00349213	Ces1d/Hadh/Epm2a/Phyh/Ehhadh/Adh7/Acot2/Cyp1a1/Hdc/Ivd/Ldha/Sord/Cnr1/Aldh5a1/Arg1/Lrp5/Hoga1/Hpd/Bdh2/Bcat1/Acoxl/Thnsl2/Aldh1l2/Ldlr/Cyp39a1/Acad10/Pon3/Hgd/Prodh2/Mccc2/Aldh4a1/Gpt/Aldh6a1/Cdo1/Abcd2	35	BP
GO:0007566	embryo implantation	13/1450	62/19509	0.000535001	0.00498731	0.00351974	Timp1/Hspg2/Vmp1/Mst1/Ptgis/Plau/Ptgs2/C1qbp/Ooep/Emp2/Lif/Mmp9/Polr1b	13	BP
GO:2000027	regulation of organ morphogenesis	26/1450	175/19509	0.000541398	0.00503954	0.0035566	Wnt2/Wnt2b/Bdnf/Met/Myc/Vdr/Bax/Esr1/Fgfr2/Fgfr4/Bmp4/Fgf10/Plau/Hnf1b/Cthrc1/Cav3/Shh/Celsr1/Wnt3a/Cd34/Sfrp5/Abl1/Foxp2/Lif/Amtn/Cdh1	26	BP
GO:0045321	leukocyte activation	74/1450	678/19509	0.000546458	0.00507918	0.00358458	Relb/Cdkn1a/Csf2/F2rl1/Il23a/Il13ra2/Pde5a/Unc13d/Hmox1/Il6/Lmo1/Serpine1/Ripk3/Ccl2/Cxcl12/Bax/Kng1/RT1-DOa/Itgam/Gnrh1/Il6st/Cnr1/Anxa3/Bmp4/Tshr/Anxa1/Cd80/Fgf10/Lgals9/Pik3r1/Cd74/Tac4/Polm/Gal/Vnn1/Mzb1/Rps6/Lrrc32/Adora2b/RT1-Db1/Shh/Klre1/Ccl21/Pla2g2d/Impdh2/Wnt3a/Fcgr3a/Mnda/Tlr1/Malt1/Muc5b/RT1-Ba/RT1-Bb/Sema4a/Abl1/Ephb6/Ctps1/Sbno2/Slc11a1/Tlr9/Tnfsf9/Blk/Fzd8/Rorc/Btla/Thbs1/Tnfsf13b…	74	BP
GO:0006816	calcium ion transport	46/1450	375/19509	0.000550711	0.00511121	0.00360718	Ryr3/Kcne2/Adcyap1r1/Atp1a2/Gja1/Tmem37/Serpine1/Ccl2/Cxcl12/Vdr/Bax/Ptger3/Rgn/Htr2c/Bmp4/Bhlha15/Ccl12/Cav3/Casq2/S100a1/Ptgs2/Homer2/Ccl21/Cacna2d2/Abl1/Slc24a4/Bbc3/Tlr9/Ank2/Cd19/Clec4b2/Cracr2a/Gnao1/Gas6/Cacnb4/Bspry/Nmur2/Pln/Ncs1/Lpar3/Trpv4/Casq1/Asic1/Tgfb2/Lgals3/Slc24a3	46	BP
GO:0048762	mesenchymal cell differentiation	25/1450	166/19509	0.000558936	0.00517996	0.00365571	Wnt2/Dag1/Aldh1a2/Lama5/Fgfr2/Bmp4/Fgf10/Nkx2-1/Axin2/Shh/Frzb/Sema3a/Osr1/Bcl9l/Epb4.1l5/Trim62/Edn3/Plaur/Erbb4/Glipr2/Zfp703/Nrp2/Tgfb2/Hnrnpab/Olfm1	25	BP
GO:0061082	myeloid leukocyte cytokine production	7/1450	21/19509	0.000567108	0.00523861	0.0036971	Spon2/Hmox1/Cd74/Sema7a/Nr4a3/Gas6/Tgfb2	7	BP
GO:0071900	regulation of protein serine/threonine kinase activity	47/1450	386/19509	0.000567931	0.00523861	0.0036971	LOC100909712/Pde6h/Gtpbp4/Map2k6/Cdkn1a/Erp29/Dusp5/Pde5a/Avpi1/Adra2b/Gstp1/Met/Cdkn1c/Trib3/Pkib/Kng1/Cdkn2b/Tnfsf15/Bmp4/Fgf10/Cd74/Cav3/Lrp5/Dusp9/Uchl1/Dusp16/Gadd45b/Traf4/Malt1/Spred3/Sfrp5/Abl1/Sfn/Map3k7/Tlr9/Fzd8/Edn3/Thbs1/Tnfrsf11a/Ereg/Il1rn/Dusp10/Lpar3/Trib1/Nell1/Ccnh/Chi3l1	47	BP
GO:0016054	organic acid catabolic process	27/1450	185/19509	0.00056857	0.00523861	0.0036971	Ces1d/Hadh/Phyh/Ehhadh/Acot2/Hdc/Ivd/Cnr1/Aldh5a1/Arg1/Hoga1/Hpd/Bdh2/Bcat1/Acoxl/Thnsl2/Aldh1l2/Acad10/Pon3/Hgd/Prodh2/Mccc2/Aldh4a1/Gpt/Aldh6a1/Cdo1/Abcd2	27	BP
GO:0046395	carboxylic acid catabolic process	27/1450	185/19509	0.00056857	0.00523861	0.0036971	Ces1d/Hadh/Phyh/Ehhadh/Acot2/Hdc/Ivd/Cnr1/Aldh5a1/Arg1/Hoga1/Hpd/Bdh2/Bcat1/Acoxl/Thnsl2/Aldh1l2/Acad10/Pon3/Hgd/Prodh2/Mccc2/Aldh4a1/Gpt/Aldh6a1/Cdo1/Abcd2	27	BP
GO:0050770	regulation of axonogenesis	23/1450	148/19509	0.000584619	0.00537866	0.00379594	Cdkl5/Nrg1/Cdh4/Epha7/Bdnf/Mbp/Cxcl12/Ntrk2/Spp1/Cntn2/Dpysl2/Ifrd1/Sema4f/Sema3a/Tnfrsf12a/Wnt3a/Rgma/Abl1/Ephb2/Sema7a/Ulk1/Lpar3/Robo2	23	BP
GO:0010647	positive regulation of cell communication	138/1450	1420/19509	0.000592408	0.00544242	0.00384094	Ddx60/Nrg1/Sqstm1/Pde6h/Wnt2/Map2k6/Wnt2b/Csf2/F2rl1/Erp29/Il23a/Il24/Sphk1/Cysltr2/Pde5a/Avpi1/Adra2b/Bdnf/Cftr/Gja1/Hmox1/Il6/Inha/Met/Myc/Cdkn1c/Bmf/Ripk3/Plcb1/Ccl2/Vsnl1/Bax/Esr1/Kng1/Fgfr2/Ntrk2/Fgfr4/Cdkn2b/Htr2c/Il6st/Mal/Pdgfra/Tnfsf15/Bmp4/Cntn2/Atf3/Hbegf/Fgf10/Lgals9/Pik3r1/Ptgis/F3/Cd74/Selp/Bmp3/Syt1/Prrx1/Ccl7/Ccl12/Sectm1b/Ccl6/Ccl24/G0s2/Crlf1/Eef1e1/Gal/Inhba/Ctf1/Adora1/Irf7/Cc…	138	BP
GO:0042594	response to starvation	49/1450	408/19509	0.000598921	0.0054943	0.00387755	LOC100362814/LOC103689968/Sqstm1/P2rx5/Wnt2b/Sphk1/Ppp1r15a/Nme1/Serpine1/Reg3b/Pfkfb1/Slc2a1/Srd5a1/Adm/Bhlha15/Atf3/Asns/Anxa5/Ctsl/Serpinb10/Ak3/Emc6/Upp1/Ctsk/Snrpd1/Slc22a3/Kcnk3/Tp53inp1/Zfp593/Plod2/Slc1a4/Itpkc/Rab33a/Ulk1/C5/Atg9b/Eif2s1/Gas6/Mybbp1a/Il1rn/Aoc1/Nrbp2/U2af1/Atf4/Fez1/Nme2/Nsfl1c/Fads1/Pdk4	49	BP
GO:0007204	positive regulation of cytosolic calcium ion concentration	33/1450	244/19509	0.000605643	0.00554794	0.0039154	Cxcl2/F2rl1/Cxcl3/Adcyap1r1/Gja1/Tbxa2r/Bax/Esr1/Kng1/Ptger3/Adm/Avpr1a/Htr2c/Pdgfra/Bmp4/Tac4/Eif5a/Cav3/Casq2/P2ry2/Ccl21/Abl1/Bbc3/Ank2/Cd19/Clec4b2/Nmur2/Pln/Lpar3/Trpv4/Casq1/Cxcl1/Tgfb2	33	BP
GO:0033500	carbohydrate homeostasis	34/1450	254/19509	0.000608992	0.00556254	0.0039257	LOC100911372/Nme1/Oas1a/Adra2b/Cebpa/Cftr/Il6/Met/Serpine1/Vsnl1/Slc16a1/Hk3/Fgfr4/Slc2a4/Cnr1/Aqp4/Bhlha15/Pik3r1/Plau/Gckr/Cav3/Ffar2/Rps6/Lrp5/RT1-Db1/Ncor2/Ndufaf2/C5/Sybu/Gas6/Pfkm/Nme2/Pdk4/Ptch1	34	BP
GO:0042593	glucose homeostasis	34/1450	254/19509	0.000608992	0.00556254	0.0039257	LOC100911372/Nme1/Oas1a/Adra2b/Cebpa/Cftr/Il6/Met/Serpine1/Vsnl1/Slc16a1/Hk3/Fgfr4/Slc2a4/Cnr1/Aqp4/Bhlha15/Pik3r1/Plau/Gckr/Cav3/Ffar2/Rps6/Lrp5/RT1-Db1/Ncor2/Ndufaf2/C5/Sybu/Gas6/Pfkm/Nme2/Pdk4/Ptch1	34	BP
GO:0046939	nucleotide phosphorylation	18/1450	104/19509	0.000616913	0.00561869	0.00396533	Ak6/Nme1/Aldoc/Eno1/Fbp1/Gapdh/Myc/Pgk1/Tpi1/Hk3/Pkm/Ak3/Ier3/Dhtkd1/Gpd1/Pfkm/Nme2/Nme3	18	BP
GO:1902652	secondary alcohol metabolic process	18/1450	104/19509	0.000616913	0.00561869	0.00396533	Sec14l2/Cebpa/Cftr/G6pd/Fgl1/Cyp7b1/Soat2/Fdx1/Arv1/Lrp5/Hmgcs1/Ldlr/Cyp39a1/Cyp27a1/Cln6/Insig1/Abcg1/Idi1	18	BP
GO:0050865	regulation of cell activation	51/1450	430/19509	0.000625352	0.00568738	0.00401381	Cdkn1a/F2rl1/Il23a/Il13ra2/Pde5a/Unc13d/Hmox1/Il6/Lmo1/Ripk3/Ccl2/Kng1/Ptger3/RT1-DOa/Gnrh1/Il6st/Cnr1/Pdgfra/Bmp4/Cd80/Fgf10/Lgals9/Cd74/Selp/Gal/Vnn1/Mzb1/Lrrc32/Adora2b/RT1-Db1/Shh/Pla2g2d/Wnt3a/Mnda/Malt1/Muc5b/RT1-Ba/RT1-Bb/Ephb6/Tlr9/Tnfsf9/Dmtn/Rorc/Btla/Thbs1/Tnfsf13b/Tnfrsf13c/Nr4a3/Gas6/Clec4g/Lgals3	51	BP
GO:0045184	establishment of protein localization	158/1450	1661/19509	0.000626723	0.00569169	0.00401685	LOC100361898/Nrg1/Hadh/Dag1/Casp4/Cdkn1a/Ptprn/F2rl1/Erp29/Prdx1/Lama5/Dmbt1/Sphk1/Mmp13/Timm9/Gls2/Adra2b/Cftr/Gja1/Il6/Ccl2/Tap2/Vsnl1/Bax/Ptger3/Slc16a1/Ncl/Cnr1/Mal/Tnfsf15/Bmp4/Cntn2/Anxa1/Lgals9/Pik3r1/Rab3a/Cd74/Hnf1b/Gckr/Anxa5/Rangrf/Eif5a/Hid1/Micall2/Tesc/Fras1/Sdad1/Tmed5/Ipo4/Axin2/Cav3/Hspa9/Ctsk/Syngr1/Lrp2/Psmd8/Ffar2/Adora1/Ruvbl2/Lrrc32/Pkp3/Lrp5/Rhod/RT1-Db1/Krt18/Shh/Ptgs2/Arn…	158	BP
GO:0032890	regulation of organic acid transport	13/1450	63/19509	0.00062892	0.00570347	0.00402516	Acsl4/Map2k6/Avpr1a/Htr2c/Dpysl2/Arg1/Adora1/P2ry2/Thbs1/Tnfrsf11a/Fxyd1/Il1rn/Per2	13	BP
GO:0007589	body fluid secretion	19/1450	113/19509	0.000639626	0.00577989	0.0040791	Mmp13/Nme1/Cftr/Met/Vdr/Aqp5/Npr3/Fgf10/Tac4/Adora1/P2ry2/Slc4a5/Ncor2/Stk39/Anxa2/Erbb4/Cdo1/Celsr2/Tsc22d3	19	BP
GO:0055117	regulation of cardiac muscle contraction	14/1450	71/19509	0.000640082	0.00577989	0.0040791	Kcnh2/Pde5a/Kcne2/Atp1a2/Scn5a/Cav3/Casq2/Adora1/Ace2/Ank2/Gpd1l/Gja5/Fxyd1/Pln	14	BP
GO:1903793	positive regulation of anion transport	14/1450	71/19509	0.000640082	0.00577989	0.0040791	Map2k6/Cftr/Cxcl12/Abcb4/Avpr1a/Htr2c/Dpysl2/Pcp4/Atp8a1/P2ry2/Tnfrsf11a/Fxyd1/Rab3b/Lgals3	14	BP
GO:0086009	membrane repolarization	9/1450	34/19509	0.000644992	0.00581594	0.00410454	Kcnh2/Kcne2/Gja1/Scn5a/Cav3/Casq2/Ank2/Gja5/Kcnd3	9	BP
GO:0044267	cellular protein metabolic process	392/1450	4586/19509	0.000647825	0.00583318	0.00411671	Abo/LOC100360522/LOC100360573/LOC100360977/LOC100361898/Cyhr1/LOC100362684/Cdkl5/LOC100909712/LOC100911372/Nupr1/LOC103693375/LOC103694404/Nrg1/Sqstm1/Epm2a/Pde6h/Gtpbp4/Rbm3/Dag1/Map2k6/Casp4/Cdkn1a/Usp2/Timp1/Csf2/Eif4ebp1/Ptprn/F2rl1/Pik3c2g/Kcnh2/Ccr3/Erp29/Serpinb7/Prdx1/Cntn1/Klhl41/Rps20/Rplp1/Il23a/Il24/Sphk1/Cysltr2/Mmp13/Wfdc18/Ppp1r15a/Dusp5/Ndrg2/Pde5a/Ptprh/Kcne2/Ehhadh/Eif2b3/Epha7/…	392	BP
GO:1903037	regulation of leukocyte cell-cell adhesion	33/1450	245/19509	0.000651176	0.00585504	0.00413213	Il23a/Pde5a/Il6/Lmo1/Ripk3/Ccl2/Cxcl12/Kng1/RT1-DOa/Gnrh1/Il6st/Bmp4/Cd80/Lgals9/Cd74/Vnn1/Lrrc32/RT1-Db1/Shh/Ccl21/Pla2g2d/Malt1/RT1-Ba/RT1-Bb/Ephb6/Tnfsf9/Rorc/Btla/Tnfsf13b/Tnfrsf13c/Nr4a3/Clec4g/Lgals3	33	BP
GO:0002697	regulation of immune effector process	46/1450	378/19509	0.000654177	0.00587369	0.0041453	Ddx60/Hilpda/LOC100362814/F2rl1/Il23a/Il13ra2/Spon2/Unc13d/Hmox1/Il6/Ripk3/Ccl2/Tap2/PVR/Lgals9/Cd74/Anxa5/Serpinb10/Gfer/Susd4/Mzb1/Snrpd1/Ffar2/Adora2b/C1qbp/Klre1/Dhx58/Malt1/Itpkc/Map3k7/Sema7a/Tlr9/Tril/Traf3/Cadm1/Eif2s1/Nr4a3/Dusp10/Cldn7/Ccdc36/Clec4g/Cxcl1/Tgfb2/Lgals3/Ackr3/Pdk4	46	BP
GO:0006090	pyruvate metabolic process	17/1450	96/19509	0.000660014	0.00590595	0.00416807	Aldoc/Eno1/Fbp1/Gapdh/Ldha/Myc/Pgk1/Tpi1/Hk3/Pkm/Hoga1/Ier3/Dhtkd1/Nr4a3/Gpd1/Pfkm/Pdk4	17	BP
GO:1903038	negative regulation of leukocyte cell-cell adhesion	17/1450	96/19509	0.000660014	0.00590595	0.00416807	Pde5a/Cxcl12/Kng1/Gnrh1/Bmp4/Lgals9/Cd74/Lrrc32/RT1-Db1/Shh/Ccl21/Pla2g2d/RT1-Ba/RT1-Bb/Btla/Clec4g/Lgals3	17	BP
GO:0048812	neuron projection morphogenesis	60/1450	528/19509	0.000660565	0.00590595	0.00416807	Cdkl5/Hoxa1/Nrg1/Dag1/Cdh4/Epb41l3/Epha7/Dnm3/Bdnf/Gja1/Mbp/Met/Tubb3/Ngef/Cxcl12/Fgfr2/Ntrk2/Spp1/Cntn2/Dpysl2/Rab3a/Nkx2-1/Syt1/Slitrk6/Shh/Uchl1/Ifrd1/Sema4f/Sema3a/Flrt2/Tnfrsf12a/Wnt3a/Gli2/Adcy1/Unc5d/Sptbn4/Rgma/Sema4a/Abl1/Ptprd/Ephb2/Sema7a/Ptprf/Ulk1/Lrp8/Artn/Etv1/Obsl1/Flrt3/Nr4a3/Lpar3/Nrp2/Itpka/Fez1/Tgfb2/Dynlt1/Celsr2/Robo2/Gfra3/Prmt3	60	BP
GO:0001990	regulation of systemic arterial blood pressure by hormone	10/1450	41/19509	0.000663432	0.0059149	0.00417438	F2rl1/G6pd/Avpr1a/Hsd11b2/Nkx2-1/Corin/Ace2/Edn3/Gja5/Enpep	10	BP
GO:0050891	multicellular organismal water homeostasis	10/1450	41/19509	0.000663432	0.0059149	0.00417438	Bpifa1/Scnn1b/Scnn1g/Aqp4/Aloxe3/Cldn4/Sfn/Aqp3/Trpv4/Cdh1	10	BP
GO:0019693	ribose phosphate metabolic process	57/1450	496/19509	0.000678869	0.00604403	0.00426551	Pgd/LOC100363502/Ak6/Acacb/Pde5a/Nme1/Adcyap1r1/Adra2b/Aldoc/Atp1a2/Bdnf/Eno1/Fbp1/G6pd/Gapdh/Ldha/Gucy2g/Myc/Pgk1/Tpi1/Ptger3/Adm/Hk3/Htr2c/Cox8b/Npr3/Tshr/Pkm/Guca2a/Ak3/Upp1/Adora2b/Pank1/Papss2/Ier3/Prps1/Pde1b/Impdh2/Slc25a23/Adcy9/Uck2/Nudt9/Adcy1/Gpr87/Ctps1/Ostn/Dhtkd1/Mccc2/Thbs1/Cacnb4/Gpd1/Adcy3/Pfkm/Pde1a/Taldo1/Nme2/Nme3	57	BP
GO:0034109	homotypic cell-cell adhesion	54/1450	464/19509	0.000690971	0.00614315	0.00433547	Relb/F2rl1/Il23a/Pde5a/Il6/Lmo1/Ripk3/Ccl2/Cxcl12/Bax/Kng1/Ptger3/RT1-DOa/Itgam/Gnrh1/Il6st/Pdgfra/Bmp4/Anxa1/Cd80/Lgals9/Cd74/Vnn1/Csrp1/Rps6/Lrrc32/RT1-Db1/Shh/Ccl21/Pla2g2d/Wnt3a/Fcgr3a/Malt1/RT1-Ba/RT1-Bb/Slc7a11/Sema4a/Abl1/Ephb6/Ctps1/Slc11a1/Tnfsf9/Dmtn/Blk/Fzd8/Rorc/Btla/Tnfsf13b/Tnfrsf13c/Nr4a3/Bcl3/Zfp703/Clec4g/Lgals3	54	BP
GO:0045935	positive regulation of nucleobase-containing compound metabolic process	156/1450	1641/19509	0.000697621	0.00616824	0.00435317	Relb/Ikzf4/Hoxa1/Nrg1/Wnt2/Aatf/Dnajc2/Pou2f3/Csf2/F2rl1/Hmga1/Csrp3/Il23a/Sphk1/Dkc1/Ppp1r15a/Nme1/Adcyap1r1/Bdnf/Cebpa/Dbp/Il6/Met/Muc1/Myc/Lmo1/Cdkn1c/Ripk3/Plcb1/Prkcg/Vdr/Bax/Esr1/Ptger3/Fgfr2/Adm/Atxn1/Tnfrsf8/Fgfr4/Ncl/Pdgfra/Anxa3/Bmp4/Bhlha15/Tshr/Atf3/Fgf10/Fosl1/Fosl2/Lgals9/Npm1/Pik3r1/Nkx2-1/Hnf1b/Guca2a/Bmp3/Prrx1/Gfer/Atf5/Parm1/Tesc/Sox7/Gnl3/Gal/Areg/Inhba/Ruvbl2/Adora2b/Tef/Irf7…	156	BP
GO:0009063	cellular amino acid catabolic process	16/1450	88/19509	0.000697685	0.00616824	0.00435317	Hdc/Ivd/Aldh5a1/Arg1/Hoga1/Hpd/Bcat1/Thnsl2/Aldh1l2/Hgd/Prodh2/Mccc2/Aldh4a1/Gpt/Aldh6a1/Cdo1	16	BP
GO:0009135	purine nucleoside diphosphate metabolic process	16/1450	88/19509	0.000697685	0.00616824	0.00435317	Aldoc/Eno1/Fbp1/Gapdh/Ldha/Myc/Pgk1/Tpi1/Hk3/Pkm/Ak3/Ier3/Nudt9/Dhtkd1/Gpd1/Pfkm	16	BP
GO:0009179	purine ribonucleoside diphosphate metabolic process	16/1450	88/19509	0.000697685	0.00616824	0.00435317	Aldoc/Eno1/Fbp1/Gapdh/Ldha/Myc/Pgk1/Tpi1/Hk3/Pkm/Ak3/Ier3/Nudt9/Dhtkd1/Gpd1/Pfkm	16	BP
GO:0002718	regulation of cytokine production involved in immune response	12/1450	56/19509	0.000705197	0.0062173	0.0043878	F2rl1/Spon2/Hmox1/Cd74/Ffar2/Malt1/Map3k7/Sema7a/Tlr9/Tril/Nr4a3/Tgfb2	12	BP
GO:0030048	actin filament-based movement	12/1450	56/19509	0.000705197	0.0062173	0.0043878	Atp1a2/Tnnt2/Tpm1/Ptger3/Scn5a/Casq2/Actc1/Epb4.1l5/Emp2/Ank2/Fxyd1/Pln	12	BP
GO:0002579	positive regulation of antigen processing and presentation	5/1450	11/19509	0.000711661	0.00626559	0.00442187	Tap2/Cd74/RT1-Bb/Slc11a1/Clec4b2	5	BP
GO:0002573	myeloid leukocyte differentiation	27/1450	188/19509	0.000731937	0.00643516	0.00454155	Relb/Csf2/F2rl1/Il23a/Nme1/Cebpa/Myc/Itgam/Bmp4/Pik3r1/Tesc/Esrra/Pde1b/Zfp334/Sbno2/Tnfsf9/Cd109/Pir/Epha2/Tnfrsf11a/Il34/Anxa2/Lif/Tfrc/Lilrb3/Trib1/Nme2	27	BP
GO:1902882	regulation of response to oxidative stress	13/1450	64/19509	0.000736365	0.00645843	0.00455797	Met/Reg3b/Sod2/Hk3/Rgn/Gfer/Pycr1/Vnn1/Fbln5/Abl1/Nr4a3/Atf4/Ngb	13	BP
GO:0051338	regulation of transferase activity	81/1450	764/19509	0.000738053	0.00645843	0.00455797	LOC100909712/Nrg1/Pde6h/Gtpbp4/Map2k6/Cdkn1a/Erp29/Il23a/Dkc1/Dusp5/Pde5a/Avpi1/Adra2b/Gstp1/Il6/Met/Cdkn1c/Ripk3/Trib3/Pfkfb1/Pkib/Kng1/Rgn/Cdkn2b/Pdgfra/Tnfsf15/Bmp4/Adarb1/Fgf10/Npm1/Pcp4/Pik3r1/Cd74/Gckr/Parm1/Slamf8/Axin2/Cav3/Adora1/Arrdc4/Lrp5/Dusp9/Uchl1/Dusp16/Ccl21/Gadd45b/Wnt3a/Traf4/Malt1/RGD1306091/Spred3/Sfrp5/Abl1/Gprc5a/Sfn/Map3k7/Slc11a1/Tlr9/Emp2/Ppp1r1b/Lrp8/Fzd8/Edn3/Thbs1/Tnf…	81	BP
GO:0060306	regulation of membrane repolarization	8/1450	28/19509	0.00073866	0.00645843	0.00455797	Kcnh2/Kcne2/Gja1/Scn5a/Cav3/Casq2/Ank2/Gja5	8	BP
GO:0060444	branching involved in mammary gland duct morphogenesis	8/1450	28/19509	0.00073866	0.00645843	0.00455797	Vdr/Esr1/Cav3/Areg/Lrp5/Ccl11/Btrc/Epha2	8	BP
GO:1901362	organic cyclic compound biosynthetic process	306/1450	3499/19509	0.000745604	0.00651017	0.00459449	Fam83g/Relb/Ikzf4/LOC100909712/Ak6/Hoxa1/Nrg1/Wnt2/Aatf/Nfil3/Cdkn1a/Usp2/Dnajc2/Sec14l2/Timp1/Pou2f3/F2rl1/Acacb/Hmga1/Csrp3/Msmo1/Il23a/Sphk1/Dkc1/Zfp483/Ppp1r15a/Dusp5/Nme1/Oas1a/Adcyap1r1/Adra2b/Bdnf/Cebpa/Cftr/Dbp/Ddc/Eno1/Fst/G6pd/Gja1/Hdc/Hmox1/Il6/Met/Gucy2g/Muc1/Myc/Lmo1/Cdkn1c/Ripk3/Trib3/Rhox5/Plcb1/Pnmt/Mafk/Sod2/Vdr/Esr1/Ptger3/Srd5a1/Fgfr2/Adm/Atxn1/Tnfrsf8/Rgn/Fgfr4/Ncl/Htr2c/Gclc/…	306	BP
GO:0060541	respiratory system development	35/1450	267/19509	0.000749738	0.00653726	0.00461361	Wnt2/Dag1/Wnt2b/Eif4ebp1/Tnc/Aldh1a2/Lama5/Cebpa/Cftr/Lox/Fgfr2/Atxn1/Fgfr4/Pdgfra/Bmp4/Mgp/Fgf10/Rab3a/Nkx2-1/Aldh1a3/Aimp2/Hhip/Arg1/Shh/Mycn/Celsr1/Gli2/Msc/Ncor2/Foxp2/Cfc1/Lif/Tgfb2/Timeless/Chi3l1	35	BP
GO:0034110	regulation of homotypic cell-cell adhesion	34/1450	257/19509	0.000751913	0.00654722	0.00462063	Il23a/Pde5a/Il6/Lmo1/Ripk3/Ccl2/Kng1/Ptger3/RT1-DOa/Gnrh1/Il6st/Bmp4/Cd80/Lgals9/Cd74/Vnn1/Lrrc32/RT1-Db1/Shh/Pla2g2d/Malt1/RT1-Ba/RT1-Bb/Ephb6/Tnfsf9/Dmtn/Rorc/Btla/Tnfsf13b/Tnfrsf13c/Nr4a3/Zfp703/Clec4g/Lgals3	34	BP
GO:0009116	nucleoside metabolic process	40/1450	318/19509	0.000752966	0.0065474	0.00462076	LOC100363502/Ak6/Acacb/Dnph1/Nme1/Aldoc/Atp1a2/Bdnf/Eno1/Fbp1/Gapdh/Ldha/Myc/Macrod1/Pgk1/Pnmt/Tpi1/Hk3/Cox8b/Gamt/Pkm/Ak3/Upp1/Pank1/Papss2/Ier3/Prps1/Impdh2/Slc25a23/Uck2/Nudt9/Ctps1/Dhtkd1/Mccc2/Acpp/Gpd1/Qtrt1/Pfkm/Nme2/Nme3	40	BP
GO:0090257	regulation of muscle system process	28/1450	198/19509	0.00075541	0.00655965	0.00462941	Kcnh2/Sphk1/Pde5a/Kcne2/Hspb6/Adra2b/Atp1a2/Tbxa2r/Tnnt2/Ptger3/Scn5a/Cav3/Casq2/Tnni3/Adora1/Adora2b/Ptgs2/Mybpc3/Ace2/Dmpk/Ank2/Gpd1l/Gja5/Glrx3/Nr4a3/Fxyd1/Pln/Casq1	28	BP
GO:0044703	multi-organism reproductive process	96/1450	936/19509	0.000758056	0.00657362	0.00463927	Acsl4/Timp1/Ggt1/Gsr/Pcdh12/Hmga1/Hspg2/Sphk1/Mmp13/Pde5a/Dnm3/Vmp1/Adcyap1r1/Adra2b/Cftr/Cyp1a1/Fst/Hist1h1t/Mst1/Muc1/Myc/Serpine1/Reg3b/Plcb1/Ccl2/Cxcl12/Vdr/Bax/Esr1/Ptger3/Adm/Rgn/Avpr1a/Hsd11b2/Ncl/Gnrh1/Cnr1/Gamt/Aqp4/Bmp4/Mmp7/Ros1/Fosl1/Fosl2/Lgals9/Ptgis/Plau/Glra1/Plat/Ctsl/Tekt3/Cct6a/Corin/Inhba/Arg1/Rps6/Cct4/Shh/Ptgs2/P2ry2/Eif2s2/Arntl/C1qbp/Rad23b/Ooep/Ace2/Cldn4/Sptbn4/Rspo1/Emp…	96	BP
GO:1903201	regulation of oxidative stress-induced cell death	11/1450	49/19509	0.000771253	0.00667893	0.00471358	Met/Reg3b/Sod2/Hk3/Gfer/Pycr1/Vnn1/Abl1/Nr4a3/Atf4/Ngb	11	BP
GO:0003094	glomerular filtration	7/1450	22/19509	0.00077877	0.00671649	0.0047401	F2rl1/Gja1/Adora1/Cd34/Emp2/Gja5/Gas6	7	BP
GO:0030574	collagen catabolic process	7/1450	22/19509	0.00077877	0.00671649	0.0047401	Mmp13/Mmp7/Mmp11/Ctsl/Ctsk/Mrc2/Mmp9	7	BP
GO:0086005	ventricular cardiac muscle cell action potential	7/1450	22/19509	0.00077877	0.00671649	0.0047401	Kcnh2/Kcne2/Scn5a/Cav3/Ank2/Gpd1l/Gja5	7	BP
GO:0051924	regulation of calcium ion transport	31/1450	228/19509	0.000797882	0.00686484	0.00484479	Kcne2/Adcyap1r1/Atp1a2/Gja1/Serpine1/Ccl2/Cxcl12/Vdr/Bax/Ptger3/Rgn/Bmp4/Cav3/Casq2/S100a1/Ptgs2/Homer2/Cacna2d2/Abl1/Tlr9/Ank2/Cd19/Clec4b2/Cracr2a/Gnao1/Cacnb4/Pln/Lpar3/Casq1/Tgfb2/Lgals3	31	BP
GO:0072331	signal transduction by p53 class mediator	19/1450	115/19509	0.000798136	0.00686484	0.00484479	Nupr1/Cdkn1a/Muc1/Bax/Npm1/Cd74/Smyd2/Eef1e1/Perp/Eda2r/Mdm2/Bbc3/Aen/Phlda3/E2f1/Fhit/Mybbp1a/Bcl3/Rps27l	19	BP
GO:0002764	immune response-regulating signaling pathway	32/1450	238/19509	0.000803871	0.00690479	0.00487299	Ddx60/LOC100911825/F2rl1/Reg3g/Bax/Pigr/Lgals9/Ffar2/Irf7/Fcgrt/C1qbp/Klre1/Dhx58/Mnda/Tlr1/Malt1/Abl1/Mapkapk3/Tlr9/Tril/Traf3/Blk/Cd19/Btla/Bpifb1/Rab7b/Ezr/Nr4a3/Cacnb4/Tnip3/Birc3/Lgals3	32	BP
GO:0098656	anion transmembrane transport	33/1450	248/19509	0.000806365	0.00691685	0.00488149	Slc6a20/Slc7a10/Slc38a4/Slc38a5/Cftr/Myc/Slc16a1/Slc7a1/Glra1/Slc26a4/Clic3/Gabrr2/Gabra1/Slc4a5/Slc7a4/Slc26a9/Slc1a4/Clca5/Slc16a12/Slc7a11/Slc4a11/Thbs1/Slc37a2/Slc13a4/Slc7a5/Fxyd1/Nmur2/Slc22a23/Slc13a2/Slc16a5/Slc16a3/Slc34a2/Clic5	33	BP
GO:0006400	tRNA modification	9/1450	35/19509	0.000811632	0.00694323	0.00490011	Aars/Ctu2/Thg1l/Pus1/Trmt6/Nsun2/Dus4l/Mettl1/Wdr4	9	BP
GO:0048566	embryonic digestive tract development	9/1450	35/19509	0.000811632	0.00694323	0.00490011	Aldh1a2/Fgfr2/Pdgfra/Fgf10/Hnf1b/Shh/Rarres2/Gli2/Tgfb2	9	BP
GO:0009913	epidermal cell differentiation	23/1450	152/19509	0.000853288	0.00728975	0.00514466	LOC100360205/Pou2f3/Nme1/Reg3g/Vdr/Bmp4/Anxa1/Fosl2/Krt17/Slitrk6/Mycl/Mycn/Trim16/Gli2/Sfn/Exph5/Cd109/Irf6/Epha2/Maff/Nme2/Ptch1/Clic5	23	BP
GO:0032755	positive regulation of interleukin-6 production	13/1450	65/19509	0.000858831	0.00732723	0.00517112	F2rl1/Spon2/Il6/Ncl/Lgals9/Zbtb20/Adora2b/Mapk13/Tlr1/Tlr9/Tnfsf9/Rab7b/Ereg	13	BP
GO:0032680	regulation of tumor necrosis factor production	18/1450	107/19509	0.000872499	0.00743383	0.00524635	Gpnmb/Il23a/Spon2/Gstp1/Orm1/Ccl2/Tnfrsf8/Ncl/Lgals9/Pik3r1/Zbtb20/Cd34/Tlr1/Tlr9/Thbs1/Gas6/Cd14/Bcl3	18	BP
GO:0009624	response to nematode	4/1450	7/19509	0.000886117	0.00748946	0.00528561	Abo/Cyp1a1/Epx/Itln1	4	BP
GO:0019530	taurine metabolic process	4/1450	7/19509	0.000886117	0.00748946	0.00528561	Baat/Phgdh/Csad/Cdo1	4	BP
GO:0043091	L-arginine import	4/1450	7/19509	0.000886117	0.00748946	0.00528561	Slc7a1/Arg1/Slc7a4/Slc11a1	4	BP
GO:0060664	epithelial cell proliferation involved in salivary gland morphogenesis	4/1450	7/19509	0.000886117	0.00748946	0.00528561	Il6/Fgfr2/Fgf10/Shh	4	BP
GO:0090467	arginine import	4/1450	7/19509	0.000886117	0.00748946	0.00528561	Slc7a1/Arg1/Slc7a4/Slc11a1	4	BP
GO:1902023	L-arginine transport	4/1450	7/19509	0.000886117	0.00748946	0.00528561	Slc7a1/Arg1/Slc7a4/Slc11a1	4	BP
GO:0030900	forebrain development	50/1450	426/19509	0.000887742	0.0074932	0.00528825	Nrg1/Wnt2b/Aldh1a2/Nme1/Myc/Plcb1/Cxcl12/Bax/Ptger3/Srd5a1/Fgfr2/Ntrk2/Avpr1a/Anxa3/Bmp4/Cntn2/Dpysl2/Fgf10/Ptprs/Nkx2-1/Scn5a/Aldh1a3/Ak3/Atf5/Inhba/Lrp2/Phlda1/Shh/Ndst1/Sema3a/Wnt3a/Gli2/Pcdh9/Ccdc141/Ephb2/Sema7a/Ncor2/Lrp8/E2f1/Foxp2/Gnao1/Notch3/Nr4a3/Erbb4/Mdk/Nrp2/Nr2f1/Cdh1/Robo2/Ran	50	BP
GO:0009451	RNA modification	16/1450	90/19509	0.000899119	0.00756908	0.0053418	Dkc1/Adarb1/Aars/Ctu2/Fbl/Thg1l/Ftsj3/Pus1/Trmt6/Nsun2/Nop56/Dus4l/Gar1/Nop58/Mettl1/Wdr4	16	BP
GO:0070301	cellular response to hydrogen peroxide	16/1450	90/19509	0.000899119	0.00756908	0.0053418	Sphk1/Il6/Met/Serpine1/Reg3b/Hk3/Anxa1/F3/Pycr1/Arg1/Abl1/Mdm2/Nr4a3/Pdgfd/Apex1/Ngb	16	BP
GO:0002440	production of molecular mediator of immune response	24/1450	162/19509	0.00090458	0.00760495	0.00536712	F2rl1/Il13ra2/Spon2/Hmox1/Il6/Mmp7/Cd74/Polm/Mzb1/Ffar2/RT1-Db1/Malt1/RT1-Bb/Map3k7/Sema7a/Slc11a1/Tlr9/Tril/Vpreb3/Tnfsf13b/RGD1563231/Nr4a3/Gas6/Tgfb2	24	BP
GO:0006006	glucose metabolic process	26/1450	181/19509	0.00090592	0.00760613	0.00536795	Oas1a/Fbp1/G6pd/Gapdh/Iapp/Il6/Ldha/Myc/Fgl1/Pfkfb1/Pgk1/Tpi1/Rgn/Avpr1a/Atf3/Pik3r1/Pkm/Gckr/Aldh5a1/Phlda2/Lrp5/Rorc/Gpd1/Per2/Atf4/Pdk4	26	BP
GO:0032640	tumor necrosis factor production	18/1450	108/19509	0.000975709	0.00818124	0.00577383	Gpnmb/Il23a/Spon2/Gstp1/Orm1/Ccl2/Tnfrsf8/Ncl/Lgals9/Pik3r1/Zbtb20/Cd34/Tlr1/Tlr9/Thbs1/Gas6/Cd14/Bcl3	18	BP
GO:0023056	positive regulation of signaling	135/1450	1402/19509	0.000977897	0.00818875	0.00577913	Ddx60/Nrg1/Pde6h/Wnt2/Map2k6/Wnt2b/Csf2/F2rl1/Erp29/Il23a/Il24/Sphk1/Cysltr2/Pde5a/Avpi1/Adra2b/Bdnf/Cftr/Gja1/Hmox1/Il6/Inha/Met/Myc/Cdkn1c/Bmf/Ripk3/Plcb1/Ccl2/Vsnl1/Bax/Esr1/Kng1/Fgfr2/Ntrk2/Fgfr4/Cdkn2b/Htr2c/Il6st/Mal/Pdgfra/Tnfsf15/Bmp4/Cntn2/Atf3/Hbegf/Fgf10/Lgals9/Pik3r1/Ptgis/F3/Cd74/Selp/Bmp3/Syt1/Prrx1/Ccl7/Ccl12/Sectm1b/Ccl6/Ccl24/G0s2/Crlf1/Eef1e1/Gal/Inhba/Ctf1/Adora1/Irf7/Ccl11/RT1…	135	BP
GO:0002694	regulation of leukocyte activation	47/1450	396/19509	0.00098592	0.00820615	0.00579141	Cdkn1a/F2rl1/Il23a/Il13ra2/Pde5a/Unc13d/Hmox1/Il6/Lmo1/Ripk3/Ccl2/Kng1/RT1-DOa/Gnrh1/Il6st/Cnr1/Bmp4/Cd80/Fgf10/Lgals9/Cd74/Gal/Vnn1/Mzb1/Lrrc32/Adora2b/RT1-Db1/Shh/Pla2g2d/Wnt3a/Mnda/Malt1/Muc5b/RT1-Ba/RT1-Bb/Ephb6/Tlr9/Tnfsf9/Rorc/Btla/Thbs1/Tnfsf13b/Tnfrsf13c/Nr4a3/Gas6/Clec4g/Lgals3	47	BP
GO:0010976	positive regulation of neuron projection development	34/1450	261/19509	0.000987929	0.00820615	0.00579141	Cdkl5/Nrg1/Cdh4/Cntn1/Sphk1/Nme1/Bdnf/Met/Cxcl12/Ntrk2/Cnr1/Bmp4/Pcp4/Syt1/Enc1/P2ry2/Tnfrsf12a/Wnt3a/Rgma/Abl1/Ptprd/Foxo6/Sema7a/Ptprf/Ranbp1/Lrp8/Obsl1/Lif/Lpar3/Itpka/Fez1/Nme2/Robo2/Stmn2	34	BP
GO:0061041	regulation of wound healing	19/1450	117/19509	0.000989256	0.00820615	0.00579141	P2rx5/F2rl1/Gja1/Myc/Serpine1/Reg3g/Kng1/Ptger3/Pdgfra/Hbegf/Plau/Selp/Anxa5/Tnfrsf12a/Cd34/Dmtn/Cd109/Thbs1/Anxa2	19	BP
GO:0019722	calcium-mediated signaling	20/1450	126/19509	0.000989718	0.00820615	0.00579141	Nrg1/Rcan2/Sphk1/Atp1a2/Vsnl1/Ntrk2/Rgn/Avpr1a/Bhlha15/Selp/Ptgfr/Rcan1/Casq2/Homer2/Dmpk/Dmtn/Ank2/Nmur2/Pln/Casq1	20	BP
GO:0045599	negative regulation of fat cell differentiation	10/1450	43/19509	0.000990331	0.00820615	0.00579141	Dlk1/Trib3/Sod2/Mmp11/Arntl/Wnt3a/Ncor2/E2f1/Insig1/Sort1	10	BP
GO:0050710	negative regulation of cytokine secretion	10/1450	43/19509	0.000990331	0.00820615	0.00579141	F2rl1/Il6/Anxa1/Lgals9/Lrrc32/Cd34/Ssc5d/Tnfrsf9/Ezr/Gas6	10	BP
GO:0050819	negative regulation of coagulation	10/1450	43/19509	0.000990331	0.00820615	0.00579141	Serpine1/Kng1/Ptger3/Pdgfra/Plau/Anxa5/Cd34/Procr/Thbs1/Anxa2	10	BP
GO:2000243	positive regulation of reproductive process	10/1450	43/19509	0.000990331	0.00820615	0.00579141	Pde5a/Plcb1/Plau/Glra1/Plat/Inhba/Shh/P2ry2/C1qbp/Sema3a	10	BP
GO:0070228	regulation of lymphocyte apoptotic process	13/1450	66/19509	0.000997927	0.0082583	0.00582821	Myc/Ripk3/Bax/Bmp4/Lgals9/Cd74/Siglec1/Noc2l/Bbc3/Rorc/Tgfb2/Tsc22d3/Lgals3	13	BP
GO:0055094	response to lipoprotein particle	6/1450	17/19509	0.00100993	0.00834672	0.00589061	Serpine1/Ccl2/F3/Hmgcs1/Mmp9/Abcg1	6	BP
GO:0002251	organ or tissue specific immune response	9/1450	36/19509	0.00101166	0.00835016	0.00589304	LOC103693375/LOC103694404/Gp2/Ear11/Il6/Pigr/Ffar2/Bpifb1/Hist1h2bk	9	BP
GO:0001909	leukocyte mediated cytotoxicity	16/1450	91/19509	0.00101709	0.00837312	0.00590924	F2rl1/Prdx1/Il23a/Gzmb/Unc13d/Ripk3/Ccl2/Tap2/PVR/Lgals9/Gfer/Klre1/Rnf19b/Emp2/Cadm1/Cxcl1	16	BP
GO:0009185	ribonucleoside diphosphate metabolic process	16/1450	91/19509	0.00101709	0.00837312	0.00590924	Aldoc/Eno1/Fbp1/Gapdh/Ldha/Myc/Pgk1/Tpi1/Hk3/Pkm/Ak3/Ier3/Nudt9/Dhtkd1/Gpd1/Pfkm	16	BP
GO:0070486	leukocyte aggregation	47/1450	397/19509	0.00103989	0.00854977	0.00603392	Relb/F2rl1/Il23a/Pde5a/Il6/Lmo1/Ripk3/Ccl2/Cxcl12/Bax/Kng1/RT1-DOa/Itgam/Gnrh1/Il6st/Bmp4/Anxa1/Cd80/Lgals9/Cd74/Vnn1/Rps6/Lrrc32/RT1-Db1/Shh/Ccl21/Pla2g2d/Fcgr3a/Malt1/RT1-Ba/RT1-Bb/Sema4a/Abl1/Ephb6/Ctps1/Slc11a1/Tnfsf9/Blk/Fzd8/Rorc/Btla/Tnfsf13b/Tnfrsf13c/Nr4a3/Bcl3/Clec4g/Lgals3	47	BP
GO:0015031	protein transport	146/1450	1536/19509	0.00104205	0.00855639	0.00603858	LOC100361898/Nrg1/Hadh/Dag1/Casp4/Cdkn1a/Ptprn/F2rl1/Erp29/Prdx1/Dmbt1/Sphk1/Mmp13/Timm9/Gls2/Adra2b/Cftr/Gja1/Il6/Ccl2/Tap2/Vsnl1/Ptger3/Slc16a1/Ncl/Cnr1/Mal/Tnfsf15/Bmp4/Anxa1/Lgals9/Pik3r1/Rab3a/Cd74/Hnf1b/Gckr/Anxa5/Rangrf/Eif5a/Hid1/Micall2/Tesc/Fras1/Sdad1/Tmed5/Ipo4/Axin2/Hspa9/Ctsk/Syngr1/Lrp2/Psmd8/Ffar2/Adora1/Lrrc32/Lrp5/Rhod/RT1-Db1/Krt18/Shh/Ptgs2/Arntl/Dnlz/Gem/Apc2/Sytl5/Atp10b/Wnt…	146	BP
GO:0072012	glomerulus vasculature development	7/1450	23/19509	0.00104825	0.00858512	0.00605886	Serpinb7/Pdgfra/Bmp4/Osr1/Cd34/Notch3/Pdgfd	7	BP
GO:0097205	renal filtration	7/1450	23/19509	0.00104825	0.00858512	0.00605886	F2rl1/Gja1/Adora1/Cd34/Emp2/Gja5/Gas6	7	BP
GO:0046717	acid secretion	17/1450	100/19509	0.00106297	0.00869443	0.006136	Acsl4/Map2k6/Abcc3/Bdnf/Myc/Ptger3/Ntrk2/Avpr1a/Htr2c/Anxa1/Dpysl2/Adora1/P2ry2/Tnfrsf11a/Cacnb4/Il1rn/Nmur2	17	BP
GO:0043523	regulation of neuron apoptotic process	31/1450	232/19509	0.00106608	0.00870865	0.00614604	LOC103689968/Epha7/Bdnf/Nqo1/G6pd/Hmox1/Reg3b/Faim2/Prkcg/Ccl2/Sod2/Bax/Esr1/Ntrk2/Gclc/Nes/Npm1/Pcp4/Crlf1/Aars/Set/Abl1/Cntfr/Bbc3/Ptprf/Nr4a3/Kcnip3/Nrbp2/Atf4/Mdk/Tgfb2	31	BP
GO:0033036	macromolecule localization	217/1450	2404/19509	0.00107307	0.00875443	0.00617835	Hilpda/LOC100361898/Nrg1/Hadh/Acsl4/Dag1/Map2k6/Casp4/Cdkn1a/Ptprn/F2rl1/Acacb/Epb41l3/Erp29/Prdx1/Csrp3/Hspg2/Lama5/Abcc3/Dmbt1/Sphk1/Mmp13/Ppp1r15a/Kcne2/Timm9/Gls2/Adra2b/Cftr/Gja1/Il6/Ccl2/Tap2/Vsnl1/Bax/Abcb4/Ptger3/Slc16a1/Pigr/Ncl/Cnr1/Mal/Tst/Tnfsf15/Bmp4/Cntn2/Anxa1/Fgf10/Lgals9/Npm1/Pik3r1/Rab3a/Cd74/Hnf1b/Gckr/Anxa5/Soat2/Abca5/Abca17/Rangrf/Eif5a/Hid1/Micall2/Tesc/Pgam5/Fras1/Sdad1/At…	217	BP
GO:0043271	negative regulation of ion transport	21/1450	136/19509	0.00107896	0.00878657	0.00620103	Acsl4/Kcnh2/Kcne2/Atp1a2/Ptger3/Cnr1/Maob/Cav3/Casq2/Adora1/Ptgs2/Tlr9/C5/Thbs1/Gnao1/Stk39/Il1rn/Pln/Atf4/Mmp9/Tgfb2	21	BP
GO:0007173	epidermal growth factor receptor signaling pathway	15/1450	83/19509	0.00107978	0.00878657	0.00620103	Pde6h/Adra2b/Esr1/Pigr/Hbegf/Areg/Adora1/Rhbdf2/Abl1/Gprc5a/Ptprf/Plaur/Ereg/Btc/Mmp9	15	BP
GO:0002758	innate immune response-activating signal transduction	18/1450	109/19509	0.00108916	0.00884018	0.00623887	Ddx60/F2rl1/Reg3g/Lgals9/Ffar2/Irf7/C1qbp/Klre1/Dhx58/Tlr1/Mapkapk3/Tlr9/Tril/Traf3/Bpifb1/Rab7b/Tnip3/Birc3	18	BP
GO:1903555	regulation of tumor necrosis factor superfamily cytokine production	18/1450	109/19509	0.00108916	0.00884018	0.00623887	Gpnmb/Il23a/Spon2/Gstp1/Orm1/Ccl2/Tnfrsf8/Ncl/Lgals9/Pik3r1/Zbtb20/Cd34/Tlr1/Tlr9/Thbs1/Gas6/Cd14/Bcl3	18	BP
GO:0009119	ribonucleoside metabolic process	38/1450	304/19509	0.00113085	0.00916218	0.00646611	LOC100363502/Ak6/Acacb/Nme1/Aldoc/Atp1a2/Bdnf/Eno1/Fbp1/Gapdh/Ldha/Myc/Pgk1/Pnmt/Tpi1/Hk3/Cox8b/Gamt/Pkm/Ak3/Upp1/Pank1/Papss2/Ier3/Prps1/Impdh2/Slc25a23/Uck2/Nudt9/Ctps1/Dhtkd1/Mccc2/Acpp/Gpd1/Qtrt1/Pfkm/Nme2/Nme3	38	BP
GO:0070838	divalent metal ion transport	49/1450	420/19509	0.00113172	0.00916218	0.00646611	Ryr3/Kcne2/Adcyap1r1/Atp1a2/Gja1/Tmem37/Serpine1/Ccl2/Cxcl12/Vdr/Bax/Ptger3/Rgn/Htr2c/Bmp4/Bhlha15/Ccl12/Cav3/Casq2/S100a1/Ptgs2/Homer2/Ccl21/Cacna2d2/Slc39a14/Abl1/Slc24a4/Slc11a1/Bbc3/Tlr9/Ank2/Cd19/Slc30a3/Clec4b2/Cracr2a/Gnao1/Gas6/Cacnb4/Bspry/Nmur2/Pln/Ncs1/Lpar3/Trpv4/Casq1/Asic1/Tgfb2/Lgals3/Slc24a3	49	BP
GO:2001267	regulation of cysteine-type endopeptidase activity involved in apoptotic signaling pathway	5/1450	12/19509	0.00114553	0.00926212	0.00653664	Bax/Lgals9/Nle1/Plaur/Mmp9	5	BP
GO:0071495	cellular response to endogenous stimulus	113/1450	1147/19509	0.00115412	0.00931969	0.00657728	Fam83g/Wnt2/Eif4ebp1/Tnc/Ugt1a7c/Ppp1r15a/Atp1a2/Bdnf/Cftr/Ddc/Fbp1/Fst/Gstp1/Il6/Met/Myc/Cdkn1c/Orm1/Serpine1/Reg3b/Trib3/Pnmt/Ccl2/Serpina3n/Vdr/Esr1/Srd5a1/Fgfr2/Ntrk2/Avpr1a/Fgfr4/Slc2a4/Cdkn2b/Pdgfra/Aqp4/Bmp4/Tshr/Anxa1/Fgf10/Pik3r1/Asns/Plau/Nkx2-1/Ptgfr/Anxa5/Plat/Ctsl/Gfer/Has1/Eif5a/Grem2/Cav3/Mzb1/Fdx1/Hhip/Inhba/Casq2/Arg1/Ruvbl2/Esrra/Ptgs2/P2ry2/Ndst1/Hmgcs1/Gabra1/Rarres2/Bcl9l/Plo…	113	BP
GO:0098660	inorganic ion transmembrane transport	71/1450	663/19509	0.00117301	0.00946017	0.00667642	Kcnj4/Fxyd3/Kcnh2/Kcnj12/Kcnc3/Ryr3/Kcnj15/Kcne2/Atp1a2/Cftr/Tmem37/Bpifa1/Scnn1b/Scnn1g/Slc22a1/Ptger3/Rgn/Cox8b/Bmp4/Scn5a/Glra1/Rangrf/Tesc/Gal/Cav3/Casq2/Slc26a4/Kcnmb2/Slc22a3/S100a1/Kcnk3/Clic3/Gabrr2/Gabra1/Kcnj5/Slc4a5/Cacna2d2/Slc26a9/Slc1a4/Slc39a14/Clca5/Slc4a11/Slc24a4/Slc11a1/Tlr9/Ank2/Atp6v1c2/Gpd1l/Edn3/Azin2/Cracr2a/Slc37a2/Slc13a4/Kcnj3/Stk39/Gas6/Cacnb4/Fxyd1/Nmur2/Scn7a/Pln/Ncs…	71	BP
GO:0030097	hemopoiesis	80/1450	765/19509	0.00117913	0.00949746	0.00670274	Relb/Wnt2b/Csf2/F2rl1/Il23a/Nme1/Cebpa/Fst/G6pd/Il6/Myc/Cdkn1c/Ripk3/Sod2/Bax/RT1-DOa/Itgam/Fgfr2/Cdkn2b/Pdgfra/Bmp4/Tshr/Anxa1/Lgals9/Pik3r1/Cd74/Tesc/Polm/Vnn1/Inhba/Siglec10/Rps6/Esrra/Shh/Gpatch4/Pde1b/Rrs1/Pabpc4/Pla2g2d/Isg15/Wnt3a/Cd34/Armc6/Malt1/RT1-Ba/RT1-Bb/Rtkn2/Tiparp/Sema4a/Zfp334/Abl1/Sbno2/Tnfsf9/Dmtn/Dhtkd1/Cd109/Pir/Blk/Fzd8/Epha2/Rorc/Tnfrsf11a/Il34/Ddias/Rab7b/Anxa2/Gas6/Prmt1…	80	BP
GO:0031669	cellular response to nutrient levels	49/1450	421/19509	0.00119093	0.00958032	0.00676121	LOC100362814/LOC103689968/Sqstm1/P2rx5/Ltc4s/Wnt2b/Tnc/Sphk1/Ppp1r15a/Nme1/Hmox1/Slc2a1/Vdr/Srd5a1/Cdkn2b/Bhlha15/Atf3/Asns/Anxa5/Ctsl/Serpinb10/Emc6/Upp1/Ctsk/Snrpd1/Slc22a3/Kcnk3/Tp53inp1/Zfp593/Plod2/Slc1a4/Itpkc/Mdm2/Rab33a/Ulk1/C5/Atg9b/Eif2s1/Gas6/Mybbp1a/Aoc1/Nrbp2/U2af1/Atf4/Fez1/Nme2/Nsfl1c/Fads1/Pdk4	49	BP
GO:0042110	T cell activation	46/1450	389/19509	0.00119684	0.0095841	0.00676388	Relb/F2rl1/Il23a/Pde5a/Il6/Lmo1/Ripk3/Ccl2/Cxcl12/Bax/Kng1/RT1-DOa/Itgam/Gnrh1/Il6st/Bmp4/Anxa1/Cd80/Lgals9/Cd74/Vnn1/Rps6/Lrrc32/RT1-Db1/Shh/Ccl21/Pla2g2d/Fcgr3a/Malt1/RT1-Ba/RT1-Bb/Sema4a/Abl1/Ephb6/Ctps1/Slc11a1/Tnfsf9/Blk/Fzd8/Rorc/Btla/Tnfsf13b/Tnfrsf13c/Bcl3/Clec4g/Lgals3	46	BP
GO:0070489	T cell aggregation	46/1450	389/19509	0.00119684	0.0095841	0.00676388	Relb/F2rl1/Il23a/Pde5a/Il6/Lmo1/Ripk3/Ccl2/Cxcl12/Bax/Kng1/RT1-DOa/Itgam/Gnrh1/Il6st/Bmp4/Anxa1/Cd80/Lgals9/Cd74/Vnn1/Rps6/Lrrc32/RT1-Db1/Shh/Ccl21/Pla2g2d/Fcgr3a/Malt1/RT1-Ba/RT1-Bb/Sema4a/Abl1/Ephb6/Ctps1/Slc11a1/Tnfsf9/Blk/Fzd8/Rorc/Btla/Tnfsf13b/Tnfrsf13c/Bcl3/Clec4g/Lgals3	46	BP
GO:0009069	serine family amino acid metabolic process	10/1450	44/19509	0.00119745	0.0095841	0.00676388	Ggt1/Gclc/Baat/Thnsl2/Shmt2/Psph/Slc25a32/Txnrd1/Phgdh/Cdo1	10	BP
GO:0050829	defense response to Gram-negative bacterium	10/1450	44/19509	0.00119745	0.0095841	0.00676388	F2rl1/Il23a/Serpine1/Reg3b/Adm/Lyz2/Mmp7/Ssc5d/Slc11a1/Tlr9	10	BP
GO:0014902	myotube differentiation	18/1450	110/19509	0.00121365	0.00970156	0.00684678	Csrp3/Klhl41/Met/Cxcl12/Avpr1a/Bhlha15/Rcan1/Cav3/Acta1/Gdf15/Shh/Dmpk/Dyrk1b/Bcl9/Scgb3a1/Hacd1/Actn1/Sort1	18	BP
GO:0002026	regulation of the force of heart contraction	8/1450	30/19509	0.00121743	0.00970725	0.00685079	Csrp3/Pde5a/Atp1a2/Adm/Apln/Glrx3/Pln/Myl4	8	BP
GO:0010574	regulation of vascular endothelial growth factor production	8/1450	30/19509	0.00121743	0.00970725	0.00685079	Ndrg2/Il6/Ccl2/Aqp4/Adora2b/Ptgs2/C5/Atf4	8	BP
GO:0046323	glucose import	15/1450	84/19509	0.0012259	0.00976254	0.00688981	Slc2a13/Myc/Slc2a1/Esr1/Slc2a4/Pik3r1/Mzb1/Rarres2/Slc2a12/Rtn2/Ostn/Slc2a10/Itln1/Erbb4/Sort1	15	BP
GO:0003006	developmental process involved in reproduction	76/1450	721/19509	0.0012457	0.00990781	0.00699233	LOC100360205/Nupr1/Wnt2/Casp4/Wnt2b/Csf2/Tnc/Pcdh12/Mmp13/Pde5a/Acsbg1/Adcyap1r1/Cebpa/Cftr/Fst/Inha/Met/Myc/Cdkn1c/Serpine1/Rhox5/Cxcl12/Vdr/Bax/Esr1/Srd5a1/Fgfr2/Adm/Gnrh1/Sdc1/Pdgfra/Bmp4/Anxa1/Cyp7b1/Fgf10/Fosl1/Ptgis/Alpl/Krt8/Nkx2-1/Hnf1b/Ctsl/Tesc/Areg/Inhba/Rps6/Phlda2/Shh/Ptgs2/Gjb3/Gjb5/Eif2s2/Hmgcs1/Sema3a/Osr1/Gli2/Tiparp/Wdr77/Cntfr/Tlr9/Krt19/Nsun2/Irx5/Rspo3/Ddias/Stra8/Plaur/Adam1…	76	BP
GO:1901031	regulation of response to reactive oxygen species	9/1450	37/19509	0.00124981	0.00992802	0.00700659	Met/Reg3b/Hk3/Rgn/Pycr1/Fbln5/Abl1/Nr4a3/Ngb	9	BP
GO:0072511	divalent inorganic cation transport	49/1450	422/19509	0.00125285	0.00993968	0.00701483	Ryr3/Kcne2/Adcyap1r1/Atp1a2/Gja1/Tmem37/Serpine1/Ccl2/Cxcl12/Vdr/Bax/Ptger3/Rgn/Htr2c/Bmp4/Bhlha15/Ccl12/Cav3/Casq2/S100a1/Ptgs2/Homer2/Ccl21/Cacna2d2/Slc39a14/Abl1/Slc24a4/Slc11a1/Bbc3/Tlr9/Ank2/Cd19/Slc30a3/Clec4b2/Cracr2a/Gnao1/Gas6/Cacnb4/Bspry/Nmur2/Pln/Ncs1/Lpar3/Trpv4/Casq1/Asic1/Tgfb2/Lgals3/Slc24a3	49	BP
GO:0071593	lymphocyte aggregation	46/1450	390/19509	0.0012618	0.0099982	0.00705613	Relb/F2rl1/Il23a/Pde5a/Il6/Lmo1/Ripk3/Ccl2/Cxcl12/Bax/Kng1/RT1-DOa/Itgam/Gnrh1/Il6st/Bmp4/Anxa1/Cd80/Lgals9/Cd74/Vnn1/Rps6/Lrrc32/RT1-Db1/Shh/Ccl21/Pla2g2d/Fcgr3a/Malt1/RT1-Ba/RT1-Bb/Sema4a/Abl1/Ephb6/Ctps1/Slc11a1/Tnfsf9/Blk/Fzd8/Rorc/Btla/Tnfsf13b/Tnfrsf13c/Bcl3/Clec4g/Lgals3	46	BP
GO:0070848	response to growth factor	67/1450	620/19509	0.00126503	0.0100112	0.00706532	Fam83g/Wnt2/Tnc/Sphk1/Sftpb/Acot2/Bdnf/Ddc/Fst/Gstp1/Ibsp/Met/Myc/Cdkn1c/Serpine1/Pnmt/Ccl2/Sftpa1/Srd5a1/Fgfr2/Ntrk2/Fgfr4/Cdkn2b/Pdgfra/Anxa3/Bmp4/Fgf10/Pik3r1/Plau/Nkx2-1/Has1/Grem2/Cav3/Hhip/Arg1/P2ry2/Ndst1/Bcl9l/Epb4.1l5/Rasl11b/Rgma/Abl1/Map3k7/Mdm2/Tgif1/Nrep/Bysl/Ptprf/Ulk1/Lrp8/Cd109/Itga8/Epha2/E2f1/Thbs1/Cfc1/Sftpc/Gas6/Kcnd3/Pdgfd/Zfp703/Rgmb/Nrp2/Fez1/Tgfb2/Sort1/Stmn2	67	BP
GO:0006165	nucleoside diphosphate phosphorylation	16/1450	93/19509	0.00129266	0.0102172	0.00721067	Nme1/Aldoc/Eno1/Fbp1/Gapdh/Myc/Pgk1/Tpi1/Hk3/Pkm/Ier3/Dhtkd1/Gpd1/Pfkm/Nme2/Nme3	16	BP
GO:0061045	negative regulation of wound healing	11/1450	52/19509	0.00130214	0.0102665	0.00724548	Gja1/Serpine1/Kng1/Ptger3/Pdgfra/Plau/Anxa5/Cd34/Cd109/Thbs1/Anxa2	11	BP
GO:0070231	T cell apoptotic process	11/1450	52/19509	0.00130214	0.0102665	0.00724548	Ripk3/Bax/Bmp4/Lgals9/Rps6/Siglec1/Bbc3/Rorc/Tgfb2/Tsc22d3/Lgals3	11	BP
GO:0001501	skeletal system development	54/1450	477/19509	0.00130461	0.0102732	0.00725019	Chadl/Hoxa1/Vcan/Dlk1/Wnt2b/Timp1/Hspg2/Mmp13/Fst/Myc/Cdkn1c/Vdr/Esr1/Srd5a1/Fgfr2/Rgn/Pdgfra/Bmp4/Mgp/Npr3/Alpl/Bmp3/Prrx1/Axin2/Etl4/Hhip/Lrp5/Esrra/Papss2/Shh/Frzb/Ndst1/Osr1/Mycn/Nle1/Gli2/Tiparp/Snx19/Ostn/Creb3l2/Itgb8/Cadm1/Cdx1/Epha2/Thbs1/Cytl1/Irx5/Gja5/Anxa2/Insig1/Mmp9/Tgfb2/Bmp1/Lgals3	54	BP
GO:0051254	positive regulation of RNA metabolic process	137/1450	1437/19509	0.0013234	0.0104083	0.00734552	Relb/Ikzf4/Hoxa1/Nrg1/Wnt2/Aatf/Dnajc2/Pou2f3/F2rl1/Hmga1/Csrp3/Il23a/Sphk1/Ppp1r15a/Nme1/Bdnf/Cebpa/Dbp/Il6/Met/Muc1/Myc/Lmo1/Cdkn1c/Ripk3/Plcb1/Vdr/Esr1/Fgfr2/Atxn1/Tnfrsf8/Ncl/Anxa3/Bmp4/Bhlha15/Atf3/Fgf10/Fosl1/Fosl2/Lgals9/Npm1/Pik3r1/Nkx2-1/Hnf1b/Bmp3/Prrx1/Atf5/Tesc/Sox7/Gnl3/Gal/Inhba/Ruvbl2/Tef/Irf7/Lrp5/Esrra/Pprc1/Shh/Mllt11/Ifrd1/Arntl/Eda2r/Mybl1/Tp53inp1/Osr1/Mycn/Bcl9l/Ikzf2/Wnt3a/…	137	BP
GO:0006665	sphingolipid metabolic process	17/1450	102/19509	0.00133267	0.0104681	0.00738778	Asah2/Sphk1/Sftpb/Bax/Aloxe3/RGD1564463/Aldh5a1/Arv1/Sgpp2/Sgms2/Cln6/Pla2g15/Itgb8/B4galnt1/Hacd1/Gal3st1/Smpd3	17	BP
GO:0071706	tumor necrosis factor superfamily cytokine production	18/1450	111/19509	0.00135003	0.0105914	0.00747477	Gpnmb/Il23a/Spon2/Gstp1/Orm1/Ccl2/Tnfrsf8/Ncl/Lgals9/Pik3r1/Zbtb20/Cd34/Tlr1/Tlr9/Thbs1/Gas6/Cd14/Bcl3	18	BP
GO:0021537	telencephalon development	35/1450	276/19509	0.00135227	0.0105958	0.00747789	Nrg1/Nme1/Plcb1/Cxcl12/Bax/Srd5a1/Ntrk2/Avpr1a/Anxa3/Bmp4/Cntn2/Dpysl2/Ptprs/Nkx2-1/Scn5a/Aldh1a3/Ak3/Atf5/Inhba/Shh/Sema3a/Wnt3a/Ccdc141/Ephb2/Sema7a/Ncor2/Lrp8/Foxp2/Nr4a3/Erbb4/Mdk/Nrp2/Nr2f1/Robo2/Ran	35	BP
GO:0045742	positive regulation of epidermal growth factor receptor signaling pathway	7/1450	24/19509	0.00138585	0.0108322	0.00764471	Pde6h/Adra2b/Esr1/Adora1/Plaur/Ereg/Mmp9	7	BP
GO:0090322	regulation of superoxide metabolic process	7/1450	24/19509	0.00138585	0.0108322	0.00764471	Aatf/F2rl1/Gstp1/Rgn/Fbln5/Pon3/Cxcl1	7	BP
GO:1901654	response to ketone	33/1450	256/19509	0.00138899	0.0108433	0.00765258	Cdkn1a/Sphk1/Pde5a/Nme1/Il6/Mbp/Myc/Serpine1/Pnmt/Ccl2/Bax/Ptger3/Srd5a1/Avpr1a/Gnrh1/Bmp4/Fosl1/Fosl2/Pik3r1/Plat/Maob/Arg1/Ccl21/Cldn4/Psph/RT1-Bb/Thbs1/Gas6/Erbb4/Pln/Tgfb2/Cyp2c23/Socs3	33	BP
GO:0045664	regulation of neuron differentiation	64/1450	589/19509	0.00140394	0.0109466	0.00772543	Cdkl5/Nrg1/Cdh4/Cntn1/Sphk1/Epha7/Dnm3/Nme1/Adra2b/Bdnf/Il6/Mbp/Met/Ngef/Cxcl12/Rnf112/Ptger3/Ntrk2/Cnr1/Bmp4/Spp1/Cntn2/Dpysl2/Pcp4/Syt1/Prrx1/Chodl/Katna1/Enc1/Shh/Ifrd1/P2ry2/Sema4f/Sema3a/Mycl/Mycn/Tnfrsf12a/Wnt3a/Gli2/Rgma/Abl1/Ptprd/Foxo6/Ephb2/Sema7a/Tgif1/Nrep/Ptprf/Ranbp1/Ulk1/Lrp8/Obsl1/Rgs6/Notch3/Lif/Ncs1/Lpar3/Trpv4/Itpka/Fez1/Nr2f1/Nme2/Robo2/Stmn2	64	BP
GO:0071383	cellular response to steroid hormone stimulus	29/1450	216/19509	0.00140946	0.0109761	0.0077463	Atp1a2/Gstp1/Il6/Myc/Orm1/Serpine1/Pnmt/Ccl2/Serpina3n/Vdr/Esr1/Srd5a1/Aqp4/Bmp4/Anxa1/Plat/Arg1/Ruvbl2/Esrra/RT1-Ba/RT1-Bb/Zfp334/Mdm2/Rorc/Nr4a3/Zfp703/Nr2f1/Rxrg/Ran	29	BP
GO:0016070	RNA metabolic process	313/1450	3623/19509	0.00141235	0.0109851	0.00775263	Fam83g/Relb/Snrpa1/Ikzf4/LOC100909712/LOC100911372/Hoxa1/Nrg1/Wnt2/Rbm3/Aatf/Nfil3/Usp2/Dnajc2/Sec14l2/Pou2f3/F2rl1/Hmga1/Csrp3/Il23a/Sphk1/Dkc1/Zfp483/Ppp1r15a/Dusp5/Nme1/Ear11/Oas1a/Bdnf/Cebpa/Dbp/Eno1/Fst/Hmox1/Il6/Met/Muc1/Myc/Lmo1/Cdkn1c/Ripk3/Trib3/Rhox5/Plcb1/Mafk/Sod2/Vdr/Esr1/Vars/Fgfr2/Atxn1/Tnfrsf8/Rgn/Ncl/Gclc/Anxa3/Bmp4/Bhlha15/Thrsp/Adarb1/Atf3/Fgf10/Fosl1/Fosl2/Lgals9/Npm1/Pik3r1/P…	313	BP
GO:0009208	pyrimidine ribonucleoside triphosphate metabolic process	6/1450	18/19509	0.0014203	0.010993	0.00775819	Nme1/Ak3/Uck2/Ctps1/Nme2/Nme3	6	BP
GO:0036315	cellular response to sterol	6/1450	18/19509	0.0014203	0.010993	0.00775819	Inhba/Hmgcs1/Mlc1/Lrp8/Rorc/Ptch1	6	BP
GO:0051150	regulation of smooth muscle cell differentiation	6/1450	18/19509	0.0014203	0.010993	0.00775819	Fgfr2/Bmp4/Rcan1/Shh/Enpp3/Ereg	6	BP
GO:0086003	cardiac muscle cell contraction	6/1450	18/19509	0.0014203	0.010993	0.00775819	Atp1a2/Scn5a/Casq2/Ank2/Fxyd1/Pln	6	BP
GO:0007599	hemostasis	25/1450	177/19509	0.00143364	0.0110828	0.00782154	F2rl1/Pik3c2g/Anxa7/Adra2b/Serpine1/Kng1/Ptger3/Pdgfra/F3/Plau/Selp/Anxa5/Csrp1/Papss2/Shh/Wnt3a/F5/Cd34/Anxa8/Slc7a11/Dmtn/Procr/Thbs1/Anxa2/Gas6	25	BP
GO:0007431	salivary gland development	10/1450	45/19509	0.00143856	0.0110937	0.00782926	Dag1/Lama5/Il6/Met/Fgfr2/Fgf10/Shh/Sema3a/Tgfb2/Cdh1	10	BP
GO:0045907	positive regulation of vasoconstriction	10/1450	45/19509	0.00143856	0.0110937	0.00782926	Pde5a/Gja1/Tbxa2r/Ptger3/Avpr1a/Htr2c/Alox5/Ptgs2/Abl1/Gja5	10	BP
GO:1901606	alpha-amino acid catabolic process	14/1450	77/19509	0.00147146	0.0113336	0.00799858	Hdc/Ivd/Arg1/Hoga1/Hpd/Thnsl2/Aldh1l2/Hgd/Prodh2/Mccc2/Aldh4a1/Gpt/Aldh6a1/Cdo1	14	BP
GO:0043604	amide biosynthetic process	82/1450	794/19509	0.00147482	0.0113457	0.00800712	LOC100360522/LOC100360573/LOC100362684/LOC100911372/LOC103693375/LOC103694404/Rbm3/Ggt1/Eif4ebp1/Rps20/Rplp1/Ppp1r15a/Eif2b3/Cebpa/Gapdh/Gspt1/Il6/Vars/Gclc/Mmp7/Gss/Npm1/Asns/Sars/Mrps34/Rars/Aloxe3/Eif4a1/Eif5a/Krt17/Yars2/Aimp2/Eif3b/Pa2g4/Eprs/Eef1e1/Rpl17/Nars/Lars/Aars/Eif3a/Arg1/Rps17/Rps6/Cars/Mrps18b/Enc1/Tars/Bdh2/Eif2s2/C1qbp/Gars/Tcea3/Mars/Farsb/Mrpl12/Eif6/Iars/Etf1/Sgms2/Yars/Eif1a…	82	BP
GO:0005996	monosaccharide metabolic process	32/1450	247/19509	0.00149844	0.0115059	0.00812018	Ugt1a7c/Oas1a/Fbp1/G6pd/Gapdh/Iapp/Il6/Ldha/Myc/Fgl1/Pfkfb1/Pgk1/Sord/Tpi1/Hk3/Rgn/Avpr1a/Gclc/Atf3/Pik3r1/Pkm/Gckr/Aldh5a1/Phlda2/Lrp5/Chst1/Man2b2/Rorc/Gpd1/Per2/Atf4/Pdk4	32	BP
GO:0072521	purine-containing compound metabolic process	59/1450	535/19509	0.0014997	0.0115059	0.00812018	LOC100363502/Ak6/Acacb/Pde5a/Nme1/Oas1a/Adcyap1r1/Adra2b/Aldoc/Atp1a2/Bdnf/Eno1/Fbp1/Gapdh/Ldha/Gucy2g/Myc/Macrod1/Pgk1/Pnmt/Tpi1/Ptger3/Adm/Hk3/Htr2c/Cox8b/Gamt/Npr3/Tshr/Pkm/Guca2a/Gckr/Ak3/Adora2b/Pank1/Papss2/Ier3/Prps1/Pde1b/Impdh2/Slc25a23/Adcy9/Nudt9/Adcy1/Gpr87/Ostn/Dhtkd1/Mccc2/Oas2/Thbs1/Acpp/Cacnb4/Fhit/Gpd1/Adcy3/Pfkm/Pde1a/Nme2/Nme3	59	BP
GO:0006163	purine nucleotide metabolic process	54/1450	480/19509	0.00150109	0.0115059	0.00812018	LOC100363502/Ak6/Acacb/Pde5a/Nme1/Oas1a/Adcyap1r1/Adra2b/Aldoc/Atp1a2/Bdnf/Eno1/Fbp1/Gapdh/Ldha/Gucy2g/Myc/Pgk1/Tpi1/Ptger3/Adm/Hk3/Htr2c/Cox8b/Npr3/Tshr/Pkm/Guca2a/Ak3/Adora2b/Pank1/Papss2/Ier3/Prps1/Pde1b/Impdh2/Slc25a23/Adcy9/Nudt9/Adcy1/Gpr87/Ostn/Dhtkd1/Mccc2/Oas2/Thbs1/Cacnb4/Fhit/Gpd1/Adcy3/Pfkm/Pde1a/Nme2/Nme3	54	BP
GO:0070232	regulation of T cell apoptotic process	9/1450	38/19509	0.00153117	0.0116832	0.00824529	Ripk3/Bmp4/Lgals9/Siglec1/Bbc3/Rorc/Tgfb2/Tsc22d3/Lgals3	9	BP
GO:0098801	regulation of renal system process	9/1450	38/19509	0.00153117	0.0116832	0.00824529	F2rl1/Gja1/Ptger3/Avpr1a/Corin/Adora1/Emp2/Gja5/Gas6	9	BP
GO:1903169	regulation of calcium ion transmembrane transport	13/1450	69/19509	0.00153272	0.0116832	0.00824529	Kcne2/Atp1a2/Ptger3/Rgn/Bmp4/Cav3/Casq2/S100a1/Tlr9/Ank2/Cracr2a/Cacnb4/Pln	13	BP
GO:0006801	superoxide metabolic process	11/1450	53/19509	0.00153463	0.0116832	0.00824529	Aatf/F2rl1/Prdx1/Nqo1/Gstp1/Sod2/Rgn/Fbln5/Noxa1/Pon3/Cxcl1	11	BP
GO:0010107	potassium ion import	8/1450	31/19509	0.00153527	0.0116832	0.00824529	Kcnj4/Kcnj12/Kcnj15/Kcne2/Atp1a2/Kcnj5/Kcnj3/Kcnj13	8	BP
GO:2000108	positive regulation of leukocyte apoptotic process	8/1450	31/19509	0.00153527	0.0116832	0.00824529	Myc/Bax/Anxa1/Lgals9/Siglec1/Bbc3/Nr4a3/Tgfb2	8	BP
GO:1902533	positive regulation of intracellular signal transduction	85/1450	830/19509	0.0015562	0.0118234	0.00834428	Ddx60/Nrg1/Pde6h/Map2k6/Csf2/F2rl1/Erp29/Il23a/Il24/Sphk1/Cysltr2/Pde5a/Avpi1/Adra2b/Gja1/Hmox1/Il6/Met/Ripk3/Plcb1/Ccl2/Bax/Esr1/Kng1/Fgfr2/Ntrk2/Fgfr4/Htr2c/Il6st/Pdgfra/Tnfsf15/Bmp4/Hbegf/Fgf10/Lgals9/F3/Cd74/Selp/Ccl7/Ccl12/Sectm1b/Ccl6/Ccl24/Crlf1/Eef1e1/Ctf1/Adora1/Ccl11/Ptgs2/Ccl20/C1qbp/Eda2r/Pla2g2a/Ccl21/Gadd45b/Traf4/Dhx58/Malt1/RGD1306091/Abl1/Trim62/Map3k7/Sema7a/Bbc3/Tlr9/Ccl9/Prr5l…	85	BP
GO:0032760	positive regulation of tumor necrosis factor production	12/1450	61/19509	0.0015593	0.0118234	0.00834428	Il23a/Spon2/Ccl2/Tnfrsf8/Ncl/Lgals9/Pik3r1/Zbtb20/Tlr1/Tlr9/Thbs1/Cd14	12	BP
GO:0042273	ribosomal large subunit biogenesis	12/1450	61/19509	0.0015593	0.0118234	0.00834428	Npm1/Sdad1/Pes1/Rpf2/Rrs1/Ppan/Bop1/Fastkd2/Nle1/Eif6/Rsl24d1/Wdr12	12	BP
GO:0009308	amine metabolic process	20/1450	131/19509	0.00161314	0.0122171	0.0086221	LOC100912604/Cyp1a1/Hdc/Odc1/Htr2c/Maob/Chdh/Aoc3/Pde1b/Ldlr/Sat1/Sgms2/Sat2/Pla2g15/Lpcat1/Azin2/Inmt/Aoc1/Bche/Smpd3	20	BP
GO:0050886	endocrine process	16/1450	95/19509	0.00162866	0.0123199	0.00869466	F2rl1/Fst/G6pd/Inha/Avpr1a/Hsd11b2/Nkx2-1/Corin/Gal/Inhba/Ace2/Edn3/Gja5/Apln/Lif/Enpep	16	BP
GO:0032846	positive regulation of homeostatic process	24/1450	169/19509	0.00163847	0.0123793	0.00873657	Dkc1/Adcyap1r1/Cftr/Vsnl1/Bax/Ptger3/Avpr1a/Cnr1/Bmp4/Spp1/Anxa1/Lgals9/Inhba/RT1-Db1/Ptgs2/Isg15/Abl1/Cd19/Clec4b2/Tnfrsf11a/Apln/Prmt1/Tfrc/Tgfb2	24	BP
GO:0009267	cellular response to starvation	43/1450	363/19509	0.00164154	0.0123878	0.00874253	LOC100362814/LOC103689968/Sqstm1/P2rx5/Wnt2b/Sphk1/Ppp1r15a/Nme1/Slc2a1/Srd5a1/Bhlha15/Atf3/Asns/Anxa5/Ctsl/Serpinb10/Emc6/Upp1/Ctsk/Snrpd1/Slc22a3/Kcnk3/Tp53inp1/Zfp593/Plod2/Slc1a4/Itpkc/Rab33a/Ulk1/C5/Atg9b/Eif2s1/Gas6/Mybbp1a/Aoc1/Nrbp2/U2af1/Atf4/Fez1/Nme2/Nsfl1c/Fads1/Pdk4	43	BP
GO:0009259	ribonucleotide metabolic process	54/1450	482/19509	0.00164612	0.0124076	0.00875652	LOC100363502/Ak6/Acacb/Pde5a/Nme1/Adcyap1r1/Adra2b/Aldoc/Atp1a2/Bdnf/Eno1/Fbp1/Gapdh/Ldha/Gucy2g/Myc/Pgk1/Tpi1/Ptger3/Adm/Hk3/Htr2c/Cox8b/Npr3/Tshr/Pkm/Guca2a/Ak3/Upp1/Adora2b/Pank1/Papss2/Ier3/Prps1/Pde1b/Impdh2/Slc25a23/Adcy9/Uck2/Nudt9/Adcy1/Gpr87/Ctps1/Ostn/Dhtkd1/Mccc2/Thbs1/Cacnb4/Gpd1/Adcy3/Pfkm/Pde1a/Nme2/Nme3	54	BP
GO:0010811	positive regulation of cell-substrate adhesion	17/1450	104/19509	0.00165807	0.0124828	0.00880961	Unc13d/Ninj1/Spp1/Olfm4/Smoc2/C1qbp/Ccl21/Emilin1/Epb4.1l5/Egfl6/Emp2/Dmtn/Spock2/Egflam/Thbs1/Hacd1/S100a10	17	BP
GO:0006002	fructose 6-phosphate metabolic process	4/1450	8/19509	0.00166795	0.0124978	0.0088202	Fbp1/Gfpt2/Pfkm/Taldo1	4	BP
GO:0009804	coumarin metabolic process	4/1450	8/19509	0.00166795	0.0124978	0.0088202	Ugt1a7c/Cyp1a1/Cyp2a3/Pon3	4	BP
GO:0019800	peptide cross-linking via chondroitin 4-sulfate glycosaminoglycan	4/1450	8/19509	0.00166795	0.0124978	0.0088202	Spock3/Mamdc2/Spock2/Egflam	4	BP
GO:2000510	positive regulation of dendritic cell chemotaxis	4/1450	8/19509	0.00166795	0.0124978	0.0088202	Lgals9/C1qbp/Ccl21/Gas6	4	BP
GO:0042311	vasodilation	14/1450	78/19509	0.00167306	0.0125213	0.00883676	F2rl1/Pde5a/Cftr/G6pd/Gja1/Sod2/Kng1/Adm/Kng1l1/Adora1/Adora2b/P2ry2/Gja5/Apln	14	BP
GO:1903036	positive regulation of response to wounding	21/1450	141/19509	0.0017168	0.0128096	0.00904026	Pde5a/Il6/Myc/Serpine1/Reg3g/Ptger3/Cnr1/Hbegf/Selp/Ccl6/Ccl24/Ffar2/Adora2b/Aoc3/Ptgs2/Tlr9/Ccl9/Dmtn/Thbs1/Tnfrsf11a/Fabp4	21	BP
GO:0032613	interleukin-10 production	10/1450	46/19509	0.00171765	0.0128096	0.00904026	F2rl1/Il23a/G6pd/Lgals9/RT1-Db1/Epx/Cd34/Tlr9/Tnfrsf9/Bcl3	10	BP
GO:0050771	negative regulation of axonogenesis	10/1450	46/19509	0.00171765	0.0128096	0.00904026	Epha7/Mbp/Spp1/Ifrd1/Sema4f/Sema3a/Wnt3a/Rgma/Ephb2/Ulk1	10	BP
GO:0002523	leukocyte migration involved in inflammatory response	5/1450	13/19509	0.00174809	0.0129453	0.009136	Ccl2/Itgam/Ffar2/Aoc3/C5	5	BP
GO:0010839	negative regulation of keratinocyte proliferation	5/1450	13/19509	0.00174809	0.0129453	0.009136	Vdr/Ctsl/Slurp1/Sfn/Cd109	5	BP
GO:0031652	positive regulation of heat generation	5/1450	13/19509	0.00174809	0.0129453	0.009136	Ptger3/Cnr1/Ptgs2/Tnfrsf11a/Apln	5	BP
GO:0035584	calcium-mediated signaling using intracellular calcium source	5/1450	13/19509	0.00174809	0.0129453	0.009136	Ntrk2/Selp/Ptgfr/Homer2/Dmtn	5	BP
GO:0045943	positive regulation of transcription from RNA polymerase I promoter	5/1450	13/19509	0.00174809	0.0129453	0.009136	Ppp1r15a/Ncl/Utp15/Heatr1/Atf4	5	BP
GO:0051546	keratinocyte migration	5/1450	13/19509	0.00174809	0.0129453	0.009136	Serpine1/Hbegf/Fgf10/Epb41l4b/Mmp9	5	BP
GO:0034284	response to monosaccharide	33/1450	260/19509	0.0017982	0.0131951	0.00931231	Ptprn/Eif2b3/Nme1/Sftpb/Adra2b/Cftr/Gja1/Gstp1/Ldha/Met/Serpine1/Plcb1/Sod2/Vsnl1/Aqp4/Pik3r1/Plau/Hnf1b/Gckr/Ctsl/Lrp5/RT1-Db1/Ptgs2/Ndufaf2/Col4a3/Mafa/Thbs1/Sybu/Sftpc/Gas6/Nme2/Slc34a2/Nnat	33	BP
GO:0030850	prostate gland development	11/1450	54/19509	0.00179999	0.0131951	0.00931231	Tnc/Esr1/Fgfr2/Bmp4/Anxa1/Cyp7b1/Fgf10/Shh/Gli2/Wdr77/Plaur	11	BP
GO:0002504	antigen processing and presentation of peptide or polysaccharide antigen via MHC class II	7/1450	25/19509	0.00180264	0.0131951	0.00931231	RT1-Db2/RT1-DOa/Cd74/RT1-Db1/RT1-Ba/RT1-Bb/Thbs1	7	BP
GO:0009218	pyrimidine ribonucleotide metabolic process	7/1450	25/19509	0.00180264	0.0131951	0.00931231	Nme1/Ak3/Upp1/Uck2/Ctps1/Nme2/Nme3	7	BP
GO:0044243	multicellular organismal catabolic process	7/1450	25/19509	0.00180264	0.0131951	0.00931231	Mmp13/Mmp7/Mmp11/Ctsl/Ctsk/Mrc2/Mmp9	7	BP
GO:0050919	negative chemotaxis	7/1450	25/19509	0.00180264	0.0131951	0.00931231	Nrg1/Epha7/Sema3a/Flrt2/Flrt3/Nrp2/Robo2	7	BP
GO:0061437	renal system vasculature development	7/1450	25/19509	0.00180264	0.0131951	0.00931231	Serpinb7/Pdgfra/Bmp4/Osr1/Cd34/Notch3/Pdgfd	7	BP
GO:0061440	kidney vasculature development	7/1450	25/19509	0.00180264	0.0131951	0.00931231	Serpinb7/Pdgfra/Bmp4/Osr1/Cd34/Notch3/Pdgfd	7	BP
GO:1901186	positive regulation of ERBB signaling pathway	7/1450	25/19509	0.00180264	0.0131951	0.00931231	Pde6h/Adra2b/Esr1/Adora1/Plaur/Ereg/Mmp9	7	BP
GO:1903205	regulation of hydrogen peroxide-induced cell death	7/1450	25/19509	0.00180264	0.0131951	0.00931231	Met/Reg3b/Hk3/Pycr1/Abl1/Nr4a3/Ngb	7	BP
GO:1903557	positive regulation of tumor necrosis factor superfamily cytokine production	12/1450	62/19509	0.00180513	0.0131981	0.0093144	Il23a/Spon2/Ccl2/Tnfrsf8/Ncl/Lgals9/Pik3r1/Zbtb20/Tlr1/Tlr9/Thbs1/Cd14	12	BP
GO:0015837	amine transport	16/1450	96/19509	0.00182239	0.0133089	0.00939264	Adra2b/Ddc/Cxcl12/Ptger3/Avpr1a/Htr2c/Cnr1/Dpysl2/Pcp4/Arg1/Adora1/Adora2b/C5/Il1rn/Per2/Rab3b	16	BP
GO:0019882	antigen processing and presentation	18/1450	114/19509	0.0018396	0.0134037	0.00945953	Relb/Tap2/RT1-Db2/RT1-DOa/Azgp1/Cd74/RT1-Db1/Fcgrt/RT1-Ba/RT1-Bb/Slc11a1/Rab33a/RT1-T24-1/Procr/RT1-T24-3/Thbs1/Clec4b2/Rab3b	18	BP
GO:0050709	negative regulation of protein secretion	18/1450	114/19509	0.0018396	0.0134037	0.00945953	Hadh/F2rl1/Erp29/Adra2b/Il6/Vsnl1/Ptger3/Anxa1/Lgals9/Anxa5/Lrrc32/Rhbdf2/Cd34/Ssc5d/Ndufaf2/Tnfrsf9/Ezr/Gas6	18	BP
GO:0034111	negative regulation of homotypic cell-cell adhesion	17/1450	105/19509	0.00184435	0.0134229	0.00947307	Pde5a/Kng1/Ptger3/Gnrh1/Bmp4/Lgals9/Cd74/Lrrc32/RT1-Db1/Shh/Pla2g2d/RT1-Ba/RT1-Bb/Btla/Zfp703/Clec4g/Lgals3	17	BP
GO:0048871	multicellular organismal homeostasis	39/1450	323/19509	0.00186664	0.0135695	0.00957655	Prdx1/Iapp/Bpifa1/Scnn1b/Scnn1g/Bax/Ptger3/Pigr/Lyz2/Cnr1/Aqp4/Azgp1/Spp1/Aloxe3/Ctsk/Adora1/Ptgs2/Homer2/Cd7/Cldn4/Cd34/Sfn/Slc11a1/Tlr9/Lpcat1/Tnfrsf11a/Cytl1/Apln/Nr4a3/Erbb4/Slc28a2/Napsa/Il1rn/Tfrc/Aqp3/Trpv4/Ppp1r13l/Cdh1/Pdk4	39	BP
GO:0051336	regulation of hydrolase activity	110/1450	1128/19509	0.00187942	0.0136468	0.0096311	Cdkl5/Casp4/Timp1/Serpinb7/Il24/Wfdc18/Ppp1r15a/Adap1/Eif2b3/Epha7/Prom2/Oas1a/Adcyap1r1/Il6/Myc/Nifk/Serpine1/Ngef/Ripk3/Plcb1/Ccl2/Serpina3n/Tnnt2/Tpm1/Bax/Esr1/Kng1/Fgfr2/Ntrk2/Rgn/Pdgfra/Tnfsf15/Timp3/Anxa1/Fgf10/Lgals9/Npm1/Rab3a/Sele/F3/Rcan1/Serpinb10/Tfpi2/Rangrf/Ccl7/Ccl12/Ccl6/Kng1l1/Ccl24/Pgam5/Sox7/Serpinb6/Axin2/Usp14/Lrp2/Tnni3/Perp/Mphosph10/Ccl11/Ccl20/Ccl21/Wnt3a/Nle1/Anxa8/Spock…	110	BP
GO:0018130	heterocycle biosynthetic process	293/1450	3386/19509	0.00189144	0.0137183	0.00968158	Fam83g/Relb/Ikzf4/LOC100909712/Ak6/Hoxa1/Nrg1/Wnt2/Aatf/Nfil3/Cdkn1a/Usp2/Dnajc2/Sec14l2/Pou2f3/F2rl1/Acacb/Hmga1/Csrp3/Il23a/Sphk1/Dkc1/Zfp483/Ppp1r15a/Dusp5/Nme1/Oas1a/Adcyap1r1/Adra2b/Bdnf/Cebpa/Dbp/Ddc/Eno1/Fst/G6pd/Gja1/Hdc/Hmox1/Il6/Met/Gucy2g/Muc1/Myc/Lmo1/Cdkn1c/Ripk3/Trib3/Rhox5/Plcb1/Mafk/Sod2/Vdr/Esr1/Ptger3/Fgfr2/Adm/Atxn1/Tnfrsf8/Rgn/Fgfr4/Ncl/Htr2c/Gclc/Anxa3/Bmp4/Bhlha15/Npr3/Thrsp…	293	BP
GO:0017038	protein import	36/1450	292/19509	0.00191214	0.0138133	0.00974862	LOC100361898/Dag1/Cdkn1a/Prdx1/Sphk1/Timm9/Il6/Bmp4/Lgals9/Pik3r1/Gckr/Axin2/Lrp2/Shh/Ptgs2/Arntl/Dnlz/Apc2/Wnt3a/Ipo5/Ipo7/Sfrp5/Chchd4/Slc11a1/Tlr9/Timm23/Gas6/Erbb4/Nop58/Lmna/Timm10/Nolc1/Bcl3/Tgfb2/Cdh1/Ran	36	BP
GO:0002720	positive regulation of cytokine production involved in immune response	8/1450	32/19509	0.00191543	0.0138133	0.00974862	F2rl1/Spon2/Cd74/Ffar2/Malt1/Map3k7/Sema7a/Nr4a3	8	BP
GO:0010573	vascular endothelial growth factor production	8/1450	32/19509	0.00191543	0.0138133	0.00974862	Ndrg2/Il6/Ccl2/Aqp4/Adora2b/Ptgs2/C5/Atf4	8	BP
GO:0060740	prostate gland epithelium morphogenesis	8/1450	32/19509	0.00191543	0.0138133	0.00974862	Tnc/Esr1/Fgfr2/Bmp4/Cyp7b1/Fgf10/Shh/Gli2	8	BP
GO:2001222	regulation of neuron migration	8/1450	32/19509	0.00191543	0.0138133	0.00974862	Nrg1/Gnrh1/Sema3a/Flrt2/Unc5d/Erbb4/Cdh1/Olfm1	8	BP
GO:0002699	positive regulation of immune effector process	24/1450	171/19509	0.00192458	0.0138635	0.00978405	Ddx60/F2rl1/Il23a/Il13ra2/Spon2/Unc13d/Hmox1/Il6/Ccl2/Tap2/PVR/Lgals9/Cd74/Mzb1/Ffar2/Adora2b/Klre1/Dhx58/Malt1/Map3k7/Sema7a/Cadm1/Nr4a3/Cxcl1	24	BP
GO:0034219	carbohydrate transmembrane transport	6/1450	19/19509	0.0019464	0.0140048	0.00988376	Slc2a13/Slc2a1/Slc2a4/Slc5a1/Slc2a12/Slc2a10	6	BP
GO:0051716	cellular response to stimulus	611/1450	7519/19509	0.00195958	0.0140799	0.00993671	LOC100360205/Fam83g/Ddx60/Relb/Ankdd1a/LOC100362814/LOC100911825/Nupr1/LOC103689968/Hoxa1/Nrg1/Sqstm1/P2rx5/Ltc4s/Cxcl2/Vcan/Pde6h/Wnt2/Rbm3/Dag1/Map2k6/Aatf/Nfil3/Casp4/Wif1/Dlk1/Cdkn1a/Wnt2b/Timp1/Ggt1/Csf2/Eif4ebp1/Tnc/Kcnj4/Ptprn/Aldh1a2/F2rl1/Pik3c2g/Kcnh2/Il1r2/Ccr3/Erp29/Hmga1/Prdx1/Gpr176/Cntn1/Hspg2/Ccl17/Lama5/Rcan2/Caskin1/Ugt1a7c/Il23a/Il24/Sphk1/Cysltr2/Mmp13/Il13ra2/Ppp1r15a/Adap1/D…	611	BP
GO:0005975	carbohydrate metabolic process	73/1450	699/19509	0.00196321	0.0140799	0.00993671	Abo/Pgd/Epm2a/Pcdh12/Ugt1a7c/Oas1a/Adcyap1r1/Aldoc/Eno1/Fbp1/G6pd/Gapdh/Iapp/Il6/Ldha/Myc/Fgl1/Pfkfb1/Pgk1/Pygm/Sord/Tpi1/Hk3/Rgn/Avpr1a/Il6st/Gclc/Atf3/Pik3r1/Pkm/Gckr/Has1/Isyna1/Aldh5a1/Chst9/Hhip/Galnt18/Gdpd3/Phlda2/Lrp5/Ier3/Chst1/Ndst1/Gdpd1/Tet1/Tiparp/Alg12/Pomgnt2/Gfpt2/Man2b2/Dhtkd1/B4galt5/Hhipl1/Siae/Gpd1l/Oas2/Gk5/Mgat4a/Rorc/Chst13/Slc3a2/Gde1/Gpd1/Per2/B4galnt1/Pfkm/Gxylt2/Atf4/It…	73	BP
GO:0033002	muscle cell proliferation	25/1450	181/19509	0.00196349	0.0140799	0.00993671	Nrg1/Wnt2/Ndrg2/Gja1/Hmox1/Il6/Myc/Esr1/Fgfr2/Bmp4/Npr3/Hbegf/Pik3r1/Ogn/Shh/Ptgs2/Ace2/Notch3/Nr4a3/Erbb4/Ereg/Pdgfd/Trib1/Pde1a/Tgfb2	25	BP
GO:0030216	keratinocyte differentiation	15/1450	88/19509	0.00198733	0.0142186	0.0100346	LOC100360205/Pou2f3/Nme1/Reg3g/Vdr/Anxa1/Fosl2/Krt17/Trim16/Sfn/Exph5/Cd109/Irf6/Epha2/Nme2	15	BP
GO:2000379	positive regulation of reactive oxygen species metabolic process	15/1450	88/19509	0.00198733	0.0142186	0.0100346	Cdkn1a/F2rl1/Gstp1/Il6/Ripk3/Sod2/Esr1/Rgn/Plau/Eif5a/Ptgs2/Thbs1/Ptx3/Cxcl1/Smpd3	15	BP
GO:0048660	regulation of smooth muscle cell proliferation	19/1450	124/19509	0.00199605	0.0142489	0.010056	Ndrg2/Hmox1/Il6/Myc/Esr1/Fgfr2/Bmp4/Npr3/Hbegf/Pik3r1/Ogn/Ptgs2/Ace2/Notch3/Nr4a3/Ereg/Pdgfd/Trib1/Pde1a	19	BP
GO:0055067	monovalent inorganic cation homeostasis	19/1450	124/19509	0.00199605	0.0142489	0.010056	Kcnh2/Sgk2/Atp1a2/Cftr/Scnn1b/Scnn1g/Avpr1a/Slamf8/Corin/Adora1/Slc26a4/Slc4a5/Slc26a9/Slc4a11/Upk3a/Cln6/Slc11a1/Scn7a/Pdk4	19	BP
GO:1901135	carbohydrate derivative metabolic process	102/1450	1036/19509	0.00201678	0.0143806	0.010149	Abo/Pgd/LOC100363502/Ak6/Aatf/Acacb/Dnph1/Pde5a/Nme1/Adcyap1r1/Adra2b/Aldoc/Atp1a2/Bdnf/Eno1/Fbp1/G6pd/Gapdh/Ldha/Gucy2g/Myc/Macrod1/Pfkfb1/Pgk1/Plcb1/Pnmt/Tpi1/Bax/Ptger3/Adm/Hk3/Slc2a4/Htr2c/Cox8b/Gamt/Npr3/Tshr/Hbegf/Pkm/Guca2a/Ak3/Has1/Upp1/Aldh5a1/Adora2b/Galnt18/Phlda1/Pank1/Papss2/Ier3/Prps1/Chst1/Ndst1/Pde1b/Impdh2/Slc25a23/Adcy9/Uck2/Nudt9/Adcy1/Spock3/Mamdc2/Tet1/Gpr87/Tiparp/Ctps1/Alg1…	102	BP
GO:0009408	response to heat	18/1450	115/19509	0.00203286	0.0144628	0.0102069	Cxcl2/Cdkn1a/Eif2b3/Hmox1/Il6/Ccl2/Cxcl12/Gclc/Tp53inp1/Cd34/Hspb7/Eif2s1/Cd14/Trpv4/Casq1/Cxcl1/Mmp9/Socs3	18	BP
GO:0044724	single-organism carbohydrate catabolic process	18/1450	115/19509	0.00203286	0.0144628	0.0102069	Aldoc/Eno1/Fbp1/Gapdh/Ldha/Myc/Pgk1/Pygm/Sord/Tpi1/Hk3/Avpr1a/Pkm/Lrp5/Ier3/Dhtkd1/Gpd1/Pfkm	18	BP
GO:0002221	pattern recognition receptor signaling pathway	17/1450	106/19509	0.00204789	0.0145046	0.0102364	Ddx60/F2rl1/Reg3g/Lgals9/Ffar2/Irf7/C1qbp/Dhx58/Tlr1/Mapkapk3/Tlr9/Tril/Traf3/Bpifb1/Rab7b/Tnip3/Birc3	17	BP
GO:0042303	molting cycle	17/1450	106/19509	0.00204789	0.0145046	0.0102364	Lama5/Fst/Fgfr2/Fgf10/Ctsl/Krt17/Gal/Inhba/Aars/Shh/Ptgs2/Arntl/Celsr1/Mpzl3/Cd109/Ppp1r13l/Tgfb2	17	BP
GO:0042472	inner ear morphogenesis	17/1450	106/19509	0.00204789	0.0145046	0.0102364	Hoxa1/Fgfr2/Tshr/Fgf10/Aldh1a3/Prrx1/Cthrc1/Slitrk6/Frzb/Celsr1/Wnt3a/Gli2/Ephb2/Itga8/Nr4a3/Insig1/Clic5	17	BP
GO:0042633	hair cycle	17/1450	106/19509	0.00204789	0.0145046	0.0102364	Lama5/Fst/Fgfr2/Fgf10/Ctsl/Krt17/Gal/Inhba/Aars/Shh/Ptgs2/Arntl/Celsr1/Mpzl3/Cd109/Ppp1r13l/Tgfb2	17	BP
GO:0090087	regulation of peptide transport	32/1450	252/19509	0.00207421	0.0146746	0.0103564	Hadh/Prdx1/Sphk1/Adra2b/Cftr/Gja1/Vsnl1/Ptger3/Slc16a1/Avpr1a/Htr2c/Cnr1/Lgals9/Cd74/Anxa5/Ffar2/Adora1/Lrp5/RT1-Db1/Ptgs2/Arntl/Tlr9/Ndufaf2/Blk/Sybu/Apln/Syt7/Lif/Per2/Pfkm/Bcl3/Nnat	32	BP
GO:0002520	immune system development	87/1450	862/19509	0.00210235	0.0148571	0.0104852	Relb/Wnt2b/Csf2/F2rl1/Il23a/Nme1/Cebpa/Fst/G6pd/Il6/Myc/Cdkn1c/Ripk3/Sod2/Bax/RT1-DOa/Itgam/Fgfr2/Cdkn2b/Pdgfra/Bmp4/Tshr/Anxa1/Fgf10/Lgals9/Pik3r1/Cd74/Tesc/Polm/Vnn1/Inhba/Siglec10/Rps6/Lrp5/Esrra/Shh/Gpatch4/Pde1b/Rrs1/Ccl21/Pabpc4/Pla2g2d/Isg15/Wnt3a/Cd34/Armc6/Malt1/Nfkb2/RT1-Ba/RT1-Bb/Rtkn2/Tiparp/Sema4a/Zfp334/Abl1/Sbno2/Tnfsf9/Dmtn/Dhtkd1/Artn/Cd109/Pir/Blk/Fzd8/Epha2/Rorc/Tnfrsf11a/Il34/…	87	BP
GO:0009968	negative regulation of signal transduction	96/1450	967/19509	0.0021071	0.0148741	0.0104972	Nrg1/Dag1/Dlk1/Csf2/F2rl1/Dusp5/Ndrg2/Adh7/Epha7/Fbp1/Fst/Gstp1/Hmox1/Muc1/Bmf/Serpine1/Faim2/Cxcl12/Sod2/Bax/Esr1/Kng1/Ptger3/Adm/Atxn1/Il6st/Gclc/Bmp4/Cyp7b1/Fgf10/Cd74/Nkx2-1/Cthrc1/Grem2/Olfm4/Axin2/Vnn1/Cav3/Hhip/Dusp9/Ier3/Shh/Uchl1/Frzb/Arntl/C1qbp/Dusp16/Apc2/Tle2/Bcl9l/Ace2/Nle1/Dhx58/Rasl11b/Spred3/Sfrp5/Abl1/Gprc5a/Map3k7/Ptprd/Noc2l/Mdm2/Cilp/Tgif1/Tlr9/Ptprf/Rgs16/Creb3l1/Prr5l/Chac1…	96	BP
GO:1901657	glycosyl compound metabolic process	40/1450	336/19509	0.00213425	0.0150433	0.0106167	LOC100363502/Ak6/Acacb/Dnph1/Nme1/Aldoc/Atp1a2/Bdnf/Eno1/Fbp1/Gapdh/Ldha/Myc/Macrod1/Pgk1/Pnmt/Tpi1/Hk3/Cox8b/Gamt/Pkm/Ak3/Upp1/Pank1/Papss2/Ier3/Prps1/Impdh2/Slc25a23/Uck2/Nudt9/Ctps1/Dhtkd1/Mccc2/Acpp/Gpd1/Qtrt1/Pfkm/Nme2/Nme3	40	BP
GO:0046660	female sex differentiation	22/1450	153/19509	0.00213582	0.0150433	0.0106167	Nupr1/Mmp13/Acsbg1/Adcyap1r1/Fst/Inha/Myc/Serpine1/Bax/Esr1/Srd5a1/Gnrh1/Pdgfra/Bmp4/Fgf10/Nkx2-1/Inhba/Tiparp/Stra8/Bmp15/Ereg/Robo2	22	BP
GO:0010468	regulation of gene expression	308/1450	3584/19509	0.00215253	0.0151122	0.0106652	Fam83g/Relb/Ikzf4/LOC100909712/Tshz2/Hoxa1/Nrg1/Wnt2/Rbm3/Aatf/Nfil3/Dlk1/Cdkn1a/Usp2/Dnajc2/Sec14l2/Pou2f3/Csf2/Eif4ebp1/Tnc/Aldh1a2/F2rl1/Erp29/Hmga1/Cntn1/Csrp3/Rplp1/Il23a/Anxa7/Sphk1/Zfp483/Ppp1r15a/Dusp5/Eif2b3/Nme1/Bdnf/Cebpa/Dbp/Eno1/Fst/Gapdh/Gja1/Hmox1/Il6/Met/Mst1/Muc1/Myc/Lmo1/Cdkn1c/Serpine1/Ripk3/Trib3/Rhox5/Plcb1/Mafk/Sod2/Vdr/Esr1/Ptger3/Vars/Fgfr2/Atxn1/Ntrk2/Tnfrsf8/Fgfr4/Ncl/Gn…	308	BP
GO:0006813	potassium ion transport	28/1450	212/19509	0.0021539	0.0151122	0.0106652	Kcnj4/Kcnh2/Kcnj12/Kcnc3/Kcnj15/Kcne2/Atp1a2/Ptger3/Gal/Cav3/Casq2/Adora1/Kcnmb2/Kcnk3/Kcnj5/Ank2/Edn3/Gja5/Kcnj3/Stk39/Kcnd3/Kcnip3/Atf4/Cxcl1/Atp1b4/Cnga3/Slc24a3/Kcnj13	28	BP
GO:0006461	protein complex assembly	116/1450	1204/19509	0.00215513	0.0151122	0.0106652	LOC100360205/LOC100909441/LOC100912076/Nupr1/Nrg1/Sqstm1/P2rx5/Csf2/Eif4ebp1/Acacb/Kcnh2/Kcnj12/Kcnc3/Oas1a/Aldoc/Fbp1/Gja1/Hist1h1t/Hmox1/Ivd/Me1/Tubb3/Bmf/Reg3b/Ripk3/Slc2a1/Sod2/Tap2/Tnnt2/Tpm1/Bax/Slc22a1/Aqp4/Mgp/Fosl1/Npm1/Cd74/Hnf1b/Selp/Anxa5/Glra1/Ak3/Micall2/Tmem120a/Ccl24/Ipo4/Olfm4/Aldh5a1/Cav3/Mzb1/Casq2/Arg1/Hbe1/Ccl11/RT1-Db1/Padi4/Tmod4/Gjb1/Mybpc3/Ccl21/Shmt2/Tuba1c/Impdh2/Ooep/T…	116	BP
GO:0070271	protein complex biogenesis	116/1450	1204/19509	0.00215513	0.0151122	0.0106652	LOC100360205/LOC100909441/LOC100912076/Nupr1/Nrg1/Sqstm1/P2rx5/Csf2/Eif4ebp1/Acacb/Kcnh2/Kcnj12/Kcnc3/Oas1a/Aldoc/Fbp1/Gja1/Hist1h1t/Hmox1/Ivd/Me1/Tubb3/Bmf/Reg3b/Ripk3/Slc2a1/Sod2/Tap2/Tnnt2/Tpm1/Bax/Slc22a1/Aqp4/Mgp/Fosl1/Npm1/Cd74/Hnf1b/Selp/Anxa5/Glra1/Ak3/Micall2/Tmem120a/Ccl24/Ipo4/Olfm4/Aldh5a1/Cav3/Mzb1/Casq2/Arg1/Hbe1/Ccl11/RT1-Db1/Padi4/Tmod4/Gjb1/Mybpc3/Ccl21/Shmt2/Tuba1c/Impdh2/Ooep/T…	116	BP
GO:0048863	stem cell differentiation	33/1450	263/19509	0.00216997	0.0151994	0.0107268	Nrg1/Wnt2/Dag1/Aldh1a2/Lama5/Fgfr2/Pdgfra/Bmp4/Fgf10/Nkx2-1/Hnf1b/Axin2/Shh/Frzb/Sema3a/Osr1/Bcl9l/Wnt3a/Psmd11/Epb4.1l5/Tead2/Trim62/Edn3/Plaur/Erbb4/Lif/Bche/Glipr2/Zfp703/Nrp2/Tgfb2/Hnrnpab/Olfm1	33	BP
GO:1990267	response to transition metal nanoparticle	24/1450	173/19509	0.00225227	0.0157584	0.0111213	Ppp1r15a/Cyp1a1/Gstp1/Hmox1/Mbp/Sod2/Sord/Bax/Pik3r1/Arg1/Ptgs2/Kcnk3/Cybrd1/Mdm2/Ank2/Eif2s1/Txnrd1/Pln/Tfrc/Aoc1/Mt2A/Atf4/Mmp9/Ngb	24	BP
GO:0048568	embryonic organ development	52/1450	467/19509	0.0022607	0.0158	0.0111507	LOC100360205/Hoxa1/Wnt2/Csf2/Aldh1a2/Pcdh12/Hspg2/Cebpa/Gja1/Myc/Cdkn1c/Fgfr2/Adm/Gamt/Pdgfra/Bmp4/Tshr/Fgf10/Nes/Krt8/Hnf1b/Aldh1a3/Prrx1/Cthrc1/Slitrk6/Shh/Frzb/Gjb5/Ndst1/Rarres2/Osr1/Mycn/Celsr1/Wnt3a/Gli2/Tead2/Ephb2/Krt19/Itga8/Epha2/Irx5/Rspo3/Cfc1/Gja5/Nr4a3/Lif/Insig1/Ppp1r13l/Tgfb2/Socs3/Ptch1/Clic5	52	BP
GO:0032963	collagen metabolic process	13/1450	72/19509	0.00228578	0.0159577	0.011262	Serpinb7/Mmp13/Il6/Ccl2/Bmp4/Mmp7/Mmp11/Ctsl/Ctsk/Arg1/Adora2b/Mrc2/Mmp9	13	BP
GO:0045471	response to ethanol	26/1450	193/19509	0.00230545	0.0160415	0.0113211	Eif4ebp1/Tnc/Gsr/Adh7/Adcyap1r1/Nqo1/G6pd/Gstp1/Myc/Pnmt/Ccl2/Sod2/Cyp2e1/Slc2a4/Gnrh1/Cnr1/Pik3r1/Nkx2-1/Maob/Ccl7/Actc1/Shh/Tp53inp1/Cd14/Mmp9/Cdo1	26	BP
GO:0046883	regulation of hormone secretion	33/1450	264/19509	0.00230778	0.0160415	0.0113211	Hadh/Adra2b/Cftr/Fst/Gja1/Il6/Inha/Vsnl1/Ptger3/Slc16a1/Avpr1a/Htr2c/Gnrh1/Il6st/Cnr1/Anxa5/Gal/Inhba/Ffar2/Adora1/Lrp5/RT1-Db1/Arntl/Ndufaf2/Blk/Edn3/Sybu/Apln/Syt7/Lif/Per2/Pfkm/Nnat	33	BP
GO:0042044	fluid transport	7/1450	26/19509	0.00231044	0.0160415	0.0113211	Csf2/Cftr/Aqp5/Aqp4/Slc4a11/Upk3a/Aqp3	7	BP
GO:0046697	decidualization	7/1450	26/19509	0.00231044	0.0160415	0.0113211	Serpine1/Vdr/Esr1/Ptgis/Ctsl/Ptgs2/Lif	7	BP
GO:0071634	regulation of transforming growth factor beta production	7/1450	26/19509	0.00231044	0.0160415	0.0113211	Serpinb7/Met/Lgals9/Ptgs2/Cd34/Thbs1/Tgfb2	7	BP
GO:0034654	nucleobase-containing compound biosynthetic process	287/1450	3322/19509	0.00233189	0.0161727	0.0114137	Fam83g/Relb/Ikzf4/LOC100909712/Ak6/Hoxa1/Nrg1/Wnt2/Aatf/Nfil3/Cdkn1a/Usp2/Dnajc2/Sec14l2/Pou2f3/F2rl1/Acacb/Hmga1/Csrp3/Il23a/Sphk1/Dkc1/Zfp483/Ppp1r15a/Dusp5/Nme1/Oas1a/Adcyap1r1/Adra2b/Bdnf/Cebpa/Dbp/Eno1/Fst/G6pd/Gja1/Hmox1/Il6/Met/Gucy2g/Muc1/Myc/Lmo1/Cdkn1c/Ripk3/Trib3/Rhox5/Plcb1/Mafk/Sod2/Vdr/Esr1/Ptger3/Fgfr2/Adm/Atxn1/Tnfrsf8/Rgn/Fgfr4/Ncl/Htr2c/Gclc/Anxa3/Bmp4/Bhlha15/Npr3/Thrsp/Tshr/At…	287	BP
GO:0030030	cell projection organization	117/1450	1219/19509	0.00234716	0.0162608	0.0114759	LOC100360205/Cdkl5/Hoxa1/Nrg1/Acsl4/Vcan/Dag1/Cdh4/Tnc/F2rl1/Epb41l3/Cntn1/Klhl41/Lama5/Sphk1/Epha7/Dnm3/Nme1/Prom2/Bdnf/Gja1/Il6/Mbp/Met/Tubb3/Ngef/Cxcl12/Tpm1/Fgfr2/Adm/Ntrk2/Cnr1/Bmp4/Spp1/Cntn2/Tshr/Dpysl2/Nes/Pcp4/Rab3a/Nkx2-1/Syt1/Prrx1/Cthrc1/Tekt3/Chodl/Micall2/Slitrk6/Atp8b1/Areg/Katna1/Rhod/Enc1/Shh/Uchl1/Ifrd1/P2ry2/Sema4f/Sema3a/Ccl21/Flrt2/Clmn/Tnfrsf12a/Wnt3a/Gli2/Adcy1/Unc5d/Sptbn4…	117	BP
GO:0043403	skeletal muscle tissue regeneration	8/1450	33/19509	0.00236601	0.0163735	0.0115554	P2rx5/Gja1/Anxa1/Plau/Pkm/Ifrd1/Bcl9/Plaur	8	BP
GO:0034644	cellular response to UV	12/1450	64/19509	0.00239239	0.01652	0.0116588	Cdkn1a/Ppp1r15a/Myc/Mme/Bax/Pik3r1/Ruvbl2/Ptgs2/Tp53inp1/Noc2l/Mdm2/Ddias	12	BP
GO:1901019	regulation of calcium ion transmembrane transporter activity	12/1450	64/19509	0.00239239	0.01652	0.0116588	Kcne2/Atp1a2/Rgn/Bmp4/Cav3/Casq2/S100a1/Tlr9/Ank2/Cracr2a/Cacnb4/Pln	12	BP
GO:0034394	protein localization to cell surface	10/1450	48/19509	0.00240696	0.0166025	0.011717	Nrg1/Fgf10/Rangrf/Fbln5/Emp2/Ank2/Gpd1l/Erbb4/Slc28a2/Cdh1	10	BP
GO:0042274	ribosomal small subunit biogenesis	14/1450	81/19509	0.00242008	0.0166749	0.0117681	LOC100911372/Npm1/Nop14/Srfbp1/Rps17/Rps6/Rrs1/Utp15/Wdr3/Bysl/Heatr1/Rps27l/Pwp2/Rps2	14	BP
GO:0031346	positive regulation of cell projection organization	39/1450	328/19509	0.00245903	0.0169065	0.0119316	Cdkl5/Nrg1/Cdh4/F2rl1/Cntn1/Sphk1/Dnm3/Nme1/Prom2/Bdnf/Met/Cxcl12/Ntrk2/Cnr1/Bmp4/Pcp4/Syt1/Enc1/P2ry2/Ccl21/Tnfrsf12a/Wnt3a/Rgma/Abl1/Ptprd/Foxo6/Sema7a/Ptprf/Ranbp1/Lrp8/Obsl1/Myo3b/Lif/Lpar3/Itpka/Fez1/Nme2/Robo2/Stmn2	39	BP
GO:0070997	neuron death	39/1450	328/19509	0.00245903	0.0169065	0.0119316	LOC103689968/Cxcl2/Epha7/Bdnf/Nqo1/G6pd/Gapdh/Hmox1/Il6/Reg3b/Faim2/Prkcg/Ccl2/Sod2/Bax/Esr1/Ntrk2/Gclc/Nes/Npm1/Pcp4/Plau/Gfer/Aimp2/Crlf1/Aars/Cd34/Set/Abl1/Cntfr/Bbc3/Ptprf/Magi1/Nr4a3/Kcnip3/Nrbp2/Atf4/Mdk/Tgfb2	39	BP
GO:0002218	activation of innate immune response	18/1450	117/19509	0.00247084	0.0169693	0.0119759	Ddx60/F2rl1/Reg3g/Lgals9/Ffar2/Irf7/C1qbp/Klre1/Dhx58/Tlr1/Mapkapk3/Tlr9/Tril/Traf3/Bpifb1/Rab7b/Tnip3/Birc3	18	BP
GO:0019438	aromatic compound biosynthetic process	292/1450	3390/19509	0.0025217	0.0172999	0.0122092	Fam83g/Relb/Ikzf4/LOC100909712/Ak6/Hoxa1/Nrg1/Wnt2/Aatf/Nfil3/Cdkn1a/Usp2/Dnajc2/Sec14l2/Pou2f3/F2rl1/Acacb/Hmga1/Csrp3/Il23a/Sphk1/Dkc1/Zfp483/Ppp1r15a/Dusp5/Nme1/Oas1a/Adcyap1r1/Adra2b/Bdnf/Cebpa/Dbp/Ddc/Eno1/Fst/G6pd/Gja1/Hdc/Hmox1/Il6/Met/Gucy2g/Muc1/Myc/Lmo1/Cdkn1c/Ripk3/Trib3/Rhox5/Plcb1/Pnmt/Mafk/Sod2/Vdr/Esr1/Ptger3/Fgfr2/Adm/Atxn1/Tnfrsf8/Rgn/Fgfr4/Ncl/Htr2c/Gclc/Anxa3/Bmp4/Bhlha15/Npr3/…	292	BP
GO:0007423	sensory organ development	62/1450	581/19509	0.00252895	0.0173308	0.0122311	Hoxa1/Aldh1a2/Kcne2/Bdnf/Cebpa/Cyp1a1/Gja1/Myc/Cdkn1c/Bax/Fgfr2/Ntrk2/Aqp5/Pdgfra/Bmp4/Ninj1/Tshr/Fgf10/Nes/Aldh1a3/Prrx1/Cthrc1/Slitrk6/Atp8b1/Inhba/Lrp5/Shh/Kcnk3/Frzb/Slc4a5/Mycl/Osr1/Mycn/Celsr1/Impdh2/Wnt3a/Gli2/Mnda/Slc7a11/Frem2/Bcar3/Lamc3/Col8a2/Ephb2/C1qtnf5/Tgif1/Lpcat1/Itga8/Fjx1/Epha2/Cytl1/Irx5/Foxp2/Nr4a3/Lif/Insig1/Ppp1r13l/Cys1/Tgfb2/Cdh1/Cnga3/Clic5	62	BP
GO:0043085	positive regulation of catalytic activity	115/1450	1198/19509	0.00253866	0.0173707	0.0122592	Cdkl5/Nrg1/Ltc4s/Pde6h/Map2k6/Casp4/Cdkn1a/Sec14l2/Plaa/Erp29/Il23a/Il24/Dkc1/Ppp1r15a/Adap1/Pde5a/Eif2b3/Avpi1/Adcyap1r1/Adra2b/Met/Myc/Ngef/Ripk3/Trib3/Pfkfb1/Plcb1/Ccl2/Tnnt2/Tpm1/Vdr/Bax/Esr1/Fgfr2/Rgn/Fgfr4/Pdgfra/Tnfsf15/Bmp4/Npr3/Tshr/Fgf10/Lgals9/Npm1/Rab3a/Sele/F3/Cd74/Guca2a/Gckr/Parm1/Rangrf/Ccl7/Ccl12/Ccl6/Ccl24/Pgam5/Sox7/Axin2/Fdx1/Adora1/Perp/Arrdc4/Adora2b/Ccl11/Ccl20/Ccl21/Gadd45…	115	BP
GO:0015718	monocarboxylic acid transport	20/1450	136/19509	0.0025426	0.0173707	0.0122592	Acsl4/Map2k6/Abcc3/Myc/Slc16a1/Htr2c/Anxa1/P2ry2/Plin2/Mfsd2a/Slc1a4/Slc16a12/Slc16a14/Thbs1/Tnfrsf11a/Cacnb4/Nmur2/Slc16a5/Slc16a3/Slco1a5	20	BP
GO:0000154	rRNA modification	5/1450	14/19509	0.00255396	0.0173707	0.0122592	Dkc1/Fbl/Ftsj3/Nop56/Nop58	5	BP
GO:0002407	dendritic cell chemotaxis	5/1450	14/19509	0.00255396	0.0173707	0.0122592	Lgals9/Retnlg/C1qbp/Ccl21/Gas6	5	BP
GO:0007250	activation of NF-kappaB-inducing kinase activity	5/1450	14/19509	0.00255396	0.0173707	0.0122592	Tnfsf15/Traf4/Malt1/Map3k7/Chi3l1	5	BP
GO:0010934	macrophage cytokine production	5/1450	14/19509	0.00255396	0.0173707	0.0122592	Spon2/Cd74/Sema7a/Gas6/Tgfb2	5	BP
GO:0019886	antigen processing and presentation of exogenous peptide antigen via MHC class II	5/1450	14/19509	0.00255396	0.0173707	0.0122592	RT1-DOa/Cd74/RT1-Db1/RT1-Ba/RT1-Bb	5	BP
GO:0050863	regulation of T cell activation	30/1450	235/19509	0.00258984	0.0175959	0.0124182	Il23a/Pde5a/Il6/Lmo1/Ripk3/Ccl2/Kng1/RT1-DOa/Gnrh1/Il6st/Bmp4/Cd80/Lgals9/Cd74/Vnn1/Lrrc32/RT1-Db1/Shh/Pla2g2d/Malt1/RT1-Ba/RT1-Bb/Ephb6/Tnfsf9/Rorc/Btla/Tnfsf13b/Tnfrsf13c/Clec4g/Lgals3	30	BP
GO:0002224	toll-like receptor signaling pathway	13/1450	73/19509	0.00259571	0.0175981	0.0124197	F2rl1/Reg3g/Lgals9/Irf7/Tlr1/Mapkapk3/Tlr9/Tril/Traf3/Bpifb1/Rab7b/Tnip3/Birc3	13	BP
GO:0006096	glycolytic process	13/1450	73/19509	0.00259571	0.0175981	0.0124197	Aldoc/Eno1/Fbp1/Gapdh/Myc/Pgk1/Tpi1/Hk3/Pkm/Ier3/Dhtkd1/Gpd1/Pfkm	13	BP
GO:0043090	amino acid import	6/1450	20/19509	0.0026075	0.0176027	0.0124229	Slc7a1/Arg1/Slc7a4/Slc11a1/Slc3a2/Per2	6	BP
GO:0072606	interleukin-8 secretion	6/1450	20/19509	0.0026075	0.0176027	0.0124229	F2rl1/Anxa1/Lgals9/Ffar2/Ssc5d/Chi3l1	6	BP
GO:1901380	negative regulation of potassium ion transmembrane transport	6/1450	20/19509	0.0026075	0.0176027	0.0124229	Kcnh2/Kcne2/Ptger3/Cav3/Casq2/Stk39	6	BP
GO:1903206	negative regulation of hydrogen peroxide-induced cell death	6/1450	20/19509	0.0026075	0.0176027	0.0124229	Met/Reg3b/Hk3/Pycr1/Nr4a3/Ngb	6	BP
GO:0071822	protein complex subunit organization	143/1450	1536/19509	0.00261057	0.0176047	0.0124243	LOC100360205/LOC100909441/Chadl/LOC100912076/Nupr1/Nrg1/Sqstm1/P2rx5/Pdlim3/Csf2/Eif4ebp1/F2rl1/Acacb/Kcnh2/Kcnj12/Kcnc3/Oas1a/Aldoc/Fbp1/Gja1/Gspt1/Hist1h1t/Hmox1/Ivd/Me1/Tubb3/Bmf/Reg3b/Ripk3/Slc2a1/Sod2/Tap2/Tnnt2/Tpm1/Bax/Slc22a1/Lox/Aqp4/Mgp/Fosl1/Mmp11/Nes/Npm1/Pik3r1/Cd74/Hnf1b/Selp/Anxa5/Glra1/Ak3/Eif5a/Krt17/Micall2/Tmem120a/Ccl24/Ipo4/Olfm4/Aldh5a1/Cav3/Mzb1/Casq2/Arg1/Katna1/Actc1/Hbe1…	143	BP
GO:0007596	blood coagulation	24/1450	175/19509	0.00262622	0.0176914	0.0124855	F2rl1/Pik3c2g/Adra2b/Serpine1/Kng1/Ptger3/Pdgfra/F3/Plau/Selp/Anxa5/Csrp1/Papss2/Shh/Wnt3a/F5/Cd34/Anxa8/Slc7a11/Dmtn/Procr/Thbs1/Anxa2/Gas6	24	BP
GO:0042471	ear morphogenesis	19/1450	127/19509	0.00263841	0.0177547	0.0125302	Hoxa1/Myc/Fgfr2/Tshr/Fgf10/Aldh1a3/Prrx1/Cthrc1/Slitrk6/Frzb/Osr1/Celsr1/Wnt3a/Gli2/Ephb2/Itga8/Nr4a3/Insig1/Clic5	19	BP
GO:0045666	positive regulation of neuron differentiation	41/1450	351/19509	0.00268446	0.0180295	0.0127242	Cdkl5/Nrg1/Cdh4/Cntn1/Sphk1/Nme1/Adra2b/Bdnf/Il6/Met/Cxcl12/Rnf112/Ntrk2/Cnr1/Bmp4/Pcp4/Syt1/Enc1/Shh/P2ry2/Tnfrsf12a/Wnt3a/Gli2/Rgma/Abl1/Ptprd/Foxo6/Sema7a/Tgif1/Ptprf/Ranbp1/Lrp8/Obsl1/Rgs6/Lif/Lpar3/Itpka/Fez1/Nme2/Robo2/Stmn2	41	BP
GO:0030195	negative regulation of blood coagulation	9/1450	41/19509	0.00269064	0.0180295	0.0127242	Serpine1/Kng1/Ptger3/Pdgfra/Plau/Anxa5/Cd34/Thbs1/Anxa2	9	BP
GO:0038061	NIK/NF-kappaB signaling	9/1450	41/19509	0.00269064	0.0180295	0.0127242	Relb/Ripk3/Tnfsf15/Traf4/Malt1/Nfkb2/Map3k7/Chi3l1/Smpd3	9	BP
GO:1900047	negative regulation of hemostasis	9/1450	41/19509	0.00269064	0.0180295	0.0127242	Serpine1/Kng1/Ptger3/Pdgfra/Plau/Anxa5/Cd34/Thbs1/Anxa2	9	BP
GO:0007169	transmembrane receptor protein tyrosine kinase signaling pathway	53/1450	482/19509	0.00269525	0.0180414	0.0127325	Nrg1/Pde6h/Eif4ebp1/Epha7/Adra2b/Bdnf/Met/Ngef/Plcb1/Ccl2/Esr1/Fgfr2/Pigr/Atxn1/Ntrk2/Fgfr4/Gfra2/Pdgfra/Hbegf/Fgf10/Pik3r1/F3/Plat/Areg/Hhip/Adora1/Ndst1/Rhbdf2/Tiparp/Abl1/Ephb6/Gprc5a/Ephb2/Cilp/Ptprf/Ulk1/Ror1/Blk/Epha2/Thbs1/Plaur/Erbb4/Ereg/Matk/Btc/Esm1/Pdgfd/Nrp2/Mmp9/Sort1/Pdk4/Socs3/Ptprr	53	BP
GO:0071248	cellular response to metal ion	22/1450	156/19509	0.00273291	0.0182742	0.0128968	Cebpa/Fbp1/Hmox1/Serpine1/Scn5a/Anxa5/Shh/Kcnk3/Slc25a23/Slc25a24/Tlr9/Dmtn/Cpne7/Eif2s1/Txnrd1/Aoc1/Mt2A/Atf4/Fabp4/Mmp9/Cdh1/Dpep1	22	BP
GO:0002253	activation of immune response	33/1450	267/19509	0.0027673	0.0184847	0.0130454	Ddx60/F2rl1/C1s/C2/Reg3g/Bax/Lgals9/Susd4/Ffar2/Irf7/C1qbp/Klre1/Dhx58/Mnda/Tlr1/Malt1/Abl1/Mapkapk3/Tlr9/C5/Tril/Traf3/Blk/Cd19/Bpifb1/Rab7b/Ezr/Nr4a3/Cacnb4/Tnip3/Birc3/Cfi/Lgals3	33	BP
GO:0045995	regulation of embryonic development	17/1450	109/19509	0.00277454	0.0185135	0.0130657	Wnt2/Dag1/Wnt2b/Lama5/Plcb1/Bmp4/Hnf1b/Phlda2/Shh/Osr1/Celsr1/Wnt3a/Rbm19/Sfrp5/Noct/Tgif1/Il1rn	17	BP
GO:0007229	integrin-mediated signaling pathway	15/1450	91/19509	0.00278728	0.0185205	0.0130706	Timp1/Lama5/Nme1/Ibsp/Itgam/Itgb6/Sema7a/Itga11/Emp2/Dmtn/Itgb8/Itga8/Itgax/Itga9/Nme2	15	BP
GO:0044236	multicellular organismal metabolic process	15/1450	91/19509	0.00278728	0.0185205	0.0130706	Serpinb7/Mmp13/Il6/Ccl2/Bmp4/Mmp7/Mmp11/Ctsl/Ctsk/Arg1/Adora2b/Tiparp/Mrc2/Mmp9/Clic5	15	BP
GO:0050868	negative regulation of T cell activation	15/1450	91/19509	0.00278728	0.0185205	0.0130706	Pde5a/Kng1/Gnrh1/Bmp4/Lgals9/Cd74/Lrrc32/RT1-Db1/Shh/Pla2g2d/RT1-Ba/RT1-Bb/Btla/Clec4g/Lgals3	15	BP
GO:0051952	regulation of amine transport	15/1450	91/19509	0.00278728	0.0185205	0.0130706	Adra2b/Cxcl12/Ptger3/Avpr1a/Htr2c/Cnr1/Dpysl2/Pcp4/Arg1/Adora1/Adora2b/C5/Il1rn/Per2/Rab3b	15	BP
GO:0009698	phenylpropanoid metabolic process	4/1450	9/19509	0.00282613	0.0186172	0.0131389	Ugt1a7c/Cyp1a1/Cyp2a3/Pon3	4	BP
GO:0015809	arginine transport	4/1450	9/19509	0.00282613	0.0186172	0.0131389	Slc7a1/Arg1/Slc7a4/Slc11a1	4	BP
GO:0015865	purine nucleotide transport	4/1450	9/19509	0.00282613	0.0186172	0.0131389	Gja1/Gjb1/Slc25a23/Slc25a24	4	BP
GO:0060174	limb bud formation	4/1450	9/19509	0.00282613	0.0186172	0.0131389	Fgfr2/Fgf10/Plxna2/Shh	4	BP
GO:0060638	mesenchymal-epithelial cell signaling	4/1450	9/19509	0.00282613	0.0186172	0.0131389	Wnt2b/Tnc/Met/Fgf10	4	BP
GO:2000508	regulation of dendritic cell chemotaxis	4/1450	9/19509	0.00282613	0.0186172	0.0131389	Lgals9/C1qbp/Ccl21/Gas6	4	BP
GO:0032835	glomerulus development	11/1450	57/19509	0.00282772	0.0186172	0.0131389	Serpinb7/Pdgfra/Bmp4/Osr1/Col4a4/Cd34/Col4a3/Notch3/Basp1/Pdgfd/Klf15	11	BP
GO:0071219	cellular response to molecule of bacterial origin	28/1450	216/19509	0.00283085	0.0186172	0.0131389	Ltc4s/Cxcl2/Csf2/Il24/Cxcl3/Spon2/Gstp1/Il6/Serpine1/Ccl2/Ptger3/Ncl/Cd80/Plau/Gfer/Arg1/Ccl20/P2ry2/Fcgr3a/Tlr1/Abl1/Tlr9/Bysl/Cxcl16/Cd14/Tnip3/Trib1/Mmp9	28	BP
GO:0051348	negative regulation of transferase activity	32/1450	257/19509	0.0028312	0.0186172	0.0131389	Cdkn1a/Dusp5/Gstp1/Il6/Cdkn1c/Trib3/Pkib/Kng1/Rgn/Cdkn2b/Bmp4/Adarb1/Npm1/Pcp4/Gckr/Cav3/Lrp5/Dusp9/Uchl1/Dusp16/Gadd45b/Spred3/Sfrp5/Abl1/Gprc5a/Ppp1r1b/Dusp10/Ncs1/Trib1/Fabp4/Nell1/Socs3	32	BP
GO:0051402	neuron apoptotic process	32/1450	257/19509	0.0028312	0.0186172	0.0131389	LOC103689968/Epha7/Bdnf/Nqo1/G6pd/Gapdh/Hmox1/Reg3b/Faim2/Prkcg/Ccl2/Sod2/Bax/Esr1/Ntrk2/Gclc/Nes/Npm1/Pcp4/Crlf1/Aars/Set/Abl1/Cntfr/Bbc3/Ptprf/Nr4a3/Kcnip3/Nrbp2/Atf4/Mdk/Tgfb2	32	BP
GO:0071222	cellular response to lipopolysaccharide	27/1450	206/19509	0.00285091	0.0187274	0.0132167	Ltc4s/Cxcl2/Csf2/Il24/Cxcl3/Spon2/Gstp1/Il6/Serpine1/Ccl2/Ptger3/Ncl/Cd80/Plau/Gfer/Arg1/Ccl20/P2ry2/Fcgr3a/Abl1/Tlr9/Bysl/Cxcl16/Cd14/Tnip3/Trib1/Mmp9	27	BP
GO:0051147	regulation of muscle cell differentiation	21/1450	147/19509	0.00288093	0.0189031	0.0133407	Nrg1/Csrp3/Ccl17/Klhl41/Plcb1/Cxcl12/Fgfr2/Bmp4/Bhlha15/Pik3r1/Rcan1/Eif5a/Cav3/Gdf15/Shh/Wnt3a/Dmpk/Scgb3a1/Ccl9/Enpp3/Ereg	21	BP
GO:0035725	sodium ion transmembrane transport	19/1450	128/19509	0.00288768	0.0189031	0.0133407	Fxyd3/Atp1a2/Bpifa1/Scnn1b/Scnn1g/Scn5a/Rangrf/Tesc/Cav3/Slc4a5/Slc4a11/Slc24a4/Gpd1l/Slc13a4/Fxyd1/Scn7a/Asic1/Slc34a2/Slc24a3	19	BP
GO:0044764	multi-organism cellular process	31/1450	247/19509	0.00289021	0.0189031	0.0133407	Ddx60/LOC100360977/Dag1/Pou2f3/Tmprss2/Oas1a/Myc/Bpifa1/Oas1b/Tap2/PVR/Adarb1/Lgals9/Mx2/Isg20/Ifitm1/C1qbp/Isg15/Ace2/Dhx58/Oasl/Trim62/Ifitm3/Chmp4c/Oas3/Gas6/Clec5a/Ptx3/Thoc6/Mmp9/Dynlt1	31	BP
GO:0030728	ovulation	8/1450	34/19509	0.00289555	0.0189031	0.0133407	Myc/Gnrh1/Plau/Plat/Inhba/Ptgs2/Ereg/Tnfaip6	8	BP
GO:0060512	prostate gland morphogenesis	8/1450	34/19509	0.00289555	0.0189031	0.0133407	Tnc/Esr1/Fgfr2/Bmp4/Cyp7b1/Fgf10/Shh/Gli2	8	BP
GO:0071354	cellular response to interleukin-6	8/1450	34/19509	0.00289555	0.0189031	0.0133407	Il6/Met/Ccl2/Serpina3n/Il6st/Aqp4/Ptgis/Sbno2	8	BP
GO:0010837	regulation of keratinocyte proliferation	7/1450	27/19509	0.00292168	0.0189954	0.0134058	Reg3g/Vdr/Fgf10/Ctsl/Slurp1/Sfn/Cd109	7	BP
GO:0036474	cell death in response to hydrogen peroxide	7/1450	27/19509	0.00292168	0.0189954	0.0134058	Met/Reg3b/Hk3/Pycr1/Abl1/Nr4a3/Ngb	7	BP
GO:0050654	chondroitin sulfate proteoglycan metabolic process	7/1450	27/19509	0.00292168	0.0189954	0.0134058	Spock3/Mamdc2/Pxylp1/Spock2/Egflam/Cytl1/Chst13	7	BP
GO:0071604	transforming growth factor beta production	7/1450	27/19509	0.00292168	0.0189954	0.0134058	Serpinb7/Met/Lgals9/Ptgs2/Cd34/Thbs1/Tgfb2	7	BP
GO:0010876	lipid localization	37/1450	310/19509	0.00292945	0.0190264	0.0134277	Hilpda/Acsl4/Map2k6/Acacb/Abcc3/Cftr/Abcb4/Anxa1/Soat2/Abca5/Abca17/Atp8a1/Gal/Atp8b1/Inhba/Arv1/Ffar2/Shh/P2ry2/RGD1305807/Plin2/Mfsd2a/Ldlr/Abca3/Atp10b/Atp11a/Osbpl6/Gulp1/Atp10a/Thbs1/Tnfrsf11a/Msr1/Nmur2/B4galnt1/Slco1a5/Abcg1/Ptch1	37	BP
GO:0002260	lymphocyte homeostasis	13/1450	74/19509	0.00293919	0.0190507	0.0134448	Lmo1/Ripk3/Bax/Lgals9/Cd74/Tnfrsf17/Rps6/Abl1/Tnfsf13b/Tnfrsf13c/Lilrb3/Tgfb2/Tsc22d3	13	BP
GO:0060135	maternal process involved in female pregnancy	13/1450	74/19509	0.00293919	0.0190507	0.0134448	Serpine1/Ccl2/Vdr/Esr1/Cnr1/Mmp7/Lgals9/Ptgis/Ctsl/Arg1/Ptgs2/Ace2/Lif	13	BP
GO:0051222	positive regulation of protein transport	49/1450	440/19509	0.00296625	0.0192064	0.0135547	Nrg1/Casp4/F2rl1/Sphk1/Mmp13/Gls2/Cftr/Gja1/Il6/Ccl2/Vsnl1/Ncl/Tnfsf15/Bmp4/Lgals9/Pik3r1/Micall2/Ctsk/Psmd8/Ffar2/RT1-Db1/Shh/Ptgs2/Wnt3a/Trim16/RGD1561778/Cd34/Ipo5/Wdr46/Abl1/Sfn/Mdm2/Exph5/Tlr9/C5/Cadm1/Blk/Rnase2/Itgax/Ezr/Gas6/Erbb4/Cd14/Pfkm/Clec5a/U2af1/Tgfb2/Cdh1/Nnat	49	BP
GO:0046545	development of primary female sexual characteristics	20/1450	138/19509	0.00302351	0.0195268	0.0137808	Nupr1/Mmp13/Acsbg1/Adcyap1r1/Fst/Inha/Myc/Serpine1/Bax/Esr1/Gnrh1/Pdgfra/Bmp4/Nkx2-1/Inhba/Tiparp/Stra8/Bmp15/Ereg/Robo2	20	BP
GO:0051592	response to calcium ion	20/1450	138/19509	0.00302351	0.0195268	0.0137808	Anxa7/Cyp2b1/Il6/Tnnt2/Vdr/Sdc1/Mgp/Scn5a/Anxa5/Syt1/Kcnmb2/Slc25a23/Slc25a24/Ranbp1/Dmtn/Cpne7/Cyp2b2/Thbs1/Syt7/Dpep1	20	BP
GO:0010721	negative regulation of cell development	36/1450	300/19509	0.00302497	0.0195268	0.0137808	Nrg1/Epha7/Dnm3/Bdnf/Mbp/Ngef/Ptger3/Gnrh1/Bmp4/Spp1/Cntn2/Nkx2-1/Hnf1b/Atf5/Gal/Cav3/Katna1/Frzb/Ifrd1/Sema4f/Sema3a/Mycn/Wnt3a/Rgma/Trim62/Ephb2/Ulk1/Dmtn/Notch3/Erbb4/Dusp10/Trpv4/Nr2f1/Dynlt1/Stmn2/Olfm1	36	BP
GO:0045921	positive regulation of exocytosis	14/1450	83/19509	0.00305644	0.0197099	0.01391	F2rl1/Unc13d/Cftr/Plcb1/Vsnl1/Sdc1/Rab3a/Glra1/Syt1/Adora2b/Exph5/Syt7/Ncs1/Smpd3	14	BP
GO:1902532	negative regulation of intracellular signal transduction	46/1450	408/19509	0.00309095	0.0199122	0.0140528	Dag1/F2rl1/Dusp5/Ndrg2/Epha7/Fbp1/Gstp1/Muc1/Cxcl12/Sod2/Esr1/Kng1/Bmp4/Cd74/Olfm4/Vnn1/Cav3/Dusp9/Uchl1/Arntl/C1qbp/Dusp16/Ace2/Dhx58/Spred3/Sfrp5/Abl1/Ptprd/Noc2l/Mdm2/Creb3l1/Gpd1l/Phlda3/Epha2/Thbs1/Lmo3/Marveld3/Plaur/Ezr/Lif/Dusp10/Tnip3/Mmp9/Ackr3/Socs3/Ptprr	46	BP
GO:0032609	interferon-gamma production	16/1450	101/19509	0.00310375	0.0199726	0.0140954	F2rl1/Il23a/Ripk3/Lgals9/RT1-Db1/C1qbp/Klre1/Isg15/Abl1/Rnf19b/Slc11a1/Tlr9/Tnfsf9/Tnfrsf13c/Gas6/Bcl3	16	BP
GO:0001936	regulation of endothelial cell proliferation	15/1450	92/19509	0.00310663	0.0199726	0.0140954	Wnt2/Aimp1/Aldh1a2/Ccr3/Hspg2/Gja1/Ccl2/Cxcl12/Kng1/Bmp4/F3/Ccl24/Arg1/Ccl11/Thbs1	15	BP
GO:0042278	purine nucleoside metabolic process	35/1450	290/19509	0.00311956	0.0200151	0.0141254	LOC100363502/Ak6/Acacb/Nme1/Aldoc/Atp1a2/Bdnf/Eno1/Fbp1/Gapdh/Ldha/Myc/Macrod1/Pgk1/Pnmt/Tpi1/Hk3/Cox8b/Gamt/Pkm/Ak3/Pank1/Papss2/Ier3/Prps1/Impdh2/Slc25a23/Nudt9/Dhtkd1/Mccc2/Acpp/Gpd1/Pfkm/Nme2/Nme3	35	BP
GO:1901214	regulation of neuron death	35/1450	290/19509	0.00311956	0.0200151	0.0141254	LOC103689968/Epha7/Bdnf/Nqo1/G6pd/Hmox1/Il6/Reg3b/Faim2/Prkcg/Ccl2/Sod2/Bax/Esr1/Ntrk2/Gclc/Nes/Npm1/Pcp4/Gfer/Aimp2/Crlf1/Aars/Cd34/Set/Abl1/Cntfr/Bbc3/Ptprf/Nr4a3/Kcnip3/Nrbp2/Atf4/Mdk/Tgfb2	35	BP
GO:0031032	actomyosin structure organization	21/1450	148/19509	0.00312812	0.0200497	0.0141499	Csrp3/Klhl41/Tnnt2/Tpm1/Pdgfra/Pik3r1/Krt8/Cav3/Casq2/Actc1/Acta1/Tmod4/Mybpc3/Epb4.1l5/Limch1/Krt19/Epb41l4b/Cnn1/Casq1/Actn1/S100a10	21	BP
GO:0046649	lymphocyte activation	60/1450	564/19509	0.0031491	0.0201638	0.0142304	Relb/Cdkn1a/F2rl1/Il23a/Pde5a/Unc13d/Il6/Lmo1/Ripk3/Ccl2/Cxcl12/Bax/Kng1/RT1-DOa/Itgam/Gnrh1/Il6st/Bmp4/Tshr/Anxa1/Cd80/Fgf10/Lgals9/Pik3r1/Cd74/Polm/Gal/Vnn1/Mzb1/Rps6/Lrrc32/RT1-Db1/Shh/Klre1/Ccl21/Pla2g2d/Impdh2/Wnt3a/Fcgr3a/Mnda/Malt1/RT1-Ba/RT1-Bb/Sema4a/Abl1/Ephb6/Ctps1/Slc11a1/Tlr9/Tnfsf9/Blk/Fzd8/Rorc/Btla/Tnfsf13b/Tnfrsf13c/Gas6/Bcl3/Clec4g/Lgals3	60	BP
GO:0048659	smooth muscle cell proliferation	19/1450	129/19509	0.00315633	0.0201897	0.0142486	Ndrg2/Hmox1/Il6/Myc/Esr1/Fgfr2/Bmp4/Npr3/Hbegf/Pik3r1/Ogn/Ptgs2/Ace2/Notch3/Nr4a3/Ereg/Pdgfd/Trib1/Pde1a	19	BP
GO:0051962	positive regulation of nervous system development	55/1450	508/19509	0.00316335	0.0202142	0.0142659	Cdkl5/Nrg1/Wnt2/Cdh4/Cntn1/Sphk1/Nme1/Adra2b/Bdnf/Il6/Met/Myc/Cxcl12/Rnf112/Atxn1/Ntrk2/Il6st/Cnr1/Bmp4/Pcp4/Syt1/Slitrk6/Enc1/Shh/P2ry2/Sema3a/Flrt2/Tnfrsf12a/Wnt3a/Gli2/Rgma/Abl1/Ptprd/Foxo6/Ephb2/Clstn1/Sema7a/Tgif1/Srpx2/Ptprf/Ranbp1/Syndig1/Lrp8/Obsl1/Flrt3/Rgs6/Lif/Lpar3/Aspa/Lrrn3/Itpka/Fez1/Nme2/Robo2/Stmn2	55	BP
GO:0045944	positive regulation of transcription from RNA polymerase II promoter	99/1450	1016/19509	0.00318502	0.0203322	0.0143492	Relb/Ikzf4/Hoxa1/Nrg1/Wnt2/Aatf/Pou2f3/F2rl1/Hmga1/Csrp3/Il23a/Nme1/Cebpa/Dbp/Il6/Met/Muc1/Myc/Lmo1/Vdr/Esr1/Fgfr2/Atxn1/Ncl/Bmp4/Bhlha15/Atf3/Fgf10/Fosl1/Fosl2/Pik3r1/Nkx2-1/Hnf1b/Bmp3/Prrx1/Atf5/Gnl3/Gal/Inhba/Ruvbl2/Tef/Irf7/Lrp5/Esrra/Pprc1/Shh/Ifrd1/Arntl/Mybl1/Osr1/Mycn/Bcl9l/Ikzf2/Wnt3a/Bach1/Pus1/Gli2/Tead2/Rgma/Nfkb2/Tet1/Bcl9/Sbno2/Spic/Npas2/Slc11a1/Tlr9/Ablim2/Creb3l1/Creb3l2/Etv1/Nuf…	99	BP
GO:0050866	negative regulation of cell activation	22/1450	158/19509	0.00320455	0.0204363	0.0144227	Il13ra2/Pde5a/Hmox1/Kng1/Ptger3/Gnrh1/Cnr1/Pdgfra/Bmp4/Lgals9/Cd74/Gal/Lrrc32/RT1-Db1/Shh/Pla2g2d/Mnda/RT1-Ba/RT1-Bb/Btla/Clec4g/Lgals3	22	BP
GO:0032880	regulation of protein localization	88/1450	887/19509	0.00322739	0.0205613	0.0145109	Nrg1/Hadh/Casp4/Cdkn1a/F2rl1/Erp29/Prdx1/Sphk1/Mmp13/Gls2/Adra2b/Cftr/Gja1/Il6/Ccl2/Vsnl1/Ptger3/Slc16a1/Ncl/Cnr1/Tnfsf15/Bmp4/Anxa1/Lgals9/Pik3r1/Anxa5/Rangrf/Micall2/Axin2/Ctsk/Psmd8/Ffar2/Lrrc32/Lrp5/RT1-Db1/Slc26a4/Shh/Ptgs2/Arntl/Apc2/Wnt3a/Trim16/RGD1561778/Rhbdf2/Epb4.1l5/Cd34/Ipo5/Fndc1/Ssc5d/Sfrp5/Wdr46/Abl1/Chchd4/Sfn/Mdm2/Exph5/Bbc3/Tlr9/Dmtn/Ndufaf2/C5/Cadm1/Gpd1l/Blk/Epha2/Rnase2/Itg…	88	BP
GO:0002757	immune response-activating signal transduction	28/1450	218/19509	0.00323226	0.0205716	0.0145182	Ddx60/F2rl1/Reg3g/Bax/Lgals9/Ffar2/Irf7/C1qbp/Klre1/Dhx58/Mnda/Tlr1/Malt1/Abl1/Mapkapk3/Tlr9/Tril/Traf3/Blk/Cd19/Bpifb1/Rab7b/Ezr/Nr4a3/Cacnb4/Tnip3/Birc3/Lgals3	28	BP
GO:0044723	single-organism carbohydrate metabolic process	64/1450	610/19509	0.0032394	0.0205964	0.0145357	Abo/Pgd/Epm2a/Pcdh12/Ugt1a7c/Oas1a/Adcyap1r1/Aldoc/Eno1/Fbp1/G6pd/Gapdh/Iapp/Il6/Ldha/Myc/Fgl1/Pfkfb1/Pgk1/Pygm/Sord/Tpi1/Hk3/Rgn/Avpr1a/Il6st/Gclc/Atf3/Pik3r1/Pkm/Gckr/Has1/Isyna1/Aldh5a1/Chst9/Galnt18/Gdpd3/Phlda2/Lrp5/Ier3/Chst1/Ndst1/Gdpd1/Tet1/Tiparp/Alg12/Pomgnt2/Gfpt2/Man2b2/Dhtkd1/Oas2/Gk5/Mgat4a/Rorc/Chst13/Gde1/Gpd1/Per2/B4galnt1/Pfkm/Gxylt2/Atf4/Itpka/Pdk4	64	BP
GO:0043405	regulation of MAP kinase activity	31/1450	249/19509	0.00326847	0.0207604	0.0146514	Pde6h/Map2k6/Erp29/Dusp5/Pde5a/Avpi1/Adra2b/Gstp1/Met/Trib3/Kng1/Bmp4/Fgf10/Cd74/Cav3/Dusp9/Uchl1/Dusp16/Spred3/Sfrp5/Map3k7/Tlr9/Fzd8/Edn3/Thbs1/Tnfrsf11a/Ereg/Il1rn/Dusp10/Lpar3/Trib1	31	BP
GO:0008361	regulation of cell size	24/1450	178/19509	0.00328501	0.0208407	0.0147081	Cdkl5/Nrg1/Cdh4/Anxa7/Epha7/Bdnf/Cxcl12/Aqp5/Aqp4/Spp1/Dpysl2/Npm1/Cav3/Ifrd1/Sema4f/Sema3a/Tnfrsf12a/Wnt3a/Rgma/Abl1/Sema7a/Ulk1/Aqp3/Lpar3	24	BP
GO:0048738	cardiac muscle tissue development	26/1450	198/19509	0.00328769	0.0208407	0.0147081	Nrg1/Wnt2/Aldh1a2/Csrp3/Hspg2/Gja1/Met/Tnnt2/Tpm1/Fgfr2/Pdgfra/Bmp4/Cav3/Tnni3/Actc1/Mybpc3/Wnt3a/Ifitm3/Ly6e/Gja5/Erbb4/Lmna/Fhl2/Pln/Ppp1r13l/Tgfb2	26	BP
GO:0045600	positive regulation of fat cell differentiation	10/1450	50/19509	0.00330213	0.0208904	0.0147432	Wif1/Cebpa/Htr2c/Lrp5/Ptgs2/Frzb/Rarres2/Noct/Medag/Lmo3	10	BP
GO:0060428	lung epithelium development	10/1450	50/19509	0.00330213	0.0208904	0.0147432	Wnt2/Fgfr2/Fgfr4/Bmp4/Fgf10/Nkx2-1/Aimp2/Shh/Ncor2/Foxp2	10	BP
GO:0006757	ATP generation from ADP	13/1450	75/19509	0.00331884	0.0209543	0.0147883	Aldoc/Eno1/Fbp1/Gapdh/Myc/Pgk1/Tpi1/Hk3/Pkm/Ier3/Dhtkd1/Gpd1/Pfkm	13	BP
GO:0044259	multicellular organismal macromolecule metabolic process	13/1450	75/19509	0.00331884	0.0209543	0.0147883	Serpinb7/Mmp13/Il6/Ccl2/Bmp4/Mmp7/Mmp11/Ctsl/Ctsk/Arg1/Adora2b/Mrc2/Mmp9	13	BP
GO:0032989	cellular component morphogenesis	118/1450	1244/19509	0.00333105	0.0210105	0.0148279	LOC100360205/Cdkl5/Hoxa1/Nrg1/Wnt2/Dag1/Cdh4/Cap2/Epb41l3/Csrp3/Klhl41/Lama5/Anxa7/Epha7/Dnm3/Unc13d/Bdnf/Gja1/Il6/Mbp/Met/Tubb3/Ngef/Ccl2/Cxcl12/Tnnt2/Tpm1/Vdr/Bax/Fgfr2/Ntrk2/Pdgfra/Bmp4/Spp1/Cntn2/Dpysl2/Nes/Rab3a/Krt8/Nkx2-1/Syt1/Tekt3/Ccl7/Ccl12/Micall2/Ccl24/Olfm4/Slitrk6/Axin2/Cav3/Casq2/Actc1/Ccl11/Acta1/Shh/Tmod4/Uchl1/Mybpc3/Ifrd1/Sema3e/C1qbp/Sema4f/Sema3a/Flrt2/Bcl9l/Tnfrsf12a/Wnt3a/G…	118	BP
GO:0043409	negative regulation of MAPK cascade	21/1450	149/19509	0.00339284	0.0213789	0.015088	Dag1/F2rl1/Dusp5/Ndrg2/Gstp1/Kng1/Bmp4/Cav3/Dusp9/Uchl1/Dusp16/Ace2/Spred3/Sfrp5/Abl1/Lmo3/Marveld3/Ezr/Lif/Dusp10/Ptprr	21	BP
GO:0010556	regulation of macromolecule biosynthetic process	282/1450	3281/19509	0.00341413	0.0214877	0.0151647	Fam83g/Relb/Ikzf4/LOC100909712/Hoxa1/Nrg1/Gtpbp4/Wnt2/Rbm3/Map2k6/Aatf/Nfil3/Cdkn1a/Usp2/Dnajc2/Sec14l2/Pou2f3/Csf2/Eif4ebp1/F2rl1/Hmga1/Serpinb7/Csrp3/Rplp1/Il23a/Sphk1/Dkc1/Zfp483/Ppp1r15a/Dusp5/Eif2b3/Nme1/Bdnf/Cebpa/Dbp/Eno1/Fst/Gapdh/Gja1/Gstp1/Hmox1/Il6/Met/Muc1/Myc/Lmo1/Cdkn1c/Ripk3/Trib3/Rhox5/Plcb1/Mafk/Ccl2/Sod2/Vdr/Esr1/Vars/Fgfr2/Atxn1/Tnfrsf8/Rgn/Fgfr4/Ncl/Pdgfra/Gclc/Anxa3/Bmp4/Bhlh…	282	BP
GO:0048640	negative regulation of developmental growth	14/1450	84/19509	0.00342255	0.0214877	0.0151647	Epha7/Gja1/Bmp4/Spp1/Gal/Cav3/Ifrd1/Sema4f/Sema3a/Wnt3a/Rgma/Sfrp5/Ulk1/Ptch1	14	BP
GO:0045332	phospholipid translocation	6/1450	21/19509	0.00342366	0.0214877	0.0151647	Abcb4/Atp8a1/Atp8b1/Atp10b/Atp11a/Atp10a	6	BP
GO:0070230	positive regulation of lymphocyte apoptotic process	6/1450	21/19509	0.00342366	0.0214877	0.0151647	Myc/Bax/Lgals9/Siglec1/Bbc3/Tgfb2	6	BP
GO:0030856	regulation of epithelial cell differentiation	19/1450	130/19509	0.00344548	0.0216033	0.0152463	Dmbt1/Nme1/Reg3g/Vdr/Cdkn2b/Bmp4/Shh/Frzb/Arntl/Mycl/Osr1/Mycn/Trim16/Sfn/Cd109/Maff/Lif/Nme2/Ptch1	19	BP
GO:0050729	positive regulation of inflammatory response	15/1450	93/19509	0.00345547	0.0216445	0.0152754	Pde5a/Il6/Serpine1/Ptger3/Cnr1/Ccl6/Ccl24/Ffar2/Adora2b/Aoc3/Ptgs2/Tlr9/Ccl9/Tnfrsf11a/Fabp4	15	BP
GO:0071241	cellular response to inorganic substance	27/1450	209/19509	0.00349227	0.0218534	0.0154228	Sftpb/Cebpa/Fbp1/Hmox1/Met/Serpine1/Sftpa1/Scn5a/Anxa5/Shh/Kcnk3/Slc25a23/Slc25a24/Tlr9/Dmtn/Cpne7/Thbs1/Sftpc/Eif2s1/Txnrd1/Aoc1/Mt2A/Atf4/Fabp4/Mmp9/Cdh1/Dpep1	27	BP
GO:0010810	regulation of cell-substrate adhesion	23/1450	169/19509	0.00351066	0.0218752	0.0154382	Unc13d/Serpine1/Ninj1/Spp1/Pik3r1/Plau/Olfm4/Smoc2/Rhod/Sema3e/C1qbp/Ccl21/Emilin1/Epb4.1l5/Egfl6/Emp2/Dmtn/Spock2/Plet1/Egflam/Thbs1/Hacd1/S100a10	23	BP
GO:0048771	tissue remodeling	23/1450	169/19509	0.00351066	0.0218752	0.0154382	Csrp3/Il23a/Gja1/Iapp/Il6/Vdr/Bax/Spp1/Anxa1/Fgf10/Cthrc1/Ctsk/Arg1/Lrp5/Mdm2/Epha2/Gja5/Gas6/Lif/Tfrc/Mmp9/Tgfb2/Pdk4	23	BP
GO:0002385	mucosal immune response	8/1450	35/19509	0.00351301	0.0218752	0.0154382	LOC103693375/LOC103694404/Gp2/Ear11/Pigr/Ffar2/Bpifb1/Hist1h2bk	8	BP
GO:0006739	NADP metabolic process	8/1450	35/19509	0.00351301	0.0218752	0.0154382	Pgd/G6pd/Me1/Fmo2/Tpi1/Fdx1/Txnrd1/Taldo1	8	BP
GO:0040019	positive regulation of embryonic development	8/1450	35/19509	0.00351301	0.0218752	0.0154382	Wnt2/Dag1/Wnt2b/Plcb1/Shh/Osr1/Wnt3a/Rbm19	8	BP
GO:1901215	negative regulation of neuron death	25/1450	189/19509	0.00353613	0.0219976	0.0155246	LOC103689968/Bdnf/Hmox1/Il6/Reg3b/Faim2/Prkcg/Ccl2/Sod2/Bax/Esr1/Ntrk2/Gclc/Nes/Pcp4/Gfer/Crlf1/Aars/Cd34/Set/Cntfr/Nr4a3/Nrbp2/Atf4/Mdk	25	BP
GO:0009889	regulation of biosynthetic process	301/1450	3525/19509	0.00354128	0.022008	0.015532	Fam83g/Relb/Ikzf4/LOC100909712/Hoxa1/Nrg1/Gtpbp4/Wnt2/Rbm3/Map2k6/Aatf/Nfil3/Cdkn1a/Usp2/Dnajc2/Sec14l2/Pou2f3/Csf2/Eif4ebp1/F2rl1/Hmga1/Serpinb7/Csrp3/Rplp1/Il23a/Sphk1/Dkc1/Zfp483/Ppp1r15a/Dusp5/Eif2b3/Nme1/Adcyap1r1/Adra2b/Bdnf/Cebpa/Dbp/Eno1/Fbp1/Fst/Gapdh/Gja1/Gstp1/Hmox1/Il6/Met/Muc1/Myc/Lmo1/Cdkn1c/Ripk3/Trib3/Rhox5/Plcb1/Mafk/Ccl2/Sod2/Vdr/Esr1/Ptger3/Vars/Fgfr2/Adm/Atxn1/Tnfrsf8/Rgn/Avpr…	301	BP
GO:0045740	positive regulation of DNA replication	12/1450	67/19509	0.00355675	0.0220825	0.0155845	Csf2/Dkc1/Il6/Met/Pdgfra/Bmp4/Fgf10/Npm1/Parm1/Areg/Gli2/Ereg	12	BP
GO:0001660	fever generation	5/1450	15/19509	0.00359854	0.0222114	0.0156755	Ptger3/Cnr1/Ptgs2/Tnfrsf11a/Il1rn	5	BP
GO:0031650	regulation of heat generation	5/1450	15/19509	0.00359854	0.0222114	0.0156755	Ptger3/Cnr1/Ptgs2/Tnfrsf11a/Apln	5	BP
GO:0032780	negative regulation of ATPase activity	5/1450	15/19509	0.00359854	0.0222114	0.0156755	Tnnt2/Rgn/Tnni3/Tlr9/Pln	5	BP
GO:0060192	negative regulation of lipase activity	5/1450	15/19509	0.00359854	0.0222114	0.0156755	Anxa1/Anxa8/Abl1/Angptl4/Sort1	5	BP
GO:0070365	hepatocyte differentiation	5/1450	15/19509	0.00359854	0.0222114	0.0156755	Cyp1a1/Bmp4/Anxa1/Hnf1b/Frzb	5	BP
GO:0071397	cellular response to cholesterol	5/1450	15/19509	0.00359854	0.0222114	0.0156755	Inhba/Hmgcs1/Mlc1/Lrp8/Ptch1	5	BP
GO:0046131	pyrimidine ribonucleoside metabolic process	7/1450	28/19509	0.00364936	0.0224813	0.015866	Nme1/Ak3/Upp1/Uck2/Ctps1/Nme2/Nme3	7	BP
GO:0060571	morphogenesis of an epithelial fold	7/1450	28/19509	0.00364936	0.0224813	0.015866	Wnt2/Wnt2b/Fgfr2/Bmp4/Fgf10/Shh/Gli2	7	BP
GO:0002521	leukocyte differentiation	50/1450	456/19509	0.003695	0.0227404	0.0160488	Relb/Csf2/F2rl1/Il23a/Nme1/Cebpa/Il6/Myc/Ripk3/Bax/RT1-DOa/Itgam/Bmp4/Tshr/Anxa1/Lgals9/Pik3r1/Cd74/Tesc/Polm/Vnn1/Rps6/Esrra/Shh/Pde1b/Pla2g2d/Malt1/RT1-Ba/RT1-Bb/Sema4a/Zfp334/Abl1/Sbno2/Tnfsf9/Cd109/Pir/Blk/Fzd8/Epha2/Rorc/Tnfrsf11a/Il34/Anxa2/Gas6/Lif/Tfrc/Lilrb3/Bcl3/Trib1/Nme2	50	BP
GO:0007160	cell-matrix adhesion	23/1450	170/19509	0.00378197	0.0231738	0.0163547	Dag1/Serpine1/Ninj1/Cntn2/Pik3r1/Plau/Rhod/Sema3e/Ccl21/Nid2/Epb4.1l5/Cd34/Itgb6/Itga11/Emp2/Dmtn/Itgb8/Plet1/Itga8/Thbs1/Col5a3/Actn1/S100a10	23	BP
GO:0006360	transcription from RNA polymerase I promoter	9/1450	43/19509	0.00378818	0.0231738	0.0163547	Ppp1r15a/Cebpa/Ncl/Utp15/Polr1e/Heatr1/Twistnb/Atf4/Polr1b	9	BP
GO:0010464	regulation of mesenchymal cell proliferation	9/1450	43/19509	0.00378818	0.0231738	0.0163547	Wnt2/Myc/Fgfr2/Bmp4/Prrx1/Lrp5/Shh/Mycn/Foxp2	9	BP
GO:0042771	intrinsic apoptotic signaling pathway in response to DNA damage by p53 class mediator	9/1450	43/19509	0.00378818	0.0231738	0.0163547	Nupr1/Cdkn1a/Muc1/Cd74/Bbc3/Aen/Phlda3/Bcl3/Rps27l	9	BP
GO:0046456	icosanoid biosynthetic process	9/1450	43/19509	0.00378818	0.0231738	0.0163547	Ltc4s/Ggt1/Sphk1/Avpr1a/Alox5/Anxa1/Ptgis/Cd74/Ptgs2	9	BP
GO:1901570	fatty acid derivative biosynthetic process	9/1450	43/19509	0.00378818	0.0231738	0.0163547	Ltc4s/Ggt1/Sphk1/Avpr1a/Alox5/Anxa1/Ptgis/Cd74/Ptgs2	9	BP
GO:0032675	regulation of interleukin-6 production	16/1450	103/19509	0.00379102	0.0231738	0.0163547	F2rl1/Spon2/Il6/Orm1/Ncl/Aqp4/Lgals9/Zbtb20/Adora2b/Mapk13/Tlr1/Tlr9/Tnfsf9/Rab7b/Gas6/Ereg	16	BP
GO:0050817	coagulation	24/1450	180/19509	0.00379741	0.0231905	0.0163665	F2rl1/Pik3c2g/Adra2b/Serpine1/Kng1/Ptger3/Pdgfra/F3/Plau/Selp/Anxa5/Csrp1/Papss2/Shh/Wnt3a/F5/Cd34/Anxa8/Slc7a11/Dmtn/Procr/Thbs1/Anxa2/Gas6	24	BP
GO:0070227	lymphocyte apoptotic process	14/1450	85/19509	0.00382368	0.0233121	0.0164523	Myc/Ripk3/Bax/Bmp4/Lgals9/Cd74/Rps6/Siglec1/Noc2l/Bbc3/Rorc/Tgfb2/Tsc22d3/Lgals3	14	BP
GO:0001776	leukocyte homeostasis	15/1450	94/19509	0.00383578	0.0233121	0.0164523	Il6/Lmo1/Ripk3/Bax/Anxa1/Lgals9/Cd74/Tnfrsf17/Rps6/Abl1/Tnfsf13b/Tnfrsf13c/Lilrb3/Tgfb2/Tsc22d3	15	BP
GO:0009150	purine ribonucleotide metabolic process	51/1450	468/19509	0.0038392	0.0233121	0.0164523	LOC100363502/Ak6/Acacb/Pde5a/Nme1/Adcyap1r1/Adra2b/Aldoc/Atp1a2/Bdnf/Eno1/Fbp1/Gapdh/Ldha/Gucy2g/Myc/Pgk1/Tpi1/Ptger3/Adm/Hk3/Htr2c/Cox8b/Npr3/Tshr/Pkm/Guca2a/Ak3/Adora2b/Pank1/Papss2/Ier3/Prps1/Pde1b/Impdh2/Slc25a23/Adcy9/Nudt9/Adcy1/Gpr87/Ostn/Dhtkd1/Mccc2/Thbs1/Cacnb4/Gpd1/Adcy3/Pfkm/Pde1a/Nme2/Nme3	51	BP
GO:0010463	mesenchymal cell proliferation	10/1450	51/19509	0.00383939	0.0233121	0.0164523	Wnt2/Myc/Fgfr2/Bmp4/Prrx1/Lrp5/Shh/Osr1/Mycn/Foxp2	10	BP
GO:0042058	regulation of epidermal growth factor receptor signaling pathway	10/1450	51/19509	0.00383939	0.0233121	0.0164523	Pde6h/Adra2b/Esr1/Adora1/Rhbdf2/Gprc5a/Ptprf/Plaur/Ereg/Mmp9	10	BP
GO:1904063	negative regulation of cation transmembrane transport	10/1450	51/19509	0.00383939	0.0233121	0.0164523	Kcnh2/Kcne2/Atp1a2/Ptger3/Cav3/Casq2/Tlr9/Stk39/Pln/Mmp9	10	BP
GO:0007631	feeding behavior	18/1450	122/19509	0.00392118	0.0237172	0.0167382	Bdnf/Iapp/Ntrk2/Htr2c/Cnr1/Fosl2/Nkx2-1/Npw/Gal/Aoc3/Uchl1/Ace2/Uck2/Cntfr/Adm2/Apln/Nr4a3/Nmur2	18	BP
GO:0016052	carbohydrate catabolic process	18/1450	122/19509	0.00392118	0.0237172	0.0167382	Aldoc/Eno1/Fbp1/Gapdh/Ldha/Myc/Pgk1/Pygm/Sord/Tpi1/Hk3/Avpr1a/Pkm/Lrp5/Ier3/Dhtkd1/Gpd1/Pfkm	18	BP
GO:0071901	negative regulation of protein serine/threonine kinase activity	18/1450	122/19509	0.00392118	0.0237172	0.0167382	Cdkn1a/Dusp5/Gstp1/Cdkn1c/Pkib/Kng1/Cdkn2b/Bmp4/Cav3/Lrp5/Dusp9/Uchl1/Dusp16/Spred3/Sfrp5/Abl1/Dusp10/Nell1	18	BP
GO:0007626	locomotory behavior	28/1450	221/19509	0.00392429	0.0237172	0.0167382	Nrg1/Usp2/Rcan2/Nav2/Atp1a2/Grin2d/Cxcl12/Sod2/Atxn1/Htr2c/Cntn2/Tshr/Nkx2-1/Glra1/Aldh1a3/Rcan1/Slitrk6/Uchl1/Pde1b/Slurp1/Celsr1/Astn1/Sptbn4/Cln6/Npas2/Ciart/Gnao1/Cacnb4	28	BP
GO:0045137	development of primary sexual characteristics	33/1450	273/19509	0.0039248	0.0237172	0.0167382	Nupr1/Wnt2b/Mmp13/Acsbg1/Adcyap1r1/Fst/Inha/Met/Myc/Serpine1/Bax/Esr1/Srd5a1/Gnrh1/Sdc1/Pdgfra/Bmp4/Nkx2-1/Ctsl/Tesc/Inhba/Eif2s2/Hmgcs1/Sema3a/Osr1/Tiparp/Tlr9/Irx5/Stra8/Adam1a/Bmp15/Ereg/Robo2	33	BP
GO:0048857	neural nucleus development	12/1450	68/19509	0.00403328	0.0243495	0.0171844	Hoxa1/Casp4/Ndrg2/G6pd/Ldha/Mbp/Nkx2-1/Maob/Aldh1a3/S100a1/Foxp2/Basp1	12	BP
GO:0051346	negative regulation of hydrolase activity	46/1450	414/19509	0.00407492	0.0245775	0.0173453	Timp1/Serpinb7/Il24/Wfdc18/Ppp1r15a/Il6/Nifk/Serpine1/Serpina3n/Tnnt2/Kng1/Rgn/Timp3/Anxa1/Serpinb10/Tfpi2/Kng1l1/Serpinb6/Usp14/Lrp2/Tnni3/Mphosph10/Nle1/Anxa8/Spock3/Sh3rf2/Abl1/Sfn/Mdm2/Tlr9/Wfdc21/Angptl4/Cd109/Thbs1/Plaur/Itih4/Gas6/Pln/Wfdc8/Camsap3/Ptx3/Birc3/Mmp9/Tgfb2/Sort1/Dpep1	46	BP
GO:0050680	negative regulation of epithelial cell proliferation	19/1450	132/19509	0.00409007	0.0246454	0.0173932	Aimp1/Gja1/Cdkn1c/Vdr/Fgfr2/Rgn/Cdkn2b/Bmp4/Ctsl/Pla2g2a/Slurp1/Wdr77/Sfn/Cd109/Thbs1/Marveld3/Tgfb2/Cdh1/Ptch1	19	BP
GO:0071229	cellular response to acid chemical	29/1450	232/19509	0.00410016	0.0246828	0.0174196	Hoxa1/Tnc/Aldh1a2/Nme1/Muc1/Myc/Orm1/Reg3b/Ccl2/Abcb4/Ntrk2/Avpr1a/Pdgfra/Pik3r1/Ptgfr/Tesc/Ffar2/Osr1/Ipo5/Tead2/Ranbp1/Col4a6/E2f1/Stra8/Pdgfd/Hnrnpab/Cdh1/Nme2/Pdk4	29	BP
GO:0043412	macromolecule modification	296/1450	3471/19509	0.00414246	0.0249137	0.0175826	Abo/LOC100360977/Cyhr1/Cdkl5/LOC100909712/Nupr1/Nrg1/Sqstm1/Epm2a/Pde6h/Gtpbp4/Dag1/Map2k6/Cdkn1a/Usp2/Csf2/Ptprn/F2rl1/Pik3c2g/Kcnh2/Ccr3/Erp29/Prdx1/Cntn1/Klhl41/Il23a/Il24/Sphk1/Cysltr2/Dkc1/Ppp1r15a/Dusp5/Ndrg2/Pde5a/Ptprh/Ehhadh/Epha7/Avpi1/Sgk2/Prom2/Adra2b/Bdnf/Fbp1/G6pd/Gapdh/Gspt1/Gstp1/Il6/Inha/Met/Gucy2g/Muc1/Myc/Nifk/Cdkn1c/Reg3b/Macrod1/Ripk3/Trib3/Pfkfb1/Plcb1/Pkib/Prkcg/Ccl2/Bax/Es…	296	BP
GO:0006869	lipid transport	33/1450	274/19509	0.00415298	0.0249533	0.0176105	Acsl4/Map2k6/Abcc3/Cftr/Abcb4/Anxa1/Soat2/Abca5/Abca17/Atp8a1/Gal/Atp8b1/Inhba/Arv1/Shh/P2ry2/RGD1305807/Plin2/Mfsd2a/Ldlr/Abca3/Atp10b/Atp11a/Osbpl6/Gulp1/Atp10a/Thbs1/Tnfrsf11a/Msr1/Nmur2/Slco1a5/Abcg1/Ptch1	33	BP
GO:0014812	muscle cell migration	13/1450	77/19509	0.00419765	0.0251978	0.0177831	Met/Myc/Serpine1/Il6st/Anxa1/F3/Plau/Plat/P2ry2/Sema6d/Pdgfd/Trib1/Apex1	13	BP
GO:0002695	negative regulation of leukocyte activation	20/1450	142/19509	0.00421528	0.0252797	0.0178409	Il13ra2/Pde5a/Hmox1/Kng1/Gnrh1/Cnr1/Bmp4/Lgals9/Cd74/Gal/Lrrc32/RT1-Db1/Shh/Pla2g2d/Mnda/RT1-Ba/RT1-Bb/Btla/Clec4g/Lgals3	20	BP
GO:0002053	positive regulation of mesenchymal cell proliferation	8/1450	36/19509	0.00422768	0.0253062	0.0178596	Wnt2/Myc/Fgfr2/Prrx1/Lrp5/Shh/Mycn/Foxp2	8	BP
GO:0070670	response to interleukin-4	8/1450	36/19509	0.00422768	0.0253062	0.0178596	Nfil3/Il24/Arg1/Ccl11/Impdh2/Fasn/Il1rn/Rps2	8	BP
GO:0071384	cellular response to corticosteroid stimulus	15/1450	95/19509	0.00424962	0.0254008	0.0179264	Gstp1/Il6/Orm1/Serpine1/Pnmt/Ccl2/Serpina3n/Srd5a1/Bmp4/Anxa1/Plat/Arg1/RT1-Ba/RT1-Bb/Ran	15	BP
GO:0010001	glial cell differentiation	27/1450	212/19509	0.0042515	0.0254008	0.0179264	Nrg1/Dag1/Eif2b3/C1s/Gstp1/Met/Rnf112/Itgam/Ntrk2/Il6st/Bmp4/Cntn2/Fgf10/Nkx2-1/Atf5/Shh/Hdac11/Mycn/Abl1/Lamc3/Bbc3/Phgdh/Lif/Dusp10/Mt2A/Aspa/Klf15	27	BP
GO:0015748	organophosphate ester transport	14/1450	86/19509	0.00426222	0.0254169	0.0179377	Gja1/Abcb4/Atp8a1/Atp8b1/Gjb1/Mfsd2a/Ldlr/Slc25a23/Abca3/Atp10b/Atp11a/Slc25a24/Atp10a/Abcg1	14	BP
GO:0050715	positive regulation of cytokine secretion	14/1450	86/19509	0.00426222	0.0254169	0.0179377	Casp4/F2rl1/Ncl/Tnfsf15/Lgals9/Ffar2/Trim16/RGD1561778/Cd34/Abl1/C5/Cadm1/Cd14/Clec5a	14	BP
GO:0032570	response to progesterone	11/1450	60/19509	0.00428258	0.0254904	0.0179896	Sphk1/Mbp/Ccl2/Ptger3/Fosl1/Fosl2/Pik3r1/Cldn4/Erbb4/Tgfb2/Socs3	11	BP
GO:0060688	regulation of morphogenesis of a branching structure	11/1450	60/19509	0.00428258	0.0254904	0.0179896	Wnt2/Wnt2b/Met/Esr1/Fgfr2/Bmp4/Fgf10/Hnf1b/Cav3/Shh/Cdh1	11	BP
GO:0009792	embryo development ending in birth or egg hatching	71/1450	698/19509	0.00428899	0.0255046	0.0179996	LOC100360205/Hoxa1/Acsl4/Wnt2/Dlk1/Csf2/Aldh1a2/Pcdh12/Hspg2/Dmbt1/Cebpa/Cyp1a1/Eno1/Gja1/Muc1/Myc/Cdkn1c/Tpm1/Fgfr2/Adm/Pdgfra/Bmp4/Fosl1/Krt8/Hnf1b/Prrx1/Cthrc1/Plxna2/Axin2/Etl4/Ifitm1/Shh/Gjb3/Gjb5/P2ry2/Eif2s2/Ndst1/Rarres2/Osr1/Mycn/Celsr1/Ooep/Wnt3a/Nle1/Gli2/Epb4.1l5/Tead2/Rgma/Sfrp5/Tet1/Map3k7/Spic/Tgif1/Bysl/Krt19/Ncor2/C5/Ly6e/Epha2/Maff/Irx5/Rspo3/Phgdh/Prmt1/Lif/Tgfb2/Cdh1/Slc34a2/S…	71	BP
GO:0051054	positive regulation of DNA metabolic process	21/1450	152/19509	0.00430177	0.0255566	0.0180363	Csf2/Dkc1/Il6/Met/Myc/Prkcg/Bax/Fgfr4/Pdgfra/Anxa3/Bmp4/Fgf10/Npm1/Gfer/Parm1/Areg/Gli2/Npas2/Prdm9/Ereg/Apex1	21	BP
GO:0045088	regulation of innate immune response	26/1450	202/19509	0.00430911	0.0255763	0.0180502	Ddx60/F2rl1/Reg3g/Tap2/PVR/Lgals9/Gfer/Susd4/Ffar2/Irf7/C1qbp/Klre1/Dhx58/Tlr1/Mapkapk3/Tlr9/Tril/Traf3/Cadm1/Bpifb1/Rab7b/Ereg/Dusp10/Polr3g/Tnip3/Birc3	26	BP
GO:0002478	antigen processing and presentation of exogenous peptide antigen	6/1450	22/19509	0.0044155	0.0258609	0.0182511	Tap2/RT1-DOa/Cd74/RT1-Db1/RT1-Ba/RT1-Bb	6	BP
GO:0007567	parturition	6/1450	22/19509	0.0044155	0.0258609	0.0182511	Mmp13/Cyp1a1/Ccl2/Ptger3/Arntl/Mmp9	6	BP
GO:0034204	lipid translocation	6/1450	22/19509	0.0044155	0.0258609	0.0182511	Abcb4/Atp8a1/Atp8b1/Atp10b/Atp11a/Atp10a	6	BP
GO:0035588	G-protein coupled purinergic receptor signaling pathway	6/1450	22/19509	0.0044155	0.0258609	0.0182511	Cntn2/Adora1/Adora2b/P2ry2/Gpr87/Acpp	6	BP
GO:1901032	negative regulation of response to reactive oxygen species	6/1450	22/19509	0.0044155	0.0258609	0.0182511	Met/Reg3b/Hk3/Pycr1/Nr4a3/Ngb	6	BP
GO:0000463	maturation of LSU-rRNA from tricistronic rRNA transcript (SSU-rRNA, 5.8S rRNA, LSU-rRNA)	4/1450	10/19509	0.00443458	0.0258609	0.0182511	Pes1/Rpf2/Bop1/Wdr12	4	BP
GO:0001765	membrane raft assembly	4/1450	10/19509	0.00443458	0.0258609	0.0182511	Cav3/Emp2/Anxa2/S100a10	4	BP
GO:0002138	retinoic acid biosynthetic process	4/1450	10/19509	0.00443458	0.0258609	0.0182511	Aldh1a2/Dhrs9/Cyp1a1/Aldh1a3	4	BP
GO:0002183	cytoplasmic translational initiation	4/1450	10/19509	0.00443458	0.0258609	0.0182511	Eif4ebp1/Eif3a/Eif3d/Denr	4	BP
GO:0016102	diterpenoid biosynthetic process	4/1450	10/19509	0.00443458	0.0258609	0.0182511	Aldh1a2/Dhrs9/Cyp1a1/Aldh1a3	4	BP
GO:0031622	positive regulation of fever generation	4/1450	10/19509	0.00443458	0.0258609	0.0182511	Ptger3/Cnr1/Ptgs2/Tnfrsf11a	4	BP
GO:0033004	negative regulation of mast cell activation	4/1450	10/19509	0.00443458	0.0258609	0.0182511	Il13ra2/Hmox1/Cnr1/Lgals9	4	BP
GO:0046459	short-chain fatty acid metabolic process	4/1450	10/19509	0.00443458	0.0258609	0.0182511	Ces1d/Aldh5a1/Acss1/Thnsl2	4	BP
GO:0051798	positive regulation of hair follicle development	4/1450	10/19509	0.00443458	0.0258609	0.0182511	Fst/Krt17/Gal/Tgfb2	4	BP
GO:0060462	lung lobe development	4/1450	10/19509	0.00443458	0.0258609	0.0182511	Fgfr2/Bmp4/Shh/Lif	4	BP
GO:0060513	prostatic bud formation	4/1450	10/19509	0.00443458	0.0258609	0.0182511	Bmp4/Fgf10/Shh/Gli2	4	BP
GO:0072203	cell proliferation involved in metanephros development	4/1450	10/19509	0.00443458	0.0258609	0.0182511	Myc/Shh/Osr1/Ptch1	4	BP
GO:0072608	interleukin-10 secretion	4/1450	10/19509	0.00443458	0.0258609	0.0182511	F2rl1/Lgals9/RT1-Db1/Tnfrsf9	4	BP
GO:1903204	negative regulation of oxidative stress-induced neuron death	4/1450	10/19509	0.00443458	0.0258609	0.0182511	Reg3b/Gfer/Nr4a3/Atf4	4	BP
GO:0061337	cardiac conduction	9/1450	44/19509	0.00445437	0.025941	0.0183076	Kcnh2/Kcne2/Gja1/Scn5a/Ace2/Sptbn4/Ank2/Gja5/Pln	9	BP
GO:1901699	cellular response to nitrogen compound	60/1450	573/19509	0.0044565	0.025941	0.0183076	Rbm3/Eif4ebp1/Ppp1r15a/Sftpb/Bdnf/Cftr/Ddc/Fbp1/Gstp1/Met/Myc/Orm1/Serpine1/Reg3b/Trib3/Pnmt/Ccl2/Sftpa1/Serpina3n/Srd5a1/Ntrk2/Slc2a4/Pdgfra/Npm1/Pik3r1/Plau/Anxa5/Gfer/Mzb1/Fdx1/Casq2/Arg1/Ptgs2/P2ry2/Gabra1/Rarres2/Ipo5/RT1-Bb/Mdm2/Ptprf/Dmtn/Col4a6/Blk/Thbs1/Sftpc/Ezr/Nr4a3/Il1rn/Gpd1/Insig1/Aoc1/Pdgfd/Apex1/Hnrnpab/Cdh1/Ciita/Klf15/Pdk4/Socs3/Dpep1	60	BP
GO:0046128	purine ribonucleoside metabolic process	34/1450	286/19509	0.00449156	0.0261211	0.0184347	LOC100363502/Ak6/Acacb/Nme1/Aldoc/Atp1a2/Bdnf/Eno1/Fbp1/Gapdh/Ldha/Myc/Pgk1/Pnmt/Tpi1/Hk3/Cox8b/Gamt/Pkm/Ak3/Pank1/Papss2/Ier3/Prps1/Impdh2/Slc25a23/Nudt9/Dhtkd1/Mccc2/Acpp/Gpd1/Pfkm/Nme2/Nme3	34	BP
GO:0042517	positive regulation of tyrosine phosphorylation of Stat3 protein	7/1450	29/19509	0.00450689	0.0261383	0.0184468	Il23a/Il24/Il6/Il6st/Crlf1/Ctf1/Lif	7	BP
GO:0050892	intestinal absorption	7/1450	29/19509	0.00450689	0.0261383	0.0184468	Tjp2/Vdr/Slc5a1/Ldlr/Ezr/Mogat2/Slco1a5	7	BP
GO:0086002	cardiac muscle cell action potential involved in contraction	7/1450	29/19509	0.00450689	0.0261383	0.0184468	Kcnh2/Kcne2/Scn5a/Cav3/Ank2/Gpd1l/Gja5	7	BP
GO:0061448	connective tissue development	30/1450	244/19509	0.00452108	0.0261966	0.018488	Chadl/Wnt2b/Timp1/Serpinb7/Hspg2/Mmp13/Fgl1/Bmp4/Mgp/Bmp3/Prrx1/Axin2/Lrp5/Esrra/Frzb/Osr1/Mycn/Gli2/Cd34/Dyrk1b/Snx19/Creb3l2/Itgb8/Rorc/Thbs1/Cytl1/Lmna/Pdgfd/Tgfb2/Bmp1	30	BP
GO:1901565	organonitrogen compound catabolic process	31/1450	255/19509	0.00466538	0.0270081	0.0190607	Asah2/Ggt1/Mmp13/Pde5a/Hdc/Hmox1/Ivd/Upp1/Aldh5a1/Arg1/Hoga1/Hpd/Bcat1/Pde1b/Thnsl2/Aldh1l2/Ldlr/Sat1/Nudt9/Hgd/Prodh2/Mccc2/Cpn1/Lvrn/Enpep/Aldh4a1/Pde1a/Gpt/Aldh6a1/Cdo1/Chi3l1	31	BP
GO:0010771	negative regulation of cell morphogenesis involved in differentiation	15/1450	96/19509	0.00469911	0.027149	0.0191601	Epha7/Dnm3/Mbp/Ngef/Spp1/Nkx2-1/Ifrd1/Sema4f/Sema3a/Wnt3a/Rgma/Trim62/Ephb2/Ulk1/Dmtn	15	BP
GO:0010827	regulation of glucose transport	13/1450	78/19509	0.00470257	0.027149	0.0191601	Met/Myc/Trib3/Esr1/Pik3r1/Mzb1/Aoc3/Rarres2/Rtn2/Ostn/Itln1/Nr4a3/Erbb4	13	BP
GO:0030516	regulation of axon extension	13/1450	78/19509	0.00470257	0.027149	0.0191601	Cdkl5/Nrg1/Cdh4/Bdnf/Cxcl12/Dpysl2/Ifrd1/Sema4f/Sema3a/Tnfrsf12a/Wnt3a/Abl1/Sema7a	13	BP
GO:0009746	response to hexose	30/1450	245/19509	0.00479612	0.0276639	0.0195235	Ptprn/Eif2b3/Nme1/Sftpb/Adra2b/Cftr/Gja1/Ldha/Met/Serpine1/Vsnl1/Aqp4/Pik3r1/Plau/Hnf1b/Gckr/Ctsl/Lrp5/RT1-Db1/Ptgs2/Ndufaf2/Col4a3/Mafa/Thbs1/Sybu/Sftpc/Gas6/Nme2/Slc34a2/Nnat	30	BP
GO:0002467	germinal center formation	5/1450	16/19509	0.00491739	0.0281584	0.0198725	Unc13d/Nfkb2/Tnfsf13b/Tnfrsf13c/Bcl3	5	BP
GO:0006241	CTP biosynthetic process	5/1450	16/19509	0.00491739	0.0281584	0.0198725	Nme1/Uck2/Ctps1/Nme2/Nme3	5	BP
GO:0006595	polyamine metabolic process	5/1450	16/19509	0.00491739	0.0281584	0.0198725	LOC100912604/Odc1/Sat1/Sat2/Azin2	5	BP
GO:0032928	regulation of superoxide anion generation	5/1450	16/19509	0.00491739	0.0281584	0.0198725	Aatf/F2rl1/Gstp1/Pon3/Cxcl1	5	BP
GO:0046036	CTP metabolic process	5/1450	16/19509	0.00491739	0.0281584	0.0198725	Nme1/Uck2/Ctps1/Nme2/Nme3	5	BP
GO:0051481	negative regulation of cytosolic calcium ion concentration	5/1450	16/19509	0.00491739	0.0281584	0.0198725	Ryr3/Atp1a2/Il6st/Kcnk3/Smpd3	5	BP
GO:0071636	positive regulation of transforming growth factor beta production	5/1450	16/19509	0.00491739	0.0281584	0.0198725	Serpinb7/Lgals9/Ptgs2/Cd34/Thbs1	5	BP
GO:1900120	regulation of receptor binding	5/1450	16/19509	0.00491739	0.0281584	0.0198725	Grem2/Ruvbl2/Ptprf/Anxa2/Mmp9	5	BP
GO:0097164	ammonium ion metabolic process	21/1450	154/19509	0.00501349	0.0286828	0.0202426	LOC100912604/Asah2/Sphk1/Ddc/Hdc/Odc1/Srd5a1/Htr2c/Maob/Chdh/Pde1b/Ldlr/Sgpp2/Sat1/Sgms2/Sat2/Pla2g15/Lpcat1/Bche/Tgfb2/Smpd3	21	BP
GO:0050769	positive regulation of neurogenesis	48/1450	441/19509	0.00504153	0.0287471	0.020288	Cdkl5/Nrg1/Wnt2/Cdh4/Cntn1/Sphk1/Nme1/Adra2b/Bdnf/Il6/Met/Myc/Cxcl12/Rnf112/Atxn1/Ntrk2/Il6st/Cnr1/Bmp4/Pcp4/Syt1/Enc1/Shh/P2ry2/Sema3a/Tnfrsf12a/Wnt3a/Gli2/Rgma/Abl1/Ptprd/Foxo6/Ephb2/Sema7a/Tgif1/Ptprf/Ranbp1/Lrp8/Obsl1/Rgs6/Lif/Lpar3/Aspa/Itpka/Fez1/Nme2/Robo2/Stmn2	48	BP
GO:0043903	regulation of symbiosis, encompassing mutualism through parasitism	23/1450	174/19509	0.00504909	0.0287471	0.020288	LOC100360977/Sqstm1/Pou2f3/F2rl1/Tmprss2/Oas1a/Bpifa1/Oas1b/Tap2/Adarb1/Lgals9/Mx2/Isg20/Ifitm1/Isg15/Oasl/Trim62/Ifitm3/Chmp4c/Oas3/Ptx3/Cxcl1/Dynlt1	23	BP
GO:0045071	negative regulation of viral genome replication	8/1450	37/19509	0.00504916	0.0287471	0.020288	Oas1a/Oas1b/Mx2/Isg20/Isg15/Oasl/Ifitm3/Oas3	8	BP
GO:0032635	interleukin-6 production	16/1450	106/19509	0.00505195	0.0287471	0.020288	F2rl1/Spon2/Il6/Orm1/Ncl/Aqp4/Lgals9/Zbtb20/Adora2b/Mapk13/Tlr1/Tlr9/Tnfsf9/Rab7b/Gas6/Ereg	16	BP
GO:0032941	secretion by tissue	16/1450	106/19509	0.00505195	0.0287471	0.020288	Mmp13/Nme1/Met/Vdr/Aqp5/Npr3/Fgf10/Tac4/Adora1/P2ry2/Slc4a5/Ncor2/Stk39/Erbb4/Cdo1/Celsr2	16	BP
GO:0042752	regulation of circadian rhythm	16/1450	106/19509	0.00505195	0.0287471	0.020288	Usp2/Il6/Prkcg/Ptger3/Nkx2-1/Adora1/Arntl/Adcy1/Noct/Npas2/Btrc/Rorc/Per2/Per3/Bhlhe40/Timeless	16	BP
GO:0006749	glutathione metabolic process	10/1450	53/19509	0.00511998	0.0291081	0.0205427	Ggt1/Gsr/G6pd/Gstp1/Sod2/Gclc/Gss/Eef1e1/Aldh5a1/Txnrd1	10	BP
GO:0031326	regulation of cellular biosynthetic process	295/1450	3472/19509	0.0051486	0.0292446	0.0206391	Fam83g/Relb/Ikzf4/LOC100909712/Hoxa1/Nrg1/Gtpbp4/Wnt2/Rbm3/Aatf/Nfil3/Cdkn1a/Usp2/Dnajc2/Sec14l2/Pou2f3/Csf2/Eif4ebp1/F2rl1/Hmga1/Csrp3/Rplp1/Il23a/Sphk1/Dkc1/Zfp483/Ppp1r15a/Dusp5/Eif2b3/Nme1/Adcyap1r1/Adra2b/Bdnf/Cebpa/Dbp/Eno1/Fbp1/Fst/Gapdh/Gja1/Hmox1/Il6/Met/Muc1/Myc/Lmo1/Cdkn1c/Ripk3/Trib3/Rhox5/Plcb1/Mafk/Sod2/Vdr/Esr1/Ptger3/Vars/Fgfr2/Adm/Atxn1/Tnfrsf8/Rgn/Avpr1a/Fgfr4/Ncl/Htr2c/Pdgfra/G…	295	BP
GO:0022600	digestive system process	15/1450	97/19509	0.00518643	0.0294068	0.0207536	Tjp2/Mmp13/Vdr/Ptger3/Aqp5/Npr3/Fgf10/Slc5a1/Tac4/Ldlr/Tlr9/Ezr/Stk39/Mogat2/Slco1a5	15	BP
GO:0051701	interaction with host	15/1450	97/19509	0.00518643	0.0294068	0.0207536	Dag1/Tmprss2/Myc/Tap2/PVR/Lgals9/Ifitm1/Ace2/Trim62/Ifitm3/Gas6/Clec5a/Ptx3/Mmp9/Dynlt1	15	BP
GO:0001656	metanephros development	14/1450	88/19509	0.00526155	0.0297795	0.0210165	Myc/Pdgfra/Bmp4/Fgf10/Slc5a1/Hnf1b/Fras1/Shh/Osr1/Cd34/Itga8/Lif/Robo2/Ptch1	14	BP
GO:0071385	cellular response to glucocorticoid stimulus	14/1450	88/19509	0.00526155	0.0297795	0.0210165	Gstp1/Il6/Orm1/Serpine1/Pnmt/Ccl2/Serpina3n/Srd5a1/Bmp4/Anxa1/Plat/Arg1/RT1-Ba/RT1-Bb	14	BP
GO:0008406	gonad development	32/1450	268/19509	0.00535849	0.030301	0.0213846	Nupr1/Wnt2b/Mmp13/Acsbg1/Fst/Inha/Met/Myc/Serpine1/Bax/Esr1/Srd5a1/Gnrh1/Sdc1/Pdgfra/Bmp4/Nkx2-1/Ctsl/Tesc/Inhba/Eif2s2/Hmgcs1/Sema3a/Osr1/Tiparp/Tlr9/Irx5/Stra8/Adam1a/Bmp15/Ereg/Robo2	32	BP
GO:0030162	regulation of proteolysis	71/1450	705/19509	0.00542698	0.030661	0.0216387	Casp4/Usp2/Timp1/Serpinb7/Il24/Wfdc18/Ppp1r15a/Kcne2/Epha7/Il6/Myc/Serpine1/Trib3/Prkcg/Serpina3n/Bax/Kng1/Rgn/Fgfr4/Gclc/Tnfsf15/Cntn2/Timp3/Lgals9/Pik3r1/F3/Plat/Serpinb10/Tfpi2/Kng1l1/Susd4/Sox7/Serpinb6/Usp14/Lrp2/Perp/Shh/C1qbp/Rad23b/Wnt3a/Nle1/Anxa8/Spock3/Usp50/Usp18/Sfn/Mdm2/Cln6/Bbc3/Wfdc21/Zfand2a/Btrc/Chac1/Traf3/Cd109/Col4a3/Taf9/Thbs1/Plaur/Itih4/Gas6/Fhit/Rps27l/PCOLCE2/Wfdc8/Trib1…	71	BP
GO:0060070	canonical Wnt signaling pathway	27/1450	216/19509	0.0054754	0.030907	0.0218123	Wnt2/Wnt2b/Myc/Fgfr2/Sdc1/Fgf10/Cthrc1/Sox7/Axin2/Lrp2/Lrp5/Shh/Frzb/Arntl/Apc2/Tle2/Bcl9l/Wnt3a/Nle1/Sfrp5/Bcl9/Rspo1/Fzd8/Rspo3/Cfc1/Zfp703/Cdh1	27	BP
GO:0007548	sex differentiation	37/1450	322/19509	0.00548555	0.0309368	0.0218333	Nupr1/Wnt2b/Mmp13/Acsbg1/Adcyap1r1/Fst/Inha/Met/Myc/Serpine1/Bax/Esr1/Srd5a1/Gnrh1/Sdc1/Pdgfra/Bmp4/Fgf10/Nkx2-1/Hnf1b/Ctsl/Tesc/Inhba/Shh/Eif2s2/Hmgcs1/Sema3a/Osr1/Tiparp/Cntfr/Tlr9/Irx5/Stra8/Adam1a/Bmp15/Ereg/Robo2	37	BP
GO:0002675	positive regulation of acute inflammatory response	7/1450	30/19509	0.00550803	0.0309808	0.0218644	Il6/Ptger3/Cnr1/Ffar2/Aoc3/Ptgs2/Tnfrsf11a	7	BP
GO:0031069	hair follicle morphogenesis	7/1450	30/19509	0.00550803	0.0309808	0.0218644	Fst/Fgfr2/Fgf10/Ctsl/Krt17/Shh/Tgfb2	7	BP
GO:0044849	estrous cycle	7/1450	30/19509	0.00550803	0.0309808	0.0218644	Mmp13/Reg3b/Gnrh1/Mmp7/Anxa1/Has1/Ncor2	7	BP
GO:0006414	translational elongation	11/1450	62/19509	0.00554527	0.0311608	0.0219914	LOC100360522/Rplp1/Vars/Eif5a/Eef1e1/Lars/Aars/Tcea3/Iars/Eef1b2/Tsfm	11	BP
GO:0050714	positive regulation of protein secretion	26/1450	206/19509	0.00558422	0.0311608	0.0219914	Casp4/F2rl1/Mmp13/Cftr/Gja1/Il6/Vsnl1/Ncl/Tnfsf15/Lgals9/Ffar2/RT1-Db1/Trim16/RGD1561778/Cd34/Abl1/Exph5/C5/Cadm1/Blk/Ezr/Cd14/Pfkm/Clec5a/Tgfb2/Nnat	26	BP
GO:0001516	prostaglandin biosynthetic process	6/1450	23/19509	0.00560394	0.0311608	0.0219914	Sphk1/Avpr1a/Anxa1/Ptgis/Cd74/Ptgs2	6	BP
GO:0009147	pyrimidine nucleoside triphosphate metabolic process	6/1450	23/19509	0.00560394	0.0311608	0.0219914	Nme1/Ak3/Uck2/Ctps1/Nme2/Nme3	6	BP
GO:0009220	pyrimidine ribonucleotide biosynthetic process	6/1450	23/19509	0.00560394	0.0311608	0.0219914	Nme1/Upp1/Uck2/Ctps1/Nme2/Nme3	6	BP
GO:0010042	response to manganese ion	6/1450	23/19509	0.00560394	0.0311608	0.0219914	Sod2/Arg1/Ptgs2/Eif2s1/Tfrc/Atf4	6	BP
GO:0031649	heat generation	6/1450	23/19509	0.00560394	0.0311608	0.0219914	Ptger3/Cnr1/Ptgs2/Tnfrsf11a/Apln/Il1rn	6	BP
GO:0036120	cellular response to platelet-derived growth factor stimulus	6/1450	23/19509	0.00560394	0.0311608	0.0219914	Myc/Serpine1/Ccl2/Pdgfra/Has1/Pdgfd	6	BP
GO:0046132	pyrimidine ribonucleoside biosynthetic process	6/1450	23/19509	0.00560394	0.0311608	0.0219914	Nme1/Upp1/Uck2/Ctps1/Nme2/Nme3	6	BP
GO:0046134	pyrimidine nucleoside biosynthetic process	6/1450	23/19509	0.00560394	0.0311608	0.0219914	Nme1/Upp1/Uck2/Ctps1/Nme2/Nme3	6	BP
GO:0046457	prostanoid biosynthetic process	6/1450	23/19509	0.00560394	0.0311608	0.0219914	Sphk1/Avpr1a/Anxa1/Ptgis/Cd74/Ptgs2	6	BP
GO:0060004	reflex	6/1450	23/19509	0.00560394	0.0311608	0.0219914	Gja1/Glra1/Aldh1a3/Slitrk6/Foxp2/Nr4a3	6	BP
GO:0071731	response to nitric oxide	6/1450	23/19509	0.00560394	0.0311608	0.0219914	Sftpb/Sftpa1/Bmp4/Thbs1/Sftpc/Dpep1	6	BP
GO:0072006	nephron development	19/1450	136/19509	0.00567974	0.0315547	0.0222694	Wnt2b/Serpinb7/Lama5/Myc/Pdgfra/Bmp4/Hnf1b/Shh/Osr1/Col4a4/Cd34/Col4a3/Notch3/Lif/Basp1/Pdgfd/Timeless/Klf15/Ptch1	19	BP
GO:0032102	negative regulation of response to external stimulus	30/1450	248/19509	0.00570699	0.0316783	0.0223566	Gja1/Serpine1/Ccl2/Kng1/Ptger3/Pdgfra/Spp1/Ptgis/Plau/Anxa5/Adora1/Ier3/RT1-Db1/C1qbp/Sema3a/Wnt3a/Dhx58/Cd34/Rgma/C5/Cd109/Thbs1/Anxa2/Dusp10/Nrbp2/Trib1/Fez1/Tnfaip6/Robo2/Socs3	30	BP
GO:0050808	synapse organization	27/1450	217/19509	0.00582349	0.032239	0.0227523	Nrg1/Tnc/Epha7/Dnm3/Bdnf/Fgfr2/Ntrk2/Cntn2/Rab3a/Slitrk6/Sema3e/Flrt2/Cacna2d2/Dmpk/Ptprd/Ephb2/Clstn1/Srpx2/Syndig1/Cadm1/Flrt3/Cacnb4/Erbb4/Drp2/C1ql3/Lrrn3/Cdh1	27	BP
GO:0015844	monoamine transport	14/1450	89/19509	0.00582755	0.032239	0.0227523	Adra2b/Cxcl12/Slc22a1/Ptger3/Cnr1/Pcp4/Maob/Adora2b/Slc22a3/C5/Ly6e/Rab3b/Lgals3/Smpd3	14	BP
GO:0048678	response to axon injury	14/1450	89/19509	0.00582755	0.032239	0.0227523	Ltc4s/Vcan/Tnc/Sod2/Bax/Spp1/Arg1/Shh/Matn4/Uck2/Rgma/Nrep/Ptprf/Txnrd1	14	BP
GO:0045089	positive regulation of innate immune response	22/1450	166/19509	0.00582835	0.032239	0.0227523	Ddx60/F2rl1/Reg3g/PVR/Lgals9/Ffar2/Irf7/C1qbp/Klre1/Dhx58/Tlr1/Mapkapk3/Tlr9/Tril/Traf3/Cadm1/Bpifb1/Rab7b/Ereg/Polr3g/Tnip3/Birc3	22	BP
GO:1901184	regulation of ERBB signaling pathway	10/1450	54/19509	0.00587452	0.0324661	0.0229126	Pde6h/Adra2b/Esr1/Adora1/Rhbdf2/Gprc5a/Ptprf/Plaur/Ereg/Mmp9	10	BP
GO:0003254	regulation of membrane depolarization	8/1450	38/19509	0.00598729	0.0330317	0.0233118	Gja1/Gclc/Scn5a/Rangrf/Cav3/Mllt11/Gpd1l/Gja5	8	BP
GO:1903523	negative regulation of blood circulation	8/1450	38/19509	0.00598729	0.0330317	0.0233118	Pde5a/Atp1a2/Adm/Pik3r1/Adora1/Sptbn4/Apln/Pln	8	BP
GO:0031214	biomineral tissue development	18/1450	127/19509	0.00601228	0.0331407	0.0233887	Gpnmb/Mmp13/Gja1/Ibsp/Fgfr2/Bmp4/Mgp/Spp1/Phex/Alpl/Axin2/Ptgs2/Osr1/Sbno2/Gas6/Hacd1/Amtn/Nell1	18	BP
GO:0051170	nuclear import	30/1450	249/19509	0.00604104	0.0332703	0.0234802	Dag1/Cdkn1a/Prdx1/Sphk1/Il6/Bmp4/Lgals9/Pik3r1/Gckr/Axin2/Htatip2/Shh/Ptgs2/Arntl/Apc2/Wnt3a/Ipo5/Ipo7/Sfrp5/Slc11a1/Tlr9/Gas6/Erbb4/Nop58/Lmna/Nolc1/Bcl3/Tgfb2/Cdh1/Ran	30	BP
GO:0001906	cell killing	16/1450	108/19509	0.00606795	0.0333606	0.0235439	F2rl1/Prdx1/Il23a/Gzmb/Unc13d/Ripk3/Ccl2/Tap2/PVR/Lgals9/Gfer/Klre1/Rnf19b/Emp2/Cadm1/Cxcl1	16	BP
GO:0001935	endothelial cell proliferation	16/1450	108/19509	0.00606795	0.0333606	0.0235439	Wnt2/Aimp1/Aldh1a2/Ccr3/Hspg2/Gja1/Ccl2/Cxcl12/Kng1/Bmp4/F3/Ccl24/Arg1/Ccl11/Cd34/Thbs1	16	BP
GO:0051249	regulation of lymphocyte activation	38/1450	335/19509	0.00609402	0.0334749	0.0236246	Cdkn1a/Il23a/Pde5a/Il6/Lmo1/Ripk3/Ccl2/Kng1/RT1-DOa/Gnrh1/Il6st/Bmp4/Cd80/Fgf10/Lgals9/Cd74/Gal/Vnn1/Mzb1/Lrrc32/RT1-Db1/Shh/Pla2g2d/Wnt3a/Mnda/Malt1/RT1-Ba/RT1-Bb/Ephb6/Tlr9/Tnfsf9/Rorc/Btla/Tnfsf13b/Tnfrsf13c/Gas6/Clec4g/Lgals3	38	BP
GO:0001910	regulation of leukocyte mediated cytotoxicity	11/1450	63/19509	0.00627791	0.0344551	0.0243164	F2rl1/Il23a/Ripk3/Ccl2/Tap2/PVR/Lgals9/Gfer/Klre1/Cadm1/Cxcl1	11	BP
GO:0043043	peptide biosynthetic process	73/1450	733/19509	0.00632488	0.0346829	0.0244771	LOC100360522/LOC100360573/LOC100362684/LOC100911372/LOC103693375/LOC103694404/Rbm3/Ggt1/Eif4ebp1/Rps20/Rplp1/Ppp1r15a/Eif2b3/Gapdh/Gspt1/Il6/Vars/Gclc/Mmp7/Gss/Npm1/Sars/Mrps34/Rars/Eif4a1/Eif5a/Krt17/Yars2/Aimp2/Eif3b/Pa2g4/Eprs/Eef1e1/Rpl17/Nars/Lars/Aars/Eif3a/Rps17/Rps6/Cars/Mrps18b/Enc1/Tars/Bdh2/Eif2s2/C1qbp/Gars/Tcea3/Mars/Farsb/Mrpl12/Eif6/Iars/Etf1/Yars/Eif1a/Eif3d/Rsl24d1/Eef1b2/Thbs1/R…	73	BP
GO:0052547	regulation of peptidase activity	45/1450	413/19509	0.0063484	0.0347818	0.0245469	Casp4/Timp1/Serpinb7/Il24/Wfdc18/Epha7/Il6/Myc/Serpine1/Serpina3n/Bax/Kng1/Tnfsf15/Timp3/Lgals9/F3/Serpinb10/Tfpi2/Kng1l1/Sox7/Serpinb6/Usp14/Lrp2/Perp/Wnt3a/Nle1/Anxa8/Spock3/Sfn/Mdm2/Bbc3/Wfdc21/Cd109/Col4a3/Thbs1/Plaur/Itih4/Gas6/Rps27l/PCOLCE2/Wfdc8/Birc3/Mmp9/Cdh1/Dpep1	45	BP
GO:0051090	regulation of sequence-specific DNA binding transcription factor activity	37/1450	325/19509	0.00635977	0.034814	0.0245696	Wnt2/Csrp3/Sphk1/Bdnf/Hmox1/Il6/Ripk3/Esr1/Tnfrsf8/Anxa3/Fosl1/Lgals9/Npm1/Ptgis/Lrp5/Brms1/Pprc1/Shh/Ifrd1/Eda2r/Wnt3a/Malt1/Sfrp5/Foxs1/Trim62/Tlr9/Lrp8/Traf3/Tnfrsf11a/Cytl1/Rab7b/Gas6/Hr/Cys1/Trib1/Bhlhe40/Ptch1	37	BP
GO:0045927	positive regulation of growth	30/1450	250/19509	0.00639124	0.0349561	0.0246699	Cdkl5/Nrg1/Acsl4/Wnt2/Cdh4/Acacb/Sphk1/Dnph1/Bdnf/Plcb1/Cxcl12/Fgfr2/Avpr1a/Tshr/Hbegf/Syt1/Krt17/Cacna2d2/Tnfrsf12a/Wnt3a/Sptbn4/Foxs1/Sfn/Sema7a/Taf9/Cxcl16/Ezr/Erbb4/Lpar3/Tgfb2	30	BP
GO:0050890	cognition	33/1450	282/19509	0.00641611	0.0350618	0.0247445	Hoxa1/Epm2a/Rcan2/Pde5a/Atp1a2/Bdnf/Plcb1/Prkcg/Atxn1/Ntrk2/Cnr1/Cntn2/Cyp7b1/Fosl1/Fosl2/Rcan1/Atp8a1/Adora1/Ptgs2/Pde1b/Adcy1/Slc1a4/Gpr155/Abl1/Foxo6/Ephb2/Ppp1r1b/Itga8/Foxp2/Il1rn/Bche/Asic1/Mdk	33	BP
GO:0051937	catecholamine transport	12/1450	72/19509	0.00647504	0.0353409	0.0249415	Adra2b/Cxcl12/Slc22a1/Ptger3/Cnr1/Pcp4/Adora2b/Slc22a3/C5/Ly6e/Rab3b/Smpd3	12	BP
GO:0009209	pyrimidine ribonucleoside triphosphate biosynthetic process	5/1450	17/19509	0.0065455	0.0353409	0.0249415	Nme1/Uck2/Ctps1/Nme2/Nme3	5	BP
GO:0015701	bicarbonate transport	5/1450	17/19509	0.0065455	0.0353409	0.0249415	Cftr/Ptger3/Slc4a5/Slc26a9/Slc4a11	5	BP
GO:0000470	maturation of LSU-rRNA	4/1450	11/19509	0.00656196	0.0353409	0.0249415	Pes1/Rpf2/Bop1/Wdr12	4	BP
GO:0006560	proline metabolic process	4/1450	11/19509	0.00656196	0.0353409	0.0249415	Pycr1/Prodh2/Iffo2/Aldh4a1	4	BP
GO:0007614	short-term memory	4/1450	11/19509	0.00656196	0.0353409	0.0249415	Rcan2/Pde5a/Rcan1/Mdk	4	BP
GO:0009083	branched-chain amino acid catabolic process	4/1450	11/19509	0.00656196	0.0353409	0.0249415	Ivd/Bcat1/Mccc2/Aldh6a1	4	BP
GO:0019755	one-carbon compound transport	4/1450	11/19509	0.00656196	0.0353409	0.0249415	Aqp5/Aqp4/Upk3a/Aqp3	4	BP
GO:0031620	regulation of fever generation	4/1450	11/19509	0.00656196	0.0353409	0.0249415	Ptger3/Cnr1/Ptgs2/Tnfrsf11a	4	BP
GO:0042135	neurotransmitter catabolic process	4/1450	11/19509	0.00656196	0.0353409	0.0249415	Maob/Aldh5a1/Bche/Prima1	4	BP
GO:0042635	positive regulation of hair cycle	4/1450	11/19509	0.00656196	0.0353409	0.0249415	Fst/Krt17/Gal/Tgfb2	4	BP
GO:0060137	maternal process involved in parturition	4/1450	11/19509	0.00656196	0.0353409	0.0249415	Cyp1a1/Ccl2/Ptger3/Arntl	4	BP
GO:0060363	cranial suture morphogenesis	4/1450	11/19509	0.00656196	0.0353409	0.0249415	Fgfr2/Bmp4/Insig1/Tgfb2	4	BP
GO:0060502	epithelial cell proliferation involved in lung morphogenesis	4/1450	11/19509	0.00656196	0.0353409	0.0249415	Wnt2/Fgfr2/Bmp4/Foxp2	4	BP
GO:0061081	positive regulation of myeloid leukocyte cytokine production involved in immune response	4/1450	11/19509	0.00656196	0.0353409	0.0249415	Spon2/Cd74/Sema7a/Nr4a3	4	BP
GO:2000010	positive regulation of protein localization to cell surface	4/1450	11/19509	0.00656196	0.0353409	0.0249415	Nrg1/Rangrf/Gpd1l/Erbb4	4	BP
GO:2001223	negative regulation of neuron migration	4/1450	11/19509	0.00656196	0.0353409	0.0249415	Nrg1/Gnrh1/Erbb4/Olfm1	4	BP
GO:0034764	positive regulation of transmembrane transport	16/1450	109/19509	0.00663456	0.0357016	0.025196	Kcnh2/Kcne2/Cftr/Serpine1/Ccl2/Rgn/Bmp4/Tesc/Gal/S100a1/Ank2/Edn3/Azin2/Cracr2a/Fxyd1/Lgals3	16	BP
GO:0010092	specification of organ identity	7/1450	31/19509	0.00666675	0.0357534	0.0252326	Wnt2/Wnt2b/Fgfr2/Fgfr4/Bmp4/Fgf10/Axin2	7	BP
GO:0030225	macrophage differentiation	7/1450	31/19509	0.00666675	0.0357534	0.0252326	Csf2/Cebpa/Itgam/Bmp4/Il34/Lif/Trib1	7	BP
GO:0033598	mammary gland epithelial cell proliferation	7/1450	31/19509	0.00666675	0.0357534	0.0252326	Mst1/Bax/Esr1/Areg/Btrc/Epha2/Zfp703	7	BP
GO:0035587	purinergic receptor signaling pathway	7/1450	31/19509	0.00666675	0.0357534	0.0252326	P2rx5/Cntn2/Adora1/Adora2b/P2ry2/Gpr87/Acpp	7	BP
GO:0007585	respiratory gaseous exchange	10/1450	55/19509	0.00671295	0.0359707	0.025386	Sftpb/Atp1a2/Sftpa1/Rab3a/Glra1/Adora1/Ndst1/Traf4/Sftpc/Apln	10	BP
GO:0007005	mitochondrion organization	59/1450	573/19509	0.00677987	0.0362986	0.0256174	LOC100361898/LOC100362814/Nrg1/Sqstm1/P2rx5/Timm9/Nme1/Gls2/Cebpa/Myc/Bmf/Sod2/Bax/Gclc/Bhlha15/Rab3a/Anxa5/Serpinb10/Mrps34/Yars2/Micall2/Ctsk/Snrpd1/Psmd8/Ier3/Slc22a3/Mllt11/Kcnk3/Dnlz/C1qbp/Slc4a5/Chchd6/Zfp593/Plod2/Mrpl12/Nsun7/Slc1a4/Itpkc/Wdr46/Chchd4/Sfn/Bbc3/Ulk1/C5/Ndufaf4/Rnase2/Itgax/Atg9b/Plaur/Timm23/Eif2s1/Erbb4/Lmna/Timm10/Tsfm/U2af1/Mmp9/Nme2/Timm8a1	59	BP
GO:0043009	chordate embryonic development	69/1450	689/19509	0.0068823	0.0367024	0.0259023	LOC100360205/Hoxa1/Wnt2/Dlk1/Csf2/Aldh1a2/Pcdh12/Hspg2/Dmbt1/Cebpa/Eno1/Gja1/Muc1/Myc/Cdkn1c/Tpm1/Fgfr2/Adm/Pdgfra/Bmp4/Fosl1/Krt8/Hnf1b/Prrx1/Cthrc1/Plxna2/Axin2/Etl4/Ifitm1/Shh/Gjb3/Gjb5/P2ry2/Eif2s2/Ndst1/Rarres2/Osr1/Mycn/Celsr1/Ooep/Wnt3a/Nle1/Gli2/Epb4.1l5/Tead2/Rgma/Sfrp5/Tet1/Map3k7/Spic/Tgif1/Bysl/Krt19/Ncor2/C5/Ly6e/Epha2/Maff/Irx5/Rspo3/Phgdh/Prmt1/Lif/Tgfb2/Cdh1/Slc34a2/Socs3/Ptch1/Pt…	69	BP
GO:1903825	organic acid transmembrane transport	15/1450	100/19509	0.00689834	0.0367024	0.0259023	Slc6a20/Slc7a10/Slc38a4/Slc38a5/Myc/Slc16a1/Slc7a1/Slc7a4/Slc1a4/Slc16a12/Slc7a11/Thbs1/Slc7a5/Slc16a5/Slc16a3	15	BP
GO:0002604	regulation of dendritic cell antigen processing and presentation	3/1450	6/19509	0.00690738	0.0367024	0.0259023	Cd74/Slc11a1/Thbs1	3	BP
GO:0039533	regulation of MDA-5 signaling pathway	3/1450	6/19509	0.00690738	0.0367024	0.0259023	Ddx60/C1qbp/Dhx58	3	BP
GO:0043305	negative regulation of mast cell degranulation	3/1450	6/19509	0.00690738	0.0367024	0.0259023	Il13ra2/Hmox1/Lgals9	3	BP
GO:0045988	negative regulation of striated muscle contraction	3/1450	6/19509	0.00690738	0.0367024	0.0259023	Pde5a/Atp1a2/Adora1	3	BP
GO:0060501	positive regulation of epithelial cell proliferation involved in lung morphogenesis	3/1450	6/19509	0.00690738	0.0367024	0.0259023	Wnt2/Fgfr2/Foxp2	3	BP
GO:0061046	regulation of branching involved in lung morphogenesis	3/1450	6/19509	0.00690738	0.0367024	0.0259023	Wnt2/Wnt2b/Bmp4	3	BP
GO:2000324	positive regulation of glucocorticoid receptor signaling pathway	3/1450	6/19509	0.00690738	0.0367024	0.0259023	Bdnf/Ntrk2/Lmo3	3	BP
GO:1902580	single-organism cellular localization	100/1450	1056/19509	0.00692449	0.0367624	0.0259447	LOC100361898/Nrg1/Dag1/Cdkn1a/Epb41l3/Prdx1/Lama5/Sphk1/Il13ra2/Timm9/Unc13d/Gls2/Ddc/Hmox1/Il6/Ccl2/Bax/Fgfr2/Pigr/Bmp4/Bhlha15/Dpysl2/Fgf10/Lgals9/Npm1/Pik3r1/Rab3a/Gckr/Syt1/Tac4/Rangrf/Rilp/Micall2/Tesc/Sdad1/Axin2/Gpr158/Cav3/Ctsk/Psmd8/Adora1/Adora2b/Pkp3/Krt18/Shh/Ptgs2/Arntl/Dnlz/Slc4a5/Rrs1/Apc2/Sytl5/Wnt3a/Eif6/Ipo5/Syt15/Sptbn4/Ipo7/Sfrp5/Wdr46/Nmd3/Chchd4/Slc11a1/Bbc3/Tlr9/Emp2/Rtp4/D…	100	BP
GO:1902305	regulation of sodium ion transmembrane transport	9/1450	47/19509	0.00700915	0.0369685	0.0260902	Fxyd3/Atp1a2/Bpifa1/Scn5a/Rangrf/Tesc/Cav3/Gpd1l/Fxyd1	9	BP
GO:0001759	organ induction	6/1450	24/19509	0.00700996	0.0369685	0.0260902	Wnt2/Wnt2b/Fgfr4/Bmp4/Fgf10/Wnt3a	6	BP
GO:0015669	gas transport	6/1450	24/19509	0.00700996	0.0369685	0.0260902	LOC100134871/Aqp5/Aqp4/Hbe1/Hbb-b1/Ngb	6	BP
GO:0042753	positive regulation of circadian rhythm	6/1450	24/19509	0.00700996	0.0369685	0.0260902	Ptger3/Nkx2-1/Arntl/Btrc/Rorc/Timeless	6	BP
GO:0045822	negative regulation of heart contraction	6/1450	24/19509	0.00700996	0.0369685	0.0260902	Pde5a/Atp1a2/Pik3r1/Adora1/Sptbn4/Pln	6	BP
GO:0071450	cellular response to oxygen radical	6/1450	24/19509	0.00700996	0.0369685	0.0260902	Prdx1/Nqo1/Sod2/Rgn/Fbln5/Adprhl2	6	BP
GO:0071451	cellular response to superoxide	6/1450	24/19509	0.00700996	0.0369685	0.0260902	Prdx1/Nqo1/Sod2/Rgn/Fbln5/Adprhl2	6	BP
GO:1901224	positive regulation of NIK/NF-kappaB signaling	6/1450	24/19509	0.00700996	0.0369685	0.0260902	Tnfsf15/Traf4/Malt1/Map3k7/Chi3l1/Smpd3	6	BP
GO:0015872	dopamine transport	8/1450	39/19509	0.00705209	0.0371598	0.0262251	Cxcl12/Slc22a1/Cnr1/Pcp4/Slc22a3/C5/Rab3b/Smpd3	8	BP
GO:0015698	inorganic anion transport	18/1450	129/19509	0.00706961	0.0372212	0.0262685	Cftr/Ros1/Glra1/Slc26a4/Clic3/Gabrr2/Gabra1/Slc26a9/Slc1a4/Clca5/Slc4a11/Slc11a1/Slc37a2/Slc13a4/Fxyd1/Nmur2/Slc34a2/Clic5	18	BP
GO:0001938	positive regulation of endothelial cell proliferation	11/1450	64/19509	0.00708434	0.0372678	0.0263013	Wnt2/Ccr3/Hspg2/Ccl2/Cxcl12/Kng1/Bmp4/F3/Ccl24/Arg1/Ccl11	11	BP
GO:0032649	regulation of interferon-gamma production	14/1450	91/19509	0.00710573	0.0373493	0.0263589	Il23a/Ripk3/Lgals9/RT1-Db1/C1qbp/Klre1/Isg15/Abl1/Slc11a1/Tlr9/Tnfsf9/Tnfrsf13c/Gas6/Bcl3	14	BP
GO:0006508	proteolysis	143/1450	1580/19509	0.00712787	0.0374346	0.0264191	LOC100360238/Sqstm1/Dag1/Casp4/Usp2/Timp1/Ggt1/Rhbdl1/Mmp12/Serpinb7/Tmprss2/Il24/Mmp13/Wfdc18/Ppp1r15a/Kcne2/Epha7/Gzmb/C1s/C2/Il6/Mst1/Myc/Mme/Serpine1/Trib3/Prkcg/Serpina3n/Bax/Kng1/Rgn/Fgfr4/Gclc/Tnfsf15/Mmp7/Cntn2/Timp3/Lgals9/Mmp11/Phex/Pik3r1/F3/Plau/Plat/Ctsl/Serpinb10/Tfpi2/Prss30/Psmd12/Kng1l1/Susd4/Corin/Sox7/Adam28/Aga/Serpinb6/Ctsk/Usp14/Lrp2/Tpsb2/Psmd8/Perp/Adamts17/Enc1/Shh/Uchl1/…	143	BP
GO:0045861	negative regulation of proteolysis	40/1450	361/19509	0.00737143	0.0386817	0.0272992	Timp1/Serpinb7/Il24/Wfdc18/Ppp1r15a/Il6/Serpine1/Prkcg/Serpina3n/Kng1/Timp3/Pik3r1/Plat/Serpinb10/Tfpi2/Kng1l1/Susd4/Serpinb6/Usp14/Lrp2/Shh/Nle1/Anxa8/Spock3/Sfn/Mdm2/Wfdc21/Chac1/Cd109/Taf9/Thbs1/Plaur/Itih4/Gas6/Fhit/Wfdc8/Birc3/Mmp9/Nell1/Dpep1	40	BP
GO:0050768	negative regulation of neurogenesis	29/1450	242/19509	0.00738338	0.0387124	0.0273208	Nrg1/Epha7/Dnm3/Bdnf/Mbp/Ngef/Ptger3/Gnrh1/Bmp4/Spp1/Cntn2/Atf5/Katna1/Ifrd1/Sema4f/Sema3a/Mycn/Wnt3a/Rgma/Ephb2/Ulk1/Notch3/Erbb4/Dusp10/Trpv4/Nr2f1/Dynlt1/Stmn2/Olfm1	29	BP
GO:0042742	defense response to bacterium	27/1450	221/19509	0.00740515	0.0387944	0.0273788	LOC103693375/LOC103694404/F2rl1/Il23a/Spon2/Ear11/Serpine1/Reg3b/Reg3g/Bpifa1/Adm/Lyz2/Anxa3/Mmp7/Lgals9/Slamf8/LOC290595/Isg15/Ssc5d/Muc5b/Gbp4/Slc11a1/Tlr9/Defb4/Hist1h2bk/Bcl3/Lyc2	27	BP
GO:0051171	regulation of nitrogen compound metabolic process	300/1450	3561/19509	0.00752953	0.0394135	0.0278156	Fam83g/Relb/Ikzf4/LOC100909712/Hoxa1/Nrg1/Gtpbp4/Wnt2/Rbm3/Aatf/Nfil3/Cdkn1a/Usp2/Dnajc2/Sec14l2/Pou2f3/Csf2/Eif4ebp1/F2rl1/Hmga1/Csrp3/Rplp1/Il23a/Sphk1/Dkc1/Zfp483/Ppp1r15a/Dusp5/Pde5a/Eif2b3/Nme1/Oas1a/Adcyap1r1/Adra2b/Bdnf/Cebpa/Dbp/Eno1/Fbp1/Fst/Gapdh/Gja1/Hmox1/Il6/Me1/Met/Muc1/Myc/Lmo1/Cdkn1c/Ripk3/Trib3/Rhox5/Plcb1/Mafk/Prkcg/Sod2/Vdr/Bax/Esr1/Ptger3/Vars/Fgfr2/Adm/Atxn1/Tnfrsf8/Rgn/Fgfr4…	300	BP
GO:0034767	positive regulation of ion transmembrane transport	15/1450	101/19509	0.00756018	0.0395413	0.0279058	Kcnh2/Kcne2/Cftr/Serpine1/Ccl2/Rgn/Bmp4/Tesc/Gal/S100a1/Ank2/Edn3/Cracr2a/Fxyd1/Lgals3	15	BP
GO:0048588	developmental cell growth	23/1450	180/19509	0.00759471	0.0396891	0.0280102	Cdkl5/Nrg1/Cdh4/Epha7/Bdnf/Cxcl12/Spp1/Dpysl2/Syt1/Gal/Cav3/Ifrd1/Sema4f/Sema3a/Tnfrsf12a/Wnt3a/Rgma/Abl1/Sema7a/Ulk1/Flrt3/Lpar3/Nrp2	23	BP
GO:0048546	digestive tract morphogenesis	10/1450	56/19509	0.00764122	0.0398992	0.0281585	Fgfr2/Pdgfra/Bmp4/Fgf10/Hnf1b/Shh/Gli2/Epb4.1l5/Sfrp5/Cfc1	10	BP
GO:2001233	regulation of apoptotic signaling pathway	41/1450	373/19509	0.00769035	0.0400935	0.0282956	Nrg1/Csf2/Erp29/Gstp1/Hmox1/Muc1/Myc/Bmf/Serpine1/Ripk3/Faim2/Cxcl12/Sod2/Bax/Mal/Gclc/Atf3/Fgf10/Lgals9/Cd74/G0s2/Eef1e1/Vnn1/Inhba/Ier3/Mllt11/Tp53inp1/Tnfrsf12a/Nle1/Siglec1/Map3k7/Noc2l/Bbc3/Creb3l1/Thbs1/Plaur/Lmna/Mmp9/Tgfb2/Lgals3/Ackr3	41	BP
GO:0016331	morphogenesis of embryonic epithelium	22/1450	170/19509	0.00769106	0.0400935	0.0282956	Wnt2/Wnt2b/Aldh1a2/Lama5/Fgfr2/Adm/Bmp4/Fgf10/Hnf1b/Aldh1a3/Cthrc1/Shh/Osr1/Celsr1/Gli2/Epb4.1l5/Tead2/Rgma/Sfrp5/Map3k7/Tgif1/Ptch1	22	BP
GO:0030073	insulin secretion	25/1450	201/19509	0.00779101	0.0405478	0.0286162	Hadh/Ptprn/Adra2b/Cftr/Gja1/Vsnl1/Ptger3/Slc16a1/Cnr1/Anxa1/Hnf1b/Lrp5/RT1-Db1/Arntl/Fam3b/Snx19/Ndufaf2/Blk/Mafa/Sybu/Syt7/Il1rn/Per2/Pfkm/Nnat	25	BP
GO:1901617	organic hydroxy compound biosynthetic process	25/1450	201/19509	0.00779101	0.0405478	0.0286162	Asah2/Sec14l2/Msmo1/Sphk1/Adcyap1r1/Cftr/Ddc/G6pd/Hdc/Pnmt/Vdr/Fgfr4/Cyp7b1/Isyna1/Hmgcs1/Baat/Cyp39a1/Cyp27a1/Sgms2/Lpcat1/Per2/Insig1/Tgfb2/Abcg1/Idi1	25	BP
GO:0034440	lipid oxidation	14/1450	92/19509	0.00782352	0.0406502	0.0286885	Hadh/Phyh/Acacb/Ehhadh/Adh7/Ivd/Cnr1/Bdh2/Acoxl/Pla2g7/Acad10/Nr4a3/Abcd2/Pdk4	14	BP
GO:0042475	odontogenesis of dentin-containing tooth	14/1450	92/19509	0.00782352	0.0406502	0.0286885	Tnc/Lama5/Fst/Bax/Adm/Pdgfra/Bmp4/Fgf10/Scn5a/Perp/Shh/Gli2/Slc24a4/Amtn	14	BP
GO:0019216	regulation of lipid metabolic process	33/1450	286/19509	0.00788774	0.0409235	0.0288813	Sec14l2/Acacb/Trib3/Vdr/Esr1/Rgn/Avpr1a/Fgfr4/Htr2c/Cnr1/Pdgfra/Thrsp/Anxa1/Pik3r1/Gal/Arv1/Adora1/Adora2b/Rarres2/Ccl21/Ldlr/Lpcat1/Angptl4/Rorc/Nr4a3/Erbb4/Insig1/Lsr/Golm1/Abcd2/Abcg1/Pdk4/Smpd3	33	BP
GO:0009163	nucleoside biosynthetic process	16/1450	111/19509	0.00789548	0.0409235	0.0288813	Ak6/Acacb/Nme1/Myc/Pkm/Ak3/Upp1/Pank1/Papss2/Prps1/Impdh2/Uck2/Ctps1/Qtrt1/Nme2/Nme3	16	BP
GO:0042455	ribonucleoside biosynthetic process	16/1450	111/19509	0.00789548	0.0409235	0.0288813	Ak6/Acacb/Nme1/Myc/Pkm/Ak3/Upp1/Pank1/Papss2/Prps1/Impdh2/Uck2/Ctps1/Qtrt1/Nme2/Nme3	16	BP
GO:0090304	nucleic acid metabolic process	340/1450	4079/19509	0.00791687	0.0410008	0.0289359	Fam83g/Relb/Snrpa1/Ikzf4/LOC100909712/LOC100911372/Nynrin/Hoxa1/Nrg1/Gtpbp4/Wnt2/Rbm3/Aatf/Nfil3/Cdkn1a/Usp2/Dnajc2/Sec14l2/Pou2f3/Csf2/F2rl1/Hmga1/Csrp3/Il23a/Sphk1/Dkc1/Zfp483/Ppp1r15a/Dusp5/Nme1/Ear11/Oas1a/Bdnf/Cebpa/Dbp/Eno1/Fst/Gja1/Hmox1/Il6/Met/Muc1/Myc/Lmo1/Cdkn1c/Ripk3/Trib3/Rhox5/Plcb1/Mafk/Prkcg/Sod2/Vdr/Bax/Esr1/Vars/Fgfr2/Atxn1/Tnfrsf8/Rgn/Fgfr4/Ncl/Pdgfra/Gclc/Anxa3/Bmp4/Bhlha15/Th…	340	BP
GO:0014909	smooth muscle cell migration	11/1450	65/19509	0.00796938	0.0412055	0.0290803	Myc/Serpine1/Il6st/F3/Plau/Plat/P2ry2/Sema6d/Pdgfd/Trib1/Apex1	11	BP
GO:0036473	cell death in response to oxidative stress	11/1450	65/19509	0.00796938	0.0412055	0.0290803	Met/Reg3b/Sod2/Hk3/Gfer/Pycr1/Vnn1/Abl1/Nr4a3/Atf4/Ngb	11	BP
GO:0010718	positive regulation of epithelial to mesenchymal transition	7/1450	32/19509	0.00799712	0.041248	0.0291103	Axin2/Bcl9l/Epb4.1l5/Glipr2/Zfp703/Tgfb2/Olfm1	7	BP
GO:0042088	T-helper 1 type immune response	7/1450	32/19509	0.00799712	0.041248	0.0291103	Relb/Il23a/RT1-Db1/RT1-Bb/Sema4a/Slc11a1/Bcl3	7	BP
GO:0043267	negative regulation of potassium ion transport	7/1450	32/19509	0.00799712	0.041248	0.0291103	Kcnh2/Kcne2/Ptger3/Cav3/Casq2/Stk39/Atf4	7	BP
GO:0050818	regulation of coagulation	13/1450	83/19509	0.00800567	0.0412585	0.0291177	F2rl1/Serpine1/Kng1/Ptger3/Pdgfra/Plau/Selp/Anxa5/Cd34/Dmtn/Procr/Thbs1/Anxa2	13	BP
GO:0032615	interleukin-12 production	9/1450	48/19509	0.00807119	0.041473	0.0292691	Il23a/G6pd/Plcb1/Lgals9/C1qbp/Tlr9/Tnfsf9/Thbs1/Tnfrsf9	9	BP
GO:0033627	cell adhesion mediated by integrin	9/1450	48/19509	0.00807119	0.041473	0.0292691	Muc1/Serpine1/Plau/Tesc/Ccl21/Itga11/Egfl6/Epha2/Tgfb2	9	BP
GO:0071549	cellular response to dexamethasone stimulus	9/1450	48/19509	0.00807119	0.041473	0.0292691	Il6/Serpine1/Pnmt/Ccl2/Srd5a1/Bmp4/Plat/Arg1/RT1-Bb	9	BP
GO:0002791	regulation of peptide secretion	26/1450	212/19509	0.00807346	0.041473	0.0292691	Hadh/Adra2b/Cftr/Gja1/Vsnl1/Ptger3/Slc16a1/Avpr1a/Htr2c/Cnr1/Cd74/Anxa5/Ffar2/Adora1/Lrp5/RT1-Db1/Arntl/Ndufaf2/Blk/Sybu/Apln/Syt7/Lif/Per2/Pfkm/Nnat	26	BP
GO:0002455	humoral immune response mediated by circulating immunoglobulin	8/1450	40/19509	0.0082537	0.042296	0.02985	C1s/Susd4/RT1-Db1/C1qbp/RT1-Bb/C5/Bcl3/Cfi	8	BP
GO:0048662	negative regulation of smooth muscle cell proliferation	8/1450	40/19509	0.0082537	0.042296	0.02985	Ndrg2/Hmox1/Esr1/Npr3/Pik3r1/Ogn/Ace2/Trib1	8	BP
GO:0050798	activated T cell proliferation	8/1450	40/19509	0.0082537	0.042296	0.02985	Il23a/Ripk3/Itgam/Lgals9/Lrrc32/Abl1/Ephb6/Tnfsf9	8	BP
GO:0048675	axon extension	15/1450	102/19509	0.00827172	0.04232	0.0298669	Cdkl5/Nrg1/Cdh4/Bdnf/Cxcl12/Dpysl2/Ifrd1/Sema4f/Sema3a/Tnfrsf12a/Wnt3a/Abl1/Sema7a/Ulk1/Nrp2	15	BP
GO:0070542	response to fatty acid	15/1450	102/19509	0.00827172	0.04232	0.0298669	Tnc/Nme1/Mbp/Gnrh1/Pik3r1/Ptgfr/Ffar2/Ptgs2/Ccl21/Ranbp1/E2f1/Insig1/Nme2/Scd2/Pdk4	15	BP
GO:0072073	kidney epithelium development	19/1450	141/19509	0.00834344	0.0426525	0.0301016	Wnt2b/Lama5/Epha7/Bdnf/Myc/Fgfr2/Sdc1/Bmp4/Hnf1b/Crlf1/Shh/Osr1/Cd34/Lif/Basp1/Timeless/Robo2/Klf15/Ptch1	19	BP
GO:0006091	generation of precursor metabolites and energy	34/1450	298/19509	0.0083641	0.0427236	0.0301518	LOC100363502/Epm2a/Pcdh12/Aldoc/Bdnf/Eno1/Fbp1/Gapdh/Ldha/Myc/Pgk1/Pygm/Sod2/Tpi1/Bax/Hk3/Avpr1a/Il6st/Cox8b/Pkm/Aldh5a1/Phlda2/Ier3/Slc25a23/Fastkd2/Chchd4/Tbrg4/Dhtkd1/Ndufaf2/Nr4a3/Mybbp1a/Gpd1/Per2/Pfkm	34	BP
GO:0032504	multicellular organism reproduction	79/1450	813/19509	0.00844306	0.0430922	0.0304119	Acsl4/Map2k6/Casp4/Ggt1/Gsr/Pcdh12/Hmga1/Mmp13/Pde5a/Dnm3/Adcyap1r1/Cftr/Cyp1a1/Fst/Hist1h1t/Inha/Mst1/Myc/Serpine1/Reg3b/Rhox5/Ccl2/Cxcl12/Vdr/Bax/Esr1/Ptger3/Rgn/Avpr1a/Ncl/Gnrh1/Cnr1/Gamt/Pdgfra/Bmp4/Mmp7/Ros1/Anxa1/Fosl1/Lgals9/Ptgis/Plau/Plat/Ctsl/Has1/Inhba/Arg1/Rps6/Shh/Ptgs2/P2ry2/Eif2s2/Arntl/Rad23b/Ace2/Rspo1/Ppp1r1b/Ncor2/Nsun2/Prmt7/Prdm9/E2f1/Slco4c1/Ddias/Stra8/Plaur/Bmp15/Ereg/Lmna…	79	BP
GO:0006833	water transport	5/1450	18/19509	0.00851673	0.0432592	0.0305298	Cftr/Aqp5/Aqp4/Upk3a/Aqp3	5	BP
GO:0010758	regulation of macrophage chemotaxis	5/1450	18/19509	0.00851673	0.0432592	0.0305298	Mst1/Ccl2/Rarres2/C5/Thbs1	5	BP
GO:0035313	wound healing, spreading of epidermal cells	5/1450	18/19509	0.00851673	0.0432592	0.0305298	Mmp12/Scnn1b/Scnn1g/Hbegf/Plet1	5	BP
GO:0043092	L-amino acid import	5/1450	18/19509	0.00851673	0.0432592	0.0305298	Slc7a1/Arg1/Slc7a4/Slc11a1/Per2	5	BP
GO:0071732	cellular response to nitric oxide	5/1450	18/19509	0.00851673	0.0432592	0.0305298	Sftpb/Sftpa1/Thbs1/Sftpc/Dpep1	5	BP
GO:2000482	regulation of interleukin-8 secretion	5/1450	18/19509	0.00851673	0.0432592	0.0305298	F2rl1/Anxa1/Lgals9/Ffar2/Ssc5d	5	BP
GO:2000112	regulation of cellular macromolecule biosynthetic process	269/1450	3173/19509	0.00855887	0.0434385	0.0306563	Fam83g/Relb/Ikzf4/LOC100909712/Hoxa1/Nrg1/Gtpbp4/Wnt2/Rbm3/Aatf/Nfil3/Cdkn1a/Usp2/Dnajc2/Sec14l2/Pou2f3/Csf2/Eif4ebp1/F2rl1/Hmga1/Csrp3/Rplp1/Il23a/Sphk1/Dkc1/Zfp483/Ppp1r15a/Dusp5/Eif2b3/Nme1/Bdnf/Cebpa/Dbp/Eno1/Fst/Gapdh/Gja1/Hmox1/Il6/Met/Muc1/Myc/Lmo1/Cdkn1c/Ripk3/Trib3/Rhox5/Plcb1/Mafk/Sod2/Vdr/Esr1/Vars/Fgfr2/Atxn1/Tnfrsf8/Rgn/Fgfr4/Ncl/Pdgfra/Gclc/Anxa3/Bmp4/Bhlha15/Thrsp/Atf3/Hbegf/Fgf10/…	269	BP
GO:1901659	glycosyl compound biosynthetic process	16/1450	112/19509	0.0085941	0.0435824	0.0307578	Ak6/Acacb/Nme1/Myc/Pkm/Ak3/Upp1/Pank1/Papss2/Prps1/Impdh2/Uck2/Ctps1/Qtrt1/Nme2/Nme3	16	BP
GO:0051098	regulation of binding	32/1450	277/19509	0.00863996	0.0437687	0.0308893	Nrg1/Gtpbp4/Nme1/Eno1/Hmox1/Myc/Trib3/Bax/Bmp4/Nes/Cthrc1/Grem2/Ruvbl2/Ckmt1b/Wnt3a/Traf4/Epb4.1l5/Abl1/Ephb6/Ptprf/Ccl9/Dot1l/E2f1/Plaur/Anxa2/Lif/Per2/Pln/Bcl3/Mmp9/S100a10/Ran	32	BP
GO:0036119	response to platelet-derived growth factor	6/1450	25/19509	0.00865438	0.0437687	0.0308893	Myc/Serpine1/Ccl2/Pdgfra/Has1/Pdgfd	6	BP
GO:0042554	superoxide anion generation	6/1450	25/19509	0.00865438	0.0437687	0.0308893	Aatf/F2rl1/Gstp1/Sod2/Pon3/Cxcl1	6	BP
[truncated: 6,943 more rows]

## Sheet: C_vs_A
ID	Description	GeneRatio	BgRatio	pvalue	p.adjust	qvalue	geneID	Count	Type
[truncated: 8,085 more rows]

[truncated: 1 more sheets: C_vs_B]
