# Supplementary material for: Combined signaling of NF-kappaB and IL-17 contributes to Mesenchymal stem cells-mediated protection for Paraquat-induced acute lung injury
Source: BMC Pulm Med. 2020 Jul 17;20:195. doi: 10.1186/s12890-020-01232-5 (PMC7367411; doi:10.1186/s12890-020-01232-5)
Supplement: Supplementary file 4 — Additional file 4. [file 12890_2020_1232_MOESM4_ESM.xlsx]

## Sheet: B_vs_A
ID	Description	GeneRatio	BgRatio	pvalue	p.adjust	qvalue	geneID	Count
rno01100	Metabolic pathways	161/765	1349/8379	9.28928e-05	0.00349509	0.00266456	Abo/Acacb/Acot1/Acot2/Acsbg1/Acsl4/Acss1/Adh7/Ak6/Akr1b8/Aldh1a2/Aldh1a3/Aldh3a1/Aldh4a1/Aldh5a1/Aldh6a1/Aldoc/Alg12/Alox12e/Alox5/Alpl/Aoc1/Aoc3/Aox1/Arg1/Asah2/Asns/Aspa/Atp6v1c2/Azin2/B4galnt1/Baat/Bcat1/Bdh2/Cdo1/Ces1d/Chdh/Chst9/Chsy3/Ckmt1b/Cndp1/Cox8b/Csad/Ctps1/Cyp1a1/Cyp27a1/Cyp2a3/Cyp2b1/Cyp2b2/Cyp2c23/Cyp2e1/Cyp2j3/Ddc/Dhrs9/Ehhadh/Eno1/Enpp3/Eprs/Fasn/Fbp1/G6pd/Gal3st1/Galnt18/Gamt/Ga…	161
rno05200	Pathways in cancer	64/765	538/8379	0.0153265	0.0981549	0.0748305	Abl1/Adcy1/Adcy3/Adcy9/Apc2/Axin2/Bax/Bbc3/Birc3/Bmp4/Cdh1/Cdkn1a/Cdkn2b/Cebpa/Col4a3/Col4a6/Cxcl12/E2f1/Esr1/Fgf10/Fgfr2/Fgfr4/Fzd8/Gadd45b/Gli2/Gstm3/Gstm7/Gstp1/Hhip/Hmox1/Il23a/Il6/Il6st/LOC100363502/Lama5/Lamc2/Lamc3/Lpar3/Lpar5/Lrp5/Mdm2/Met/Mmp9/Myc/Nfkb2/Notch3/Nqo1/Pdgfra/Pik3r1/Plcb1/Prkcg/Ptch1/Ptger3/Ptgs2/Rxrg/Shh/Slc2a1/Tgfb2/Traf3/Traf4/Txnrd1/Wnt2/Wnt2b/Wnt3a	64
rno05165	Human papillomavirus infection	43/765	350/8379	0.0262959	0.134154	0.102275	Apc2/Axin2/Bax/Cdkn1a/Col4a3/Col4a6/Col6a4/Col9a2/Creb3l1/Creb3l2/E2f1/Eif4ebp1/Fzd8/Hdac11/Ibsp/Isg15/Itga11/Itga8/Itga9/Itgb6/Itgb8/LOC100364062/Lama5/Lamc2/Lamc3/Magi1/Mdm2/Mx2/Notch3/Oasl/Pik3r1/Pkm/Ptgs2/RT1-T24-1/RT1-T24-3/Rbpjl/Spp1/Thbs1/Tnc/Traf3/Wnt2/Wnt2b/Wnt3a	43
rno04151	PI3K-Akt signaling pathway	41/765	346/8379	0.0484921	0.179116	0.136553	Atf4/Bdnf/Cd19/Cdkn1a/Col4a3/Col4a6/Col6a4/Col9a2/Creb3l1/Creb3l2/Eif4ebp1/Epha2/Fgf10/Fgfr2/Fgfr4/Ibsp/Il6/Itga11/Itga8/Itga9/Itgb6/Itgb8/LOC100911372/Lama5/Lamc2/Lamc3/Lpar3/Lpar5/Mdm2/Met/Myc/Ntrk2/Osmr/Pdgfd/Pdgfra/Pik3r1/Rps6/Sgk2/Spp1/Thbs1/Tnc	41
rno04060	Cytokine-cytokine receptor interaction	36/765	230/8379	0.000879594	0.0147088	0.0112135	Ackr3/Ccl11/Ccl12/Ccl17/Ccl2/Ccl20/Ccl21/Ccl24/Ccl7/Ccr3/Cntfr/Csf2/Ctf1/Cxcl12/Cxcl16/Cxcl2/Eda2r/Il17rb/Il1r2/Il23a/Il6/Il6st/Lif/Met/Osmr/Pdgfra/Tgfb2/Tnfrsf11a/Tnfrsf12a/Tnfrsf13c/Tnfrsf17/Tnfrsf8/Tnfrsf9/Tnfsf13b/Tnfsf15/Tnfsf9	36
rno05166	HTLV-I infection	35/765	294/8379	0.0611523	0.206818	0.157672	Adcy1/Adcy3/Adcy9/Apc2/Atf3/Atf4/Bax/Cdkn1a/Cdkn2b/Csf2/E2f1/Fosl1/Fzd8/Il1r2/Il6/Myc/Nfkb2/Pdgfra/Pik3r1/RT1-Ba/RT1-Bb/RT1-DOa/RT1-Db1/RT1-T24-1/RT1-T24-3/Ran/Ranbp1/Relb/Slc2a1/Tgfb2/Tnfrsf13c/Tp53inp1/Wnt2/Wnt2b/Wnt3a	35
rno04010	MAPK signaling pathway	31/765	299/8379	0.251636	0.480578	0.366378	Atf4/Bdnf/Cacna2d2/Cacnb4/Cd14/Dusp10/Dusp16/Dusp5/Dusp9/Epha2/Fgf10/Fgfr2/Fgfr4/Flnc/Gadd45b/Map2k6/Map3k7/Mapk13/Mapkapk3/Met/Myc/Nfkb2/Ntrk2/Pdgfd/Pdgfra/Pla2g4b/Pla2g4c/Prkcg/Ptprr/Relb/Tgfb2	31
rno05205	Proteoglycans in cancer	30/765	208/8379	0.00772377	0.0664245	0.0506401	Ank2/Cav3/Cdkn1a/Ctsl/Erbb4/Esr1/Ezr/Flnc/Fzd8/Hbegf/LOC100911372/Mapk13/Mdm2/Met/Mmp9/Myc/Pik3r1/Plau/Plaur/Prkcg/Ptch1/Rps6/Sdc1/Shh/Tgfb2/Thbs1/Timp3/Wnt2/Wnt2b/Wnt3a	30
rno05168	Herpes simplex infection	29/765	219/8379	0.0259643	0.134154	0.102275	Arntl/C1qbp/C5/Ccl12/Ccl2/Cd74/Eif2s1/Il6/Irf7/LOC100363502/Map3k7/Oas1a/Oas1b/Oas2/Oas3/Per2/Per3/Pou2f3/RT1-Ba/RT1-Bb/RT1-DOa/RT1-Db1/RT1-T24-1/RT1-T24-3/Socs3/Taf4b/Tap2/Tlr9/Traf3	29
rno04514	Cell adhesion molecules (CAMs)	28/765	176/8379	0.00248494	0.0307409	0.023436	Cadm1/Cd34/Cd80/Cdh1/Cdh4/Cldn11/Cldn4/Cldn7/Cntn1/Cntn2/Itga8/Itga9/Itgam/Itgb8/PVR/Ptprf/RT1-Ba/RT1-Bb/RT1-DOa/RT1-Db1/RT1-T24-1/RT1-T24-3/Sdc1/Sdc3/Sele/Selp/Siglec1/Vcan	28
rno05202	Transcriptional misregulation in cancer	27/765	184/8379	0.00891387	0.0706072	0.0538289	Bax/Birc3/Cd14/Cdkn1a/Cebpa/Csf2/Dot1l/Etv1/Gadd45b/Gzmb/Il1r2/Il6/Itgam/Mdm2/Met/Mmp9/Myc/Mycn/Nr4a3/Nupr1/Per2/Plat/Plau/Rxrg/Slc45a3/Ssx1/Tmprss2	27
rno04360	Axon guidance	26/765	178/8379	0.0107514	0.0809045	0.0616793	Abl1/Ablim2/Cxcl12/Dpysl2/Epha2/Epha7/Ephb2/Ephb6/Met/Ngef/Pik3r1/Plxna2/Ptch1/Rhod/Rnd1/Robo2/Sema3a/Sema3e/Sema4a/Sema4f/Sema4g/Sema6d/Sema7a/Shh/Srgap3/Unc5d	26
rno00230	Purine metabolism	26/765	181/8379	0.0132144	0.093875	0.0715676	Adcy1/Adcy3/Adcy9/Ak3/Ak6/Enpp3/Entpd3/Fhit/Impdh2/LOC100364062/Nme1/Nme2/Nme3/Nudt9/Papss2/Pde1a/Pde1b/Pde5a/Pde6h/Pkm/Polr1b/Polr1e/Polr3e/Polr3g/Prps1/Twistnb	26
rno04145	Phagosome	26/765	198/8379	0.0368552	0.154075	0.117463	Atp6v1c2/Cd14/Ctsl/Eea1/Fcgr3a/Itgam/LOC100909441/LOC100911825/Mrc2/Msr1/RT1-Ba/RT1-Bb/RT1-DOa/RT1-Db1/RT1-T24-1/RT1-T24-3/Rab7b/Rilp/Sftpa1/Tap2/Tfrc/Thbs1/Tuba1c/Tuba8/Tubb3/Tubb6	26
rno05206	MicroRNAs in cancer	26/765	271/8379	0.425035	0.652732	0.497624	Abl1/Apc2/Bmf/Ccng1/Cdkn1a/E2f1/Ezr/Gls2/Hmox1/Mdm2/Met/Mmp9/Myc/Notch3/Pdgfra/Plau/Prkcg/Ptgs2/Slc45a3/Slc7a1/Tgfb2/Thbs1/Timp3/Tnc/Tpm1/Wnt3a	26
rno04668	TNF signaling pathway	25/765	109/8379	1.15835e-05	0.00116221	0.000886036	Atf4/Bcl3/Birc3/Ccl12/Ccl2/Ccl20/Creb3l1/Creb3l2/Csf2/Cxcl1/Cxcl2/Cxcl3/Il6/Lif/Map2k6/Map3k7/Mapk13/Mmp9/Pgam5/Pik3r1/Ptgs2/Ripk3/Sele/Socs3/Traf3	25
rno01200	Carbon metabolism	25/765	127/8379	0.000169984	0.00505676	0.00385513	Acss1/Aldh6a1/Aldoc/Ehhadh/Eno1/Fbp1/G6pd/Gapdh/Gpt/Hk3/LOC100364062/LOC100911515/LOC500959/Me1/Pfkm/Pgd/Pgk1/Phgdh/Pkm/Prps1/Psph/Rgn/Shmt2/Taldo1/Tpi1	25
rno05152	Tuberculosis	25/765	185/8379	0.0296564	0.139478	0.106334	Bax/Cd14/Cd74/Ciita/Eea1/Fcgr3a/Hspa9/Il23a/Il6/Itgam/Itgax/LOC100363502/LOC100911825/Malt1/Mapk13/Mrc2/RT1-Ba/RT1-Bb/RT1-DOa/RT1-Db1/Sphk1/Tgfb2/Tlr1/Tlr9/Vdr	25
rno04510	Focal adhesion	25/765	203/8379	0.0748111	0.237826	0.181312	Actn1/Birc3/Cav3/Col4a3/Col4a6/Col6a4/Col9a2/Flnc/Ibsp/Itga11/Itga8/Itga9/Itgb6/Itgb8/Lama5/Lamc2/Lamc3/Met/Pdgfd/Pdgfra/Pik3r1/Prkcg/Spp1/Thbs1/Tnc	25
rno04015	Rap1 signaling pathway	25/765	217/8379	0.132665	0.343424	0.261817	Adcy1/Adcy3/Adcy9/Adora2b/Cdh1/Cnr1/Epha2/Fgf10/Fgfr2/Fgfr4/Fpr1/Gnao1/Itgam/Lpar3/Lpar5/Magi1/Map2k6/Mapk13/Met/Pdgfd/Pdgfra/Pik3r1/Plcb1/Prkcg/Thbs1	25
rno04020	Calcium signaling pathway	24/765	189/8379	0.0602464	0.206774	0.157638	Adcy1/Adcy3/Adcy9/Adora2b/Avpr1a/Cysltr2/Erbb4/Gna14/Grin2d/Htr2c/Itpka/Itpkc/P2rx5/Pde1a/Pde1b/Pdgfra/Plcb1/Pln/Prkcg/Ptger3/Ptgfr/Ryr3/Sphk1/Tbxa2r	24
rno05169	Epstein-Barr virus infection	24/765	229/8379	0.266951	0.492406	0.375396	Cd19/Cdkn1a/Entpd3/Map2k6/Map3k7/Mapk13/Mdm2/Myc/Ncor2/Nfkb2/Nfkbie/Pik3r1/Polr3e/Polr3g/Psmd11/Psmd12/Psmd7/Psmd8/RT1-T24-1/RT1-T24-3/Ran/Rbpjl/Relb/Traf3	24
rno03008	Ribosome biogenesis in eukaryotes	23/765	89/8379	3.05907e-06	0.00092078	0.000701976	Ak6/Dkc1/Eif6/Fbl/Gar1/Gnl3/Gtpbp4/Heatr1/Mdn1/Mphosph10/Nhp2/Nmd3/Nob1/Nop56/Nop58/Pwp2/Ran/Rcl1/Utp14a/Utp15/Utp18/Wdr3/Wdr43	23
rno04657	IL-17 signaling pathway	23/765	95/8379	1.00173e-05	0.00116221	0.000886036	Ccl11/Ccl12/Ccl17/Ccl2/Ccl20/Ccl7/Csf2/Cxcl1/Cxcl2/Cxcl3/Defb4/Fosl1/Il17rb/Il6/Map3k7/Mapk13/Mapk6/Mmp13/Mmp9/Muc5b/Ptgs2/Traf3/Traf4	23
rno05146	Amoebiasis	23/765	101/8379	2.91133e-05	0.00200051	0.00152513	Actn1/Adcy1/Arg1/Cd14/Col4a3/Col4a6/Csf2/Gna14/Il1r2/Il6/Itgam/Lama5/Lamc2/Lamc3/Mcpt8l2/Pik3r1/Plcb1/Prkcg/Rab7b/Serpinb10/Serpinb6/Serpinb6b/Tgfb2	23
rno04024	cAMP signaling pathway	23/765	196/8379	0.125586	0.338358	0.257954	Adcy1/Adcy3/Adcy9/Adcyap1r1/Adora1/Atp1a2/Atp1b4/Bdnf/Cftr/Cnga3/Creb3l1/Creb3l2/Ffar2/Fxyd1/Grin2d/Hhip/Pik3r1/Pln/Ppp1r1b/Ptch1/Ptger3/Tnni3/Tshr	23
rno05203	Viral carcinogenesis	23/765	230/8379	0.354002	0.582266	0.443903	Actn1/Atf4/Bax/Ccr3/Cdkn1a/Cdkn2b/Creb3l1/Creb3l2/Hdac11/Hist1h2bk/Il6st/Irf7/LOC100364062/Mdm2/Mrps18b/Nfkb2/Pik3r1/Pkm/RT1-T24-1/RT1-T24-3/Ranbp1/Rbpjl/Traf3	23
rno04080	Neuroactive ligand-receptor interaction	23/765	293/8379	0.808406	0.925472	0.705553	Adcyap1r1/Adora1/Adora2b/Adra2b/Avpr1a/Cnr1/Cysltr2/F2rl1/Fpr1/Gabra1/Gabrr2/Glra1/Grin2d/Htr2c/Lpar3/Mcpt8l2/Nmur2/P2rx5/P2ry2/Ptger3/Ptgfr/Tbxa2r/Tshr	23
rno04621	NOD-like receptor signaling pathway	22/765	166/8379	0.0475257	0.178815	0.136324	Antxr1/Birc3/Casp4/Ccl12/Ccl2/Cxcl1/Cxcl2/Cxcl3/Gbp4/Il6/Irf7/LOC103692848/LOC687532/Map3k7/Mapk13/Oas1a/Oas1b/Oas2/Oas3/Plcb1/Ripk3/Traf3	22
rno05164	Influenza A	22/765	171/8379	0.0621977	0.208017	0.158586	Ccl12/Ccl2/Ciita/Eif2s1/Il6/Irf7/LOC100363502/Map2k6/Mapk13/Mx2/Oas1a/Oas1b/Oas2/Oas3/Pik3r1/RT1-Ba/RT1-Bb/RT1-DOa/RT1-Db1/Socs3/Tmprss2/Tmprss4	22
rno05225	Hepatocellular carcinoma	22/765	179/8379	0.0917784	0.268207	0.204473	Apc2/Axin2/Bax/Cdkn1a/E2f1/Fzd8/Gadd45b/Gstm3/Gstm7/Gstp1/Hmox1/Lrp5/Met/Myc/Nqo1/Pik3r1/Prkcg/Tgfb2/Txnrd1/Wnt2/Wnt2b/Wnt3a	22
rno05414	Dilated cardiomyopathy (DCM)	21/765	91/8379	5.20976e-05	0.0022402	0.00170786	Actc1/Adcy1/Adcy3/Adcy9/Cacna2d2/Cacnb4/Dag1/Des/Itga11/Itga8/Itga9/Itgb6/Itgb8/Lmna/Mybpc3/Pln/Sgca/Tgfb2/Tnni3/Tnnt2/Tpm1	21
rno05418	Fluid shear stress and atherosclerosis	21/765	151/8379	0.0333056	0.14529	0.110765	Bmp4/Cav3/Ccl12/Ccl2/Ctsl/Gstm3/Gstm7/Gstp1/Hmox1/Il1r2/Map2k6/Map3k7/Mapk13/Mmp9/Nqo1/Pik3r1/Plat/Sdc1/Sele/Sqstm1/Trpv4	21
rno05226	Gastric cancer	21/765	155/8379	0.0425683	0.170841	0.130244	Apc2/Axin2/Bax/Cdh1/Cdkn1a/Cdkn2b/E2f1/Fgf10/Fgfr2/Fzd8/Gadd45b/Lrp5/Met/Myc/Pik3r1/Rxrg/Shh/Tgfb2/Wnt2/Wnt2b/Wnt3a	21
rno04062	Chemokine signaling pathway	21/765	177/8379	0.127766	0.340333	0.25946	Adcy1/Adcy3/Adcy9/Ccl11/Ccl12/Ccl17/Ccl2/Ccl20/Ccl21/Ccl24/Ccl6/Ccl7/Ccl9/Ccr3/Cxcl1/Cxcl12/Cxcl16/Cxcl2/Cxcl3/Pik3r1/Plcb1	21
rno05167	Kaposi's sarcoma-associated herpesvirus infection	21/765	213/8379	0.388659	0.606147	0.462109	Bax/Ccr3/Cdkn1a/Csf2/Cxcl1/Cxcl2/Cxcl3/E2f1/Il6/Il6st/Irf7/LOC100363502/Map2k6/Mapk13/Myc/Pik3r1/Ptgs2/RT1-T24-1/RT1-T24-3/Rcan1/Traf3	21
rno04261	Adrenergic signaling in cardiomyocytes	20/765	144/8379	0.0376013	0.155041	0.118199	Actc1/Adcy1/Adcy3/Adcy9/Atf4/Atp1a2/Atp1b4/Cacna2d2/Cacnb4/Creb3l1/Creb3l2/Mapk13/Myl4/Plcb1/Pln/Scn5a/Scn7a/Tnni3/Tnnt2/Tpm1	20
rno01230	Biosynthesis of amino acids	19/765	85/8379	0.00018378	0.00505676	0.00385513	Aldoc/Arg1/Bcat1/Eno1/Gapdh/Gpt/LOC100364062/LOC100911515/LOC500959/Pfkm/Pgk1/Phgdh/Pkm/Prps1/Psph/Pycr1/Shmt2/Taldo1/Tpi1	19
rno05222	Small cell lung cancer	19/765	95/8379	0.000813353	0.0144011	0.010979	Bax/Birc3/Cdkn1a/Cdkn2b/Col4a3/Col4a6/E2f1/Fhit/Gadd45b/LOC100363502/Lama5/Lamc2/Lamc3/Myc/Pik3r1/Ptgs2/Rxrg/Traf3/Traf4	19
rno04380	Osteoclast differentiation	19/765	129/8379	0.0246318	0.134154	0.102275	Ctsk/Fcgr3a/Fhl2/Fosl1/Fosl2/LOC100911825/Lilrb3/Lilrb4/Map2k6/Map3k7/Mapk13/Nfkb2/Oscar/Pik3r1/Relb/Socs3/Sqstm1/Tgfb2/Tnfrsf11a	19
rno04512	ECM-receptor interaction	18/765	85/8379	0.000543362	0.0116823	0.00890623	Col4a3/Col4a6/Col6a4/Col9a2/Dag1/Ibsp/Itga11/Itga8/Itga9/Itgb6/Itgb8/Lama5/Lamc2/Lamc3/Sdc1/Spp1/Thbs1/Tnc	18
rno05410	Hypertrophic cardiomyopathy (HCM)	18/765	86/8379	0.000629972	0.0118514	0.00903513	Actc1/Cacna2d2/Cacnb4/Dag1/Des/Il6/Itga11/Itga8/Itga9/Itgb6/Itgb8/Lmna/Mybpc3/Sgca/Tgfb2/Tnni3/Tnnt2/Tpm1	18
rno05323	Rheumatoid arthritis	18/765	92/8379	0.00144037	0.0206452	0.0157393	Atp6v1c2/Ccl12/Ccl2/Ccl20/Cd80/Csf2/Ctsk/Ctsl/Cxcl12/Il23a/Il6/RT1-Ba/RT1-Bb/RT1-DOa/RT1-Db1/Tgfb2/Tnfrsf11a/Tnfsf13b	18
rno04750	Inflammatory mediator regulation of TRP channels	18/765	114/8379	0.0147316	0.0963959	0.0734894	Adcy1/Adcy3/Adcy9/Alox12e/Asic1/Cyp2c23/Cyp2j3/F2rl1/Htr2c/Map2k6/Mapk13/P2ry2/Pik3r1/Pla2g4b/Pla2g4c/Plcb1/Prkcg/Trpv4	18
rno04310	Wnt signaling pathway	18/765	145/8379	0.110505	0.307981	0.234796	Apc2/Axin2/Btrc/Daam2/Fosl1/Fzd8/Gpc4/Lrp5/Map3k7/Mmp7/Myc/Plcb1/Prkcg/Sfrp5/Wif1/Wnt2/Wnt2b/Wnt3a	18
rno04921	Oxytocin signaling pathway	18/765	156/8379	0.178437	0.409996	0.312569	Adcy1/Adcy3/Adcy9/Cacna2d2/Cacnb4/Cdkn1a/Gnao1/Kcnj12/Kcnj3/Kcnj4/Kcnj5/Pla2g4b/Pla2g4c/Plcb1/Prkcg/Ptgs2/Rcan1/Ryr3	18
rno04218	Cellular senescence	18/765	189/8379	0.461894	0.684878	0.522131	Btrc/Cdkn1a/Cdkn2b/E2f1/Eif4ebp1/Gadd45b/Il6/Map2k6/Mapk13/Mdm2/Myc/Pik3r1/RT1-T24-1/RT1-T24-3/Serpine1/Sqstm1/Tgfb2/Trpv4	18
rno00010	Glycolysis / Gluconeogenesis	17/765	72/8379	0.000197118	0.00505676	0.00385513	Acss1/Adh7/Aldh1a3/Aldh3a1/Aldoc/Eno1/Fbp1/Gapdh/Hk3/LOC100364062/LOC100911515/LOC500959/Ldha/Pfkm/Pgk1/Pkm/Tpi1	17
rno04066	HIF-1 signaling pathway	17/765	107/8379	0.0164882	0.101285	0.0772165	Cdkn1a/Eif4ebp1/Eno1/Gapdh/Hk3/Hmox1/Il6/LOC100911372/Ldha/Pgk1/Pik3r1/Prkcg/Rps6/Serpine1/Slc2a1/Tfrc/Timp1	17
rno05145	Toxoplasmosis	17/765	118/8379	0.0389224	0.158319	0.120698	Alox5/Birc3/Ciita/Gnao1/LOC100363502/Lama5/Lamc2/Lamc3/Ldlr/Map2k6/Map3k7/Mapk13/RT1-Ba/RT1-Bb/RT1-DOa/RT1-Db1/Tgfb2	17
rno05224	Breast cancer	17/765	153/8379	0.231051	0.467117	0.356116	Apc2/Axin2/Bax/Cdkn1a/E2f1/Esr1/Fgf10/Fzd8/Gadd45b/Lrp5/Myc/Nfkb2/Notch3/Pik3r1/Wnt2/Wnt2b/Wnt3a	17
rno04810	Regulation of actin cytoskeleton	17/765	219/8379	0.794333	0.923144	0.703778	Actn1/Apc2/Cd14/Ezr/Fgf10/Fgfr2/Fgfr4/Itga11/Itga8/Itga9/Itgam/Itgax/Itgb6/Itgb8/Pdgfd/Pdgfra/Pik3r1	17
rno04014	Ras signaling pathway	17/765	242/8379	0.901221	0.986427	0.752023	Abl1/Bdnf/Epha2/Fgf10/Fgfr2/Fgfr4/Met/Ntrk2/Pdgfd/Pdgfra/Pik3r1/Pla2g16/Pla2g2a/Pla2g2d/Pla2g4b/Pla2g4c/Prkcg	17
rno04976	Bile secretion	16/765	72/8379	0.00062349	0.0118514	0.00903513	Abcb4/Abcc3/Adcy1/Adcy3/Adcy9/Aqp4/Atp1a2/Atp1b4/Baat/Cftr/Ldlr/Slc22a1/Slc2a1/Slc4a5/Slc5a1/Slco1a5	16
rno00590	Arachidonic acid metabolism	16/765	83/8379	0.00303363	0.0351201	0.0267745	Alox12e/Alox5/Cyp2b1/Cyp2b2/Cyp2c23/Cyp2e1/Cyp2j3/Ggt1/Ltc4s/Pla2g16/Pla2g2a/Pla2g2d/Pla2g4b/Pla2g4c/Ptgis/Ptgs2	16
rno04064	NF-kappa B signaling pathway	16/765	97/8379	0.0140345	0.093875	0.0715676	Birc3/Ccl21/Cd14/Cxcl12/Cxcl2/Gadd45b/Malt1/Map3k7/Nfkb2/Plau/Ptgs2/Relb/Tnfrsf11a/Tnfrsf13c/Tnfsf13b/Traf3	16
rno05215	Prostate cancer	16/765	97/8379	0.0140345	0.093875	0.0715676	Atf4/Cdkn1a/Creb3l1/Creb3l2/E2f1/Fgfr2/Gstp1/Il1r2/Mdm2/Mmp9/Pdgfd/Pdgfra/Pik3r1/Plat/Plau/Tmprss2	16
rno04919	Thyroid hormone signaling pathway	16/765	118/8379	0.0697757	0.228288	0.17404	Atp1a2/Atp1b4/Bmp4/Esr1/Mdm2/Myc/Notch3/Pik3r1/Plcb1/Pln/Prkcg/Rcan1/Rcan2/Rxrg/Slc16a2/Slc2a1	16
rno04726	Serotonergic synapse	16/765	126/8379	0.10964	0.307981	0.234796	Alox12e/Alox5/Cyp2c23/Cyp2d1/Cyp2j3/Ddc/Gnao1/Htr2c/Kcnj3/Kcnj5/Maob/Pla2g4b/Pla2g4c/Plcb1/Prkcg/Ptgs2	16
rno04550	Signaling pathways regulating pluripotency of stem cells	16/765	140/8379	0.206449	0.437613	0.333624	Apc2/Axin2/Bmp4/Dusp9/Fgfr2/Fgfr4/Fzd8/Il6st/Inhba/Lif/Mapk13/Myc/Pik3r1/Wnt2/Wnt2b/Wnt3a	16
rno04371	Apelin signaling pathway	16/765	141/8379	0.214564	0.448499	0.341923	Adcy1/Adcy3/Adcy9/Apln/Cdh1/LOC100911372/Mef2b/Myl4/Notch3/Plat/Plcb1/Rps6/Ryr3/Serpine1/Sphk1/Spp1	16
rno04630	Jak-STAT signaling pathway	16/765	155/8379	0.340543	0.566292	0.431724	Aox1/Cdkn1a/Cntfr/Csf2/Ctf1/Il13ra2/Il23a/Il24/Il6/Il6st/Lif/Myc/Osmr/Pdgfra/Pik3r1/Socs3	16
rno04390	Hippo signaling pathway	16/765	157/8379	0.3599	0.587248	0.447701	Apc2/Areg/Axin2/Bbc3/Bmp4/Btrc/Cdh1/Fzd8/Gli2/Myc/Serpine1/Tead2/Tgfb2/Wnt2/Wnt2b/Wnt3a	16
rno03013	RNA transport	16/765	168/8379	0.468408	0.691132	0.526899	Eif2b3/Eif2s1/Eif2s2/Eif3a/Eif3b/Eif3d/Eif4a1/Eif4ebp1/Eif5/Nmd3/Nup43/Pabpc4/Pabpc4l/RGD1562451/Ran/Thoc6	16
rno03010	Ribosome	16/765	179/8379	0.574508	0.78425	0.597889	LOC100360508/LOC100360522/LOC100362684/LOC100911372/LOC103693375/LOC103694404/Mrpl12/Rpl17/Rplp1/Rps10l1/Rps17/Rps2/Rps20/Rps27l/Rps6/Rsl24d1	16
rno00330	Arginine and proline metabolism	15/765	52/8379	3.98772e-05	0.00200051	0.00152513	Aldh4a1/Aoc1/Arg1/Azin2/Ckmt1b/Cndp1/Gamt/Hoga1/LOC100912604/Maob/Odc1/Prodh2/Pycr1/Sat1/Sat2	15
rno05230	Central carbon metabolism in cancer	15/765	63/8379	0.000419624	0.00971591	0.00740713	Fgfr2/G6pd/Gls2/Hk3/LOC100364062/Ldha/Met/Myc/Pdgfra/Pfkm/Pik3r1/Pkm/Slc16a3/Slc2a1/Slc7a5	15
rno00970	Aminoacyl-tRNA biosynthesis	15/765	69/8379	0.00116158	0.0184019	0.014029	Aars/Cars/Eprs/Farsb/Gars/Iars/Lars/Mars/Nars/Rars/Sars/Tars/Vars/Yars/Yars2	15
rno04610	Complement and coagulation cascades	15/765	83/8379	0.00751536	0.0664245	0.0506401	C1s/C2/C5/Cfi/F3/F5/Itgam/Itgax/Kng1/Kng1l1/Plat/Plau/Plaur/Procr/Serpine1	15
rno05160	Hepatitis C	15/765	128/8379	0.189079	0.427074	0.325589	Cdkn1a/Cldn11/Cldn4/Cldn7/Eif2s1/Irf7/Ldlr/Mapk13/Oas1a/Oas1b/Oas2/Oas3/Pik3r1/Socs3/Traf3	15
rno04210	Apoptosis	15/765	141/8379	0.305248	0.538732	0.410713	Atf4/Bax/Bbc3/Birc3/Ctsk/Ctsl/Eif2s1/Gadd45b/Gzmb/LOC100363502/LOC100909441/Lmna/Pik3r1/Tuba1c/Tuba8	15
rno04072	Phospholipase D signaling pathway	15/765	149/8379	0.385016	0.603593	0.460162	Adcy1/Adcy3/Adcy9/Avpr1a/Dnm3/Lpar3/Lpar5/Pdgfd/Pdgfra/Pik3r1/Pla2g4b/Pla2g4c/Plcb1/Ptgfr/Sphk1	15
rno04022	cGMP-PKG signaling pathway	15/765	167/8379	0.566719	0.782827	0.596805	Adcy1/Adcy3/Adcy9/Adora1/Adra2b/Atf4/Atp1a2/Atp1b4/Creb3l1/Creb3l2/Kcnmb2/Mef2b/Pde5a/Plcb1/Pln	15
rno04530	Tight junction	15/765	170/8379	0.595376	0.786146	0.599335	Actn1/Amotl2/Cftr/Cldn11/Cldn4/Cldn7/Epb41l4b/Ezr/LOC100909441/Magi1/Marveld3/Micall2/Tjp2/Tuba1c/Tuba8	15
rno04978	Mineral absorption	14/765	46/8379	3.71431e-05	0.00200051	0.00152513	Atp1a2/Atp1b4/Cybrd1/Ftl1/Hmox1/LOC100360087/Mt2A/S100g/Slc26a9/Slc34a2/Slc5a1/Steap1/Trpm6/Vdr	14
rno05217	Basal cell carcinoma	14/765	63/8379	0.00134049	0.0201744	0.0153804	Apc2/Axin2/Bax/Bmp4/Cdkn1a/Fzd8/Gadd45b/Gli2/Hhip/Ptch1/Shh/Wnt2/Wnt2b/Wnt3a	14
rno04918	Thyroid hormone synthesis	14/765	72/8379	0.0049683	0.0498486	0.0380032	Adcy1/Adcy3/Adcy9/Atf4/Atp1a2/Atp1b4/Creb3l1/Creb3l2/Gsr/Lrp2/Plcb1/Prkcg/Slc26a4/Tshr	14
rno04911	Insulin secretion	14/765	86/8379	0.0230587	0.133399	0.101699	Adcy1/Adcy3/Adcy9/Adcyap1r1/Atf4/Atp1a2/Atp1b4/Creb3l1/Creb3l2/Kcnmb2/Plcb1/Prkcg/Rab3a/Slc2a1	14
rno04540	Gap junction	14/765	88/8379	0.0276192	0.136285	0.1039	Adcy1/Adcy3/Adcy9/Gja1/Htr2c/LOC100909441/Pdgfd/Pdgfra/Plcb1/Prkcg/Tuba1c/Tuba8/Tubb3/Tubb6	14
rno04974	Protein digestion and absorption	14/765	94/8379	0.0452568	0.172945	0.131848	Ace2/Atp1a2/Atp1b4/Col15a1/Col17a1/Col4a3/Col4a6/Col5a3/Col6a4/Col9a2/Cpa2/Kcnj13/Mme/Slc3a2	14
rno05204	Chemical carcinogenesis	14/765	94/8379	0.0452568	0.172945	0.131848	Adh7/Aldh1a3/Aldh3a1/Cyp1a1/Cyp2b1/Cyp2b2/Cyp2c23/Cyp2e1/Gstm3/Gstm7/Gstp1/Ptgs2/Sult1a1/Ugt1a7c	14
rno04915	Estrogen signaling pathway	14/765	95/8379	0.0488246	0.179116	0.136553	Adcy1/Adcy3/Adcy9/Atf4/Creb3l1/Creb3l2/Esr1/Gnao1/Hbegf/Kcnj3/Kcnj5/Mmp9/Pik3r1/Plcb1	14
rno04640	Hematopoietic cell lineage	14/765	97/8379	0.0565365	0.197878	0.150856	Cd14/Cd19/Cd34/Cd7/Csf2/Il1r2/Il6/Itgam/Mme/RT1-Ba/RT1-Bb/RT1-DOa/RT1-Db1/Tfrc	14
rno04713	Circadian entrainment	14/765	99/8379	0.0650396	0.215131	0.16401	Adcy1/Adcy3/Adcy9/Adcyap1r1/Gnao1/Grin2d/Kcnj3/Kcnj5/Per2/Per3/Plcb1/Prkcg/Rasd1/Ryr3	14
rno04152	AMPK signaling pathway	14/765	127/8379	0.268288	0.492406	0.375396	Acacb/Cftr/Creb3l1/Creb3l2/Eif4ebp1/Fasn/Fbp1/Map3k7/Pfkfb1/Pfkm/Pik3r1/Scd2/Slc2a4/Ulk1	14
rno05322	Systemic lupus erythematosus	14/765	127/8379	0.268288	0.492406	0.375396	Actn1/C1s/C2/C5/Cd80/Fcgr3a/H2afj/Hist1h2bk/Mcpt8l2/RT1-Ba/RT1-Bb/RT1-DOa/RT1-Db1/Snrpd1	14
rno04926	Relaxin signaling pathway	14/765	132/8379	0.317991	0.545318	0.415735	Adcy1/Adcy3/Adcy9/Atf4/Col4a3/Col4a6/Creb3l1/Creb3l2/Gnao1/Mapk13/Mmp13/Mmp9/Pik3r1/Plcb1	14
rno04068	FoxO signaling pathway	14/765	134/8379	0.33851	0.566065	0.431551	Cdkn1a/Cdkn2b/Foxo6/Gadd45b/Homer2/Il6/Mapk13/Mdm2/Pik3r1/Prmt1/Sgk2/Slc2a4/Sod2/Tgfb2	14
rno05161	Hepatitis B	14/765	138/8379	0.380297	0.602471	0.459306	Atf4/Bax/Cdkn1a/Creb3l1/Creb3l2/E2f1/Il6/Irf7/LOC100363502/Mmp9/Myc/Pik3r1/Prkcg/Tgfb2	14
rno04723	Retrograde endocannabinoid signaling	14/765	155/8379	0.558428	0.782827	0.596805	Adcy1/Adcy3/Adcy9/Cnr1/Gabra1/Gabrr2/Gnao1/Kcnj3/Kcnj5/Mapk13/Ndufa10l1/Plcb1/Prkcg/Ptgs2	14
rno04150	mTOR signaling pathway	14/765	157/8379	0.578417	0.78425	0.597889	Atp6v1c2/Eif4ebp1/Fzd8/LOC100911372/Lrp5/Pik3r1/Prkcg/Rps6/Slc3a2/Slc7a5/Ulk1/Wnt2/Wnt2b/Wnt3a	14
rno05034	Alcoholism	14/765	175/8379	0.737918	0.87603	0.66786	Adora2b/Atf4/Bdnf/Creb3l1/Creb3l2/Ddc/Gnao1/Grin2d/H2afj/Hdac11/Hist1h2bk/Maob/Ntrk2/Ppp1r1b	14
rno05150	Staphylococcus aureus infection	13/765	57/8379	0.00153264	0.0209693	0.0159864	C1s/C2/C5/Cfi/Fcgr3a/Fpr1/Itgam/LOC100911825/RT1-Ba/RT1-Bb/RT1-DOa/RT1-Db1/Selp	13
rno01521	EGFR tyrosine kinase inhibitor resistance	13/765	80/8379	0.0282785	0.137217	0.10461	Bax/Eif4ebp1/Fgfr2/Gas6/Il6/LOC100911372/Met/Nrg1/Pdgfd/Pdgfra/Pik3r1/Prkcg/Rps6	13
rno01522	Endocrine resistance	13/765	93/8379	0.0791281	0.243036	0.185284	Adcy1/Adcy3/Adcy9/Bax/Cdkn1a/E2f1/Esr1/Hbegf/Mapk13/Mdm2/Mmp9/Notch3/Pik3r1	13
rno04620	Toll-like receptor signaling pathway	13/765	95/8379	0.0902303	0.266268	0.202995	Cd14/Cd80/Ctsk/Il6/Irf7/Map2k6/Map3k7/Mapk13/Pik3r1/Spp1/Tlr1/Tlr9/Traf3	13
rno04925	Aldosterone synthesis and secretion	13/765	98/8379	0.108611	0.307981	0.234796	Adcy1/Adcy3/Adcy9/Atf4/Atp1a2/Atp1b4/Creb3l1/Creb3l2/Kcnj5/Kcnk3/Ldlr/Plcb1/Prkcg	13
rno04933	AGE-RAGE signaling pathway in diabetic complications	13/765	102/8379	0.136315	0.344797	0.262863	Bax/Ccl12/Ccl2/Col4a3/Col4a6/F3/Il6/Mapk13/Pik3r1/Plcb1/Sele/Serpine1/Tgfb2	13
rno04922	Glucagon signaling pathway	13/765	103/8379	0.143799	0.357715	0.272712	Acacb/Atf4/Creb3l1/Creb3l2/Fbp1/LOC100364062/Ldha/Pfkfb1/Pkm/Plcb1/Prmt1/Pygm/Slc2a1	13
rno00240	Pyrimidine metabolism	13/765	104/8379	0.1515	0.368637	0.281039	Ctps1/Enpp3/Entpd3/Nme1/Nme2/Nme3/Polr1b/Polr1e/Polr3e/Polr3g/Twistnb/Uck2/Upp1	13
rno04725	Cholinergic synapse	13/765	114/8379	0.239406	0.474086	0.361429	Adcy1/Adcy3/Adcy9/Atf4/Creb3l1/Creb3l2/Gnao1/Kcnj12/Kcnj3/Kcnj4/Pik3r1/Plcb1/Prkcg	13
rno04270	Vascular smooth muscle contraction	13/765	124/8379	0.342409	0.566292	0.431724	Actg2/Adcy1/Adcy3/Adcy9/Adora2b/Avpr1a/Kcnmb2/Pla2g2a/Pla2g2d/Pla2g4b/Pla2g4c/Plcb1/Prkcg	13
rno04728	Dopaminergic synapse	13/765	133/8379	0.44113	0.668348	0.509529	Arntl/Atf4/Creb3l1/Creb3l2/Ddc/Gnao1/Kcnj3/Kcnj5/Maob/Mapk13/Plcb1/Ppp1r1b/Prkcg	13
rno04217	Necroptosis	13/765	161/8379	0.720428	0.871154	0.664143	Bax/Birc3/Chmp4c/Ftl1/H2afj/LOC100360087/LOC100360977/Pgam5/Pla2g4b/Pla2g4c/Pygm/Ripk3/Sqstm1	13
rno04144	Endocytosis	13/765	275/8379	0.998182	1	0.762371	Cav3/Chmp4c/Dnm3/Eea1/Fgfr2/Fgfr4/Ldlr/Mdm2/Pdgfra/RT1-T24-1/RT1-T24-3/Sh3glb2/Tfrc	13
rno04216	Ferroptosis	12/765	41/8379	0.000201598	0.00505676	0.00385513	Acsl4/Ftl1/Gclc/Gss/Hmox1/LOC100360087/Sat1/Sat2/Slc39a14/Slc3a2/Slc7a11/Tfrc	12
rno04913	Ovarian steroidogenesis	12/765	56/8379	0.00398829	0.0428741	0.032686	Acot2/Adcy1/Adcy3/Adcy9/Alox5/Bmp15/Cyp1a1/Cyp2j3/Ldlr/Pla2g4b/Pla2g4c/Ptgs2	12
rno05144	Malaria	12/765	60/8379	0.00713546	0.0664245	0.0506401	Ccl12/Ccl2/Hbb-b1/Il6/LOC100134871/Met/Sdc1/Sele/Selp/Tgfb2/Thbs1/Tlr9	12
rno04115	p53 signaling pathway	12/765	70/8379	0.0234888	0.133399	0.101699	Bax/Bbc3/Ccng1/Cdkn1a/Gadd45b/Gtse1/LOC100363502/Mdm2/Perp/Serpine1/Sfn/Thbs1	12
rno00982	Drug metabolism - cytochrome P450	12/765	72/8379	0.0287198	0.137217	0.10461	Adh7/Aldh1a3/Aldh3a1/Aox1/Cyp2e1/Fmo2/Fmo3/Gstm3/Gstm7/Gstp1/Maob/Ugt1a7c	12
rno05412	Arrhythmogenic right ventricular cardiomyopathy (ARVC)	12/765	73/8379	0.03163	0.143663	0.109524	Cacna2d2/Cacnb4/Dag1/Des/Gja1/Itga11/Itga8/Itga9/Itgb6/Itgb8/Lmna/Sgca	12
rno00562	Inositol phosphate metabolism	12/765	77/8379	0.0453908	0.172945	0.131848	Aldh6a1/Isyna1/Itpka/Itpkc/LOC100911515/LOC500959/Pi4k2b/Pik3c2g/Plcb1/Plch1/Plch2/Tpi1	12
rno04970	Salivary secretion	12/765	78/8379	0.0493908	0.179116	0.136553	Adcy1/Adcy3/Adcy9/Aqp5/Atp1a2/Atp1b4/Dmbt1/Lyz2/Muc5b/Plcb1/Prkcg/Ryr3	12
rno04012	ErbB signaling pathway	12/765	89/8379	0.109547	0.307981	0.234796	Abl1/Areg/Btc/Cdkn1a/Eif4ebp1/Erbb4/Ereg/Hbegf/Myc/Nrg1/Pik3r1/Prkcg	12
rno05032	Morphine addiction	12/765	93/8379	0.138947	0.348526	0.265706	Adcy1/Adcy3/Adcy9/Adora1/Gabra1/Gabrr2/Gnao1/Kcnj3/Kcnj5/Pde1a/Pde1b/Prkcg	12
rno04972	Pancreatic secretion	12/765	99/8379	0.190126	0.427074	0.325589	Adcy1/Adcy3/Adcy9/Atp1a2/Atp1b4/Cftr/Clca5/Cpa2/Pla2g2a/Pla2g2d/Plcb1/Prkcg	12
rno04916	Melanogenesis	12/765	100/8379	0.199414	0.43109	0.328651	Adcy1/Adcy3/Adcy9/Creb3l1/Creb3l2/Fzd8/Gnao1/Plcb1/Prkcg/Wnt2/Wnt2b/Wnt3a	12
rno05142	Chagas disease (American trypanosomiasis)	12/765	106/8379	0.259036	0.487312	0.371513	Adcy1/Ccl12/Ccl2/Gna14/Gnao1/Il6/Mapk13/Pik3r1/Plcb1/Serpine1/Tgfb2/Tlr9	12
rno04931	Insulin resistance	12/765	109/8379	0.290957	0.52442	0.399803	Acacb/Creb3l1/Creb3l2/Gfpt2/Il6/Pik3r1/Ptprf/Pygm/Slc2a1/Slc2a4/Socs3/Trib3	12
rno04724	Glutamatergic synapse	12/765	116/8379	0.369099	0.594111	0.452933	Adcy1/Adcy3/Adcy9/Gls2/Gnao1/Grin2d/Homer2/Kcnj3/Pla2g4b/Pla2g4c/Plcb1/Prkcg	12
rno05162	Measles	12/765	136/8379	0.593908	0.786146	0.599335	Bbc3/Eif2s1/Il6/Irf7/Map3k7/Mx2/Oas1a/Oas1b/Oas2/Oas3/Pik3r1/Tlr9	12
rno04910	Insulin signaling pathway	12/765	139/8379	0.624869	0.803784	0.612782	Acacb/Eif4ebp1/Fasn/Fbp1/Hk3/LOC100911372/Pik3r1/Ptprf/Pygm/Rps6/Slc2a4/Socs3	12
rno04672	Intestinal immune network for IgA production	11/765	49/8379	0.00394042	0.0428741	0.032686	Cd80/Cxcl12/Il6/Pigr/RT1-Ba/RT1-Bb/RT1-DOa/RT1-Db1/Tnfrsf13c/Tnfrsf17/Tnfsf13b	11
rno00480	Glutathione metabolism	11/765	65/8379	0.031978	0.143663	0.109524	G6pd/Gclc/Ggt1/Gsr/Gss/Gstm3/Gstm7/Gstp1/LOC100912604/Odc1/Pgd	11
rno04971	Gastric acid secretion	11/765	75/8379	0.0771315	0.239346	0.182471	Adcy1/Adcy3/Adcy9/Atp1a2/Atp1b4/Cftr/Ezr/Kcne2/Kcnj15/Plcb1/Prkcg	11
rno05140	Leishmaniasis	11/765	75/8379	0.0771315	0.239346	0.182471	Fcgr3a/Itgam/LOC100911825/Map3k7/Mapk13/Ptgs2/RT1-Ba/RT1-Bb/RT1-DOa/RT1-Db1/Tgfb2	11
rno05218	Melanoma	11/765	76/8379	0.083141	0.252782	0.192714	Bax/Cdh1/Cdkn1a/E2f1/Fgf10/Gadd45b/Mdm2/Met/Pdgfd/Pdgfra/Pik3r1	11
rno00830	Retinol metabolism	11/765	85/8379	0.149792	0.368637	0.281039	Adh7/Aldh1a2/Aox1/Cyp1a1/Cyp2a3/Cyp2b1/Cyp2b2/Cyp2c23/Dhrs9/Retsat/Ugt1a7c	11
rno04211	Longevity regulating pathway	11/765	89/8379	0.186275	0.424763	0.323827	Adcy1/Adcy3/Adcy9/Atf4/Bax/Creb3l1/Creb3l2/Eif4ebp1/Pik3r1/Sod2/Ulk1	11
rno04912	GnRH signaling pathway	11/765	93/8379	0.226406	0.466769	0.355851	Adcy1/Adcy3/Adcy9/Atf4/Gnrh1/Hbegf/Map2k6/Mapk13/Pla2g4b/Pla2g4c/Plcb1	11
rno05416	Viral myocarditis	11/765	96/8379	0.258548	0.487312	0.371513	Abl1/Cd80/Dag1/LOC100363502/RT1-Ba/RT1-Bb/RT1-DOa/RT1-Db1/RT1-T24-1/RT1-T24-3/Sgca	11
rno00564	Glycerophospholipid metabolism	11/765	98/8379	0.280792	0.509147	0.388159	Gpat3/Gpd1/Gpd1l/Lpcat1/Mboat1/Pla2g15/Pla2g16/Pla2g2a/Pla2g2d/Pla2g4b/Pla2g4c	11
rno04659	Th17 cell differentiation	11/765	109/8379	0.410399	0.636753	0.485442	Il23a/Il6/Il6st/Mapk13/Nfkbie/RT1-Ba/RT1-Bb/RT1-DOa/RT1-Db1/Rorc/Rxrg	11
rno04670	Leukocyte transendothelial migration	11/765	115/8379	0.482496	0.698227	0.532308	Actn1/Cldn11/Cldn4/Cldn7/Cxcl12/Ezr/Itgam/Mapk13/Mmp9/Pik3r1/Prkcg	11
rno04071	Sphingolipid signaling pathway	11/765	122/8379	0.563965	0.782827	0.596805	Adora1/Asah2/Bax/Mapk13/Pik3r1/Plcb1/Prkcg/RGD1564463/Sgms2/Sgpp2/Sphk1	11
rno04110	Cell cycle	11/765	127/8379	0.61887	0.799484	0.609503	Abl1/Ccnh/Cdkn1a/Cdkn1c/Cdkn2b/E2f1/Gadd45b/Mdm2/Myc/Sfn/Tgfb2	11
rno04142	Lysosome	11/765	129/8379	0.639844	0.812629	0.619525	Abcb9/Aga/Ctsk/Ctsl/Dnase2b/Lamp3/Mcpt8l2/Napsa/Pla2g15/Slc11a1/Sort1	11
rno04932	Non-alcoholic fatty liver disease (NAFLD)	11/765	159/8379	0.870566	0.970508	0.739887	Atf4/Bax/Cebpa/Cox8b/Cyp2e1/Eif2s1/Il6/LOC100363502/Ndufa10l1/Pik3r1/Socs3	11
rno05016	Huntington's disease	11/765	202/8379	0.981338	1	0.762371	Bax/Bbc3/Bdnf/Cox8b/Creb3l1/Creb3l2/LOC100363502/Ndufa10l1/Plcb1/Sod2/Taf4b	11
rno00051	Fructose and mannose metabolism	10/765	39/8379	0.00208174	0.0272437	0.0207698	Akr1b8/Aldoc/Fbp1/Hk3/LOC100911515/LOC500959/Pfkfb1/Pfkm/Sord/Tpi1	10
rno00350	Tyrosine metabolism	10/765	40/8379	0.00255323	0.0307409	0.023436	Adh7/Aldh1a3/Aldh3a1/Aoc3/Aox1/Ddc/Hgd/Hpd/Maob/Pnmt	10
rno00565	Ether lipid metabolism	10/765	47/8379	0.00871358	0.0706072	0.0538289	Gal3st1/Gdpd1/Gdpd3/Lpcat1/Pla2g16/Pla2g2a/Pla2g2d/Pla2g4b/Pla2g4c/Pla2g7	10
rno02010	ABC transporters	10/765	48/8379	0.0101321	0.0781987	0.0596164	Abca17/Abca3/Abca5/Abcb4/Abcb9/Abcc3/Abcd2/Abcg1/Cftr/Tap2	10
rno04923	Regulation of lipolysis in adipocytes	10/765	57/8379	0.0318981	0.143663	0.109524	Adcy1/Adcy3/Adcy9/Adora1/Fabp4/Pik3r1/Pla2g16/Ptger3/Ptgs2/Tshr	10
rno00980	Metabolism of xenobiotics by cytochrome P450	10/765	73/8379	0.125901	0.338358	0.257954	Adh7/Aldh1a3/Aldh3a1/Cyp1a1/Cyp2e1/Cyp2f4/Gstm3/Gstm7/Gstp1/Ugt1a7c	10
rno05210	Colorectal cancer	10/765	74/8379	0.134416	0.343424	0.261817	Apc2/Axin2/Bax/Bbc3/Cdkn1a/Gadd45b/LOC100363502/Myc/Pik3r1/Tgfb2	10
rno01524	Platinum drug resistance	10/765	81/8379	0.201939	0.43109	0.328651	Bax/Bbc3/Birc3/Cdkn1a/Gstm3/Gstm7/Gstp1/LOC100363502/Mdm2/Pik3r1	10
rno04260	Cardiac muscle contraction	10/765	81/8379	0.201939	0.43109	0.328651	Actc1/Atp1a2/Atp1b4/Cacna2d2/Cacnb4/Cox8b/Myl4/Tnni3/Tnnt2/Tpm1	10
rno03320	PPAR signaling pathway	10/765	82/8379	0.212611	0.447523	0.341179	Acsbg1/Acsl4/Angptl4/Cyp27a1/Ehhadh/Fabp4/Me1/Plin2/Rxrg/Scd2	10
rno00140	Steroid hormone biosynthesis	10/765	84/8379	0.234616	0.467679	0.356545	Cyp1a1/Cyp2b1/Cyp2b2/Cyp2c23/Cyp2d1/Cyp2e1/Cyp7b1/Hsd11b2/Srd5a1/Ugt1a7c	10
rno05132	Salmonella infection	10/765	84/8379	0.234616	0.467679	0.356545	Cd14/Csf2/Cxcl1/Cxcl2/Cxcl3/Flnc/Il6/Mapk13/Rab7b/Rilp	10
rno05231	Choline metabolism in cancer	10/765	99/8379	0.417791	0.644898	0.491652	Eif4ebp1/Pdgfd/Pdgfra/Pik3r1/Pla2g4b/Pla2g4c/Prkcg/Slc22a1/Slc22a3/Slc44a3	10
rno04612	Antigen processing and presentation	10/765	101/8379	0.443154	0.668348	0.509529	Cd74/Ciita/Ctsl/RT1-Ba/RT1-Bb/RT1-DOa/RT1-Db1/RT1-T24-1/RT1-T24-3/Tap2	10
rno04722	Neurotrophin signaling pathway	10/765	125/8379	0.715942	0.871154	0.664143	Abl1/Atf4/Bax/Bdnf/Mapk13/Matk/Nfkbie/Ntrk2/Pik3r1/Sort1	10
rno04141	Protein processing in endoplasmic reticulum	10/765	164/8379	0.940074	0.999033	0.761634	Atf4/Bag2/Bax/Ckap4/Eif2s1/Erp29/Nsfl1c/Plaa/Ppp1r15a/Rad23b	10
rno05143	African trypanosomiasis	9/765	39/8379	0.00728307	0.0664245	0.0506401	F2rl1/Hbb-b1/Il6/LOC100134871/Plcb1/Prkcg/Sele/Thop1/Tlr9	9
rno05219	Bladder cancer	9/765	40/8379	0.00865625	0.0706072	0.0538289	Cdh1/Cdkn1a/E2f1/Hbegf/Mdm2/Mmp9/Myc/Thbs1/Upk3a	9
rno05030	Cocaine addiction	9/765	47/8379	0.0243468	0.134154	0.102275	Atf4/Bdnf/Creb3l1/Creb3l2/Ddc/Gpsm1/Grin2d/Maob/Ppp1r1b	9
rno01212	Fatty acid metabolism	9/765	54/8379	0.0539474	0.191037	0.145641	Acsbg1/Acsl4/Ehhadh/Fads1/Fasn/Hacd1/Hadh/Mecr/Scd2	9
rno05332	Graft-versus-host disease	9/765	71/8379	0.196643	0.428909	0.326988	Cd80/Gzmb/Il6/RT1-Ba/RT1-Bb/RT1-DOa/RT1-Db1/RT1-T24-1/RT1-T24-3	9
rno05133	Pertussis	9/765	74/8379	0.231231	0.467117	0.356116	C1s/C2/C5/Cd14/Il23a/Il6/Itgam/Mapk13/Sftpa1	9
rno04940	Type I diabetes mellitus	9/765	80/8379	0.306057	0.538732	0.410713	Cd80/Gzmb/Ptprn/RT1-Ba/RT1-Bb/RT1-DOa/RT1-Db1/RT1-T24-1/RT1-T24-3	9
rno05220	Chronic myeloid leukemia	9/765	81/8379	0.319071	0.545318	0.415735	Abl1/Bax/Cdkn1a/E2f1/Gadd45b/Mdm2/Myc/Pik3r1/Tgfb2	9
rno05320	Autoimmune thyroid disease	9/765	81/8379	0.319071	0.545318	0.415735	Cd80/Gzmb/RT1-Ba/RT1-Bb/RT1-DOa/RT1-Db1/RT1-T24-1/RT1-T24-3/Tshr	9
rno04727	GABAergic synapse	9/765	91/8379	0.452566	0.675127	0.514697	Adcy1/Adcy3/Adcy9/Gabra1/Gabrr2/Gls2/Gnao1/Prkcg/Slc38a5	9
rno04611	Platelet activation	9/765	129/8379	0.844477	0.944935	0.720391	Adcy1/Adcy3/Adcy9/Mapk13/Pik3r1/Pla2g4b/Pla2g4c/Plcb1/Tbxa2r	9
rno04140	Autophagy - animal	9/765	134/8379	0.87378	0.970508	0.739887	Atg9b/Ctsl/Eif2s1/Map3k7/Pik3r1/RGD1560263/Rab7b/Ulk1/Vmp1	9
rno00030	Pentose phosphate pathway	8/765	31/8379	0.00549316	0.0533368	0.0406624	Aldoc/Fbp1/G6pd/Pfkm/Pgd/Prps1/Rgn/Taldo1	8
rno00620	Pyruvate metabolism	8/765	39/8379	0.0224116	0.132272	0.100841	Acacb/Acss1/Grhpr/LOC100364062/Ldha/Ldhd/Me1/Pkm	8
rno04960	Aldosterone-regulated sodium reabsorption	8/765	39/8379	0.0224116	0.132272	0.100841	Atp1a2/Atp1b4/Hsd11b2/Pik3r1/Prkcg/Scnn1b/Scnn1g/Sfn	8
rno00260	Glycine, serine and threonine metabolism	8/765	40/8379	0.0258505	0.134154	0.102275	Aoc3/Chdh/Gamt/Grhpr/Maob/Phgdh/Psph/Shmt2	8
rno00591	Linoleic acid metabolism	8/765	42/8379	0.0337956	0.145321	0.110789	Cyp2c23/Cyp2e1/Cyp2j3/Pla2g16/Pla2g2a/Pla2g2d/Pla2g4b/Pla2g4c	8
rno00380	Tryptophan metabolism	8/765	47/8379	0.0604521	0.206774	0.157638	Aoc1/Aox1/Cyp1a1/Ddc/Ehhadh/Hadh/Inmt/Maob	8
rno00280	Valine, leucine and isoleucine degradation	8/765	56/8379	0.134631	0.343424	0.261817	Aldh6a1/Aox1/Bcat1/Ehhadh/Hadh/Hmgcs1/Ivd/Mccc2	8
rno04961	Endocrine and other factor-regulated calcium reabsorption	8/765	56/8379	0.134631	0.343424	0.261817	Adcy9/Atp1a2/Atp1b4/Dnm3/Esr1/Plcb1/Prkcg/Vdr	8
rno04370	VEGF signaling pathway	8/765	58/8379	0.155538	0.368637	0.281039	Mapk13/Mapkapk3/Pik3r1/Pla2g4b/Pla2g4c/Prkcg/Ptgs2/Sphk1	8
rno05134	Legionellosis	8/765	58/8379	0.155538	0.368637	0.281039	Cd14/Cxcl1/Cxcl2/Cxcl3/Il6/Itgam/LOC100363502/Nfkb2	8
rno05213	Endometrial cancer	8/765	58/8379	0.155538	0.368637	0.281039	Apc2/Axin2/Bax/Cdh1/Cdkn1a/Gadd45b/Myc/Pik3r1	8
rno05031	Amphetamine addiction	8/765	66/8379	0.252263	0.480578	0.366378	Atf4/Creb3l1/Creb3l2/Ddc/Grin2d/Maob/Ppp1r1b/Prkcg	8
rno05221	Acute myeloid leukemia	8/765	66/8379	0.252263	0.480578	0.366378	Cd14/Cebpa/Csf2/Eif4ebp1/Itgam/Myc/Per2/Pik3r1	8
rno05223	Non-small cell lung cancer	8/765	66/8379	0.252263	0.480578	0.366378	Bax/Cdkn1a/E2f1/Fhit/Gadd45b/Pik3r1/Prkcg/Rxrg	8
rno05321	Inflammatory bowel disease (IBD)	8/765	66/8379	0.252263	0.480578	0.366378	Il23a/Il6/RT1-Ba/RT1-Bb/RT1-DOa/RT1-Db1/Rorc/Tgfb2	8
rno05214	Glioma	8/765	71/8379	0.32043	0.545318	0.415735	Bax/Cdkn1a/E2f1/Gadd45b/Mdm2/Pdgfra/Pik3r1/Prkcg	8
rno04920	Adipocytokine signaling pathway	8/765	74/8379	0.362884	0.587248	0.447701	Acacb/Acsbg1/Acsl4/Nfkbie/Rxrg/Slc2a1/Slc2a4/Socs3	8
rno05330	Allograft rejection	8/765	74/8379	0.362884	0.587248	0.447701	Cd80/Gzmb/RT1-Ba/RT1-Bb/RT1-DOa/RT1-Db1/RT1-T24-1/RT1-T24-3	8
rno04350	TGF-beta signaling pathway	8/765	87/8379	0.546103	0.771723	0.588339	Bmp4/Cdkn2b/Fst/Inhba/Myc/Tgfb2/Tgif1/Thbs1	8
rno04658	Th1 and Th2 cell differentiation	8/765	94/8379	0.635808	0.810924	0.618225	Mapk13/Nfkbie/Notch3/RT1-Ba/RT1-Bb/RT1-DOa/RT1-Db1/Rbpjl	8
rno05010	Alzheimer's disease	8/765	185/8379	0.996004	1	0.762371	Cox8b/Gapdh/Grin2d/LOC100363502/Mme/Ndufa10l1/Plcb1/Ryr3	8
rno00340	Histidine metabolism	7/765	24/8379	0.00445872	0.0462784	0.0352813	Aldh1a3/Aldh3a1/Aoc1/Aspa/Cndp1/Hdc/Maob	7
rno04710	Circadian rhythm	7/765	30/8379	0.0162215	0.101285	0.0772165	Arntl/Bhlhe40/Btrc/Npas2/Per2/Per3/Rorc	7
rno00410	beta-Alanine metabolism	7/765	33/8379	0.0268259	0.134577	0.102597	Aldh1a3/Aldh3a1/Aldh6a1/Aoc3/Cndp1/Ehhadh/LOC100912604	7
rno00250	Alanine, aspartate and glutamate metabolism	7/765	35/8379	0.0360553	0.152854	0.116532	Aldh4a1/Aldh5a1/Asns/Aspa/Gfpt2/Gls2/Gpt	7
rno00270	Cysteine and methionine metabolism	7/765	47/8379	0.132615	0.343424	0.261817	Bcat1/Cdo1/Gclc/Gss/LOC100912604/Ldha/Tst	7
rno00600	Sphingolipid metabolism	7/765	49/8379	0.15545	0.368637	0.281039	Asah2/Gal3st1/RGD1564463/Sgms2/Sgpp2/Smpd3/Sphk1	7
rno04930	Type II diabetes mellitus	7/765	50/8379	0.167502	0.387831	0.295671	Hk3/LOC100364062/Mafa/Pik3r1/Pkm/Slc2a4/Socs3	7
rno04137	Mitophagy - animal	7/765	65/8379	0.382431	0.602679	0.459465	Atf4/Atg9b/E2f1/Pgam5/Rab7b/Sqstm1/Ulk1	7
rno04664	Fc epsilon RI signaling pathway	7/765	69/8379	0.444085	0.668348	0.509529	Alox5/Csf2/Map2k6/Mapk13/Pik3r1/Pla2g4b/Pla2g4c	7
rno04662	B cell receptor signaling pathway	7/765	71/8379	0.474572	0.69681	0.531228	Cd19/Cd72/Ifitm1/Lilrb3/Malt1/Nfkbie/Pik3r1	7
rno04146	Peroxisome	7/765	88/8379	0.703926	0.871154	0.664143	Abcd2/Acsl4/Baat/Ehhadh/Phyh/Prdx1/Sod2	7
rno04070	Phosphatidylinositol signaling system	7/765	98/8379	0.802963	0.925472	0.705553	Itpka/Itpkc/Pi4k2b/Pik3c2g/Pik3r1/Plcb1/Prkcg	7
rno04740	Olfactory transduction	7/765	1312/8379	1	1	0.762371	Adcy3/Cnga3/LOC100912028/Olr337/Pde1a/Pde1b/Slc24a4	7
rno00360	Phenylalanine metabolism	6/765	22/8379	0.011849	0.086989	0.0663179	Aldh1a3/Aldh3a1/Aoc3/Ddc/Hpd/Maob	6
rno01040	Biosynthesis of unsaturated fatty acids	6/765	29/8379	0.0437576	0.172945	0.131848	Acot1/Acot2/Baat/Fads1/Hacd1/Scd2	6
rno05310	Asthma	6/765	33/8379	0.0750614	0.237826	0.181312	Ccl11/Epx/RT1-Ba/RT1-Bb/RT1-DOa/RT1-Db1	6
rno05216	Thyroid cancer	6/765	37/8379	0.116304	0.32117	0.24485	Bax/Cdh1/Cdkn1a/Gadd45b/Myc/Rxrg	6
rno04340	Hedgehog signaling pathway	6/765	43/8379	0.194745	0.428909	0.326988	Btrc/Gli2/Hhip/Lrp2/Ptch1/Shh	6
rno04962	Vasopressin-regulated water reabsorption	6/765	43/8379	0.194745	0.428909	0.326988	Adcy3/Adcy9/Aqp3/Aqp4/Creb3l1/Creb3l2	6
rno04979	Cholesterol metabolism	6/765	51/8379	0.320669	0.545318	0.415735	Angptl4/Cyp27a1/Ldlr/Lrp2/Soat2/Sort1	6
rno00310	Lysine degradation	6/765	61/8379	0.487855	0.702605	0.535646	Dot1l/Ehhadh/Hadh/Hykk/Plod2/Prdm9	6
rno04622	RIG-I-like receptor signaling pathway	6/765	64/8379	0.535982	0.760994	0.58016	Dhx58/Irf7/Isg15/Map3k7/Mapk13/Traf3	6
rno04924	Renin secretion	6/765	68/8379	0.596925	0.786146	0.599335	Adcyap1r1/Adora1/Clca5/Pde1a/Pde1b/Plcb1	6
rno05212	Pancreatic cancer	6/765	74/8379	0.679645	0.852486	0.649911	Bax/Cdkn1a/E2f1/Gadd45b/Pik3r1/Tgfb2	6
rno05100	Bacterial invasion of epithelial cells	6/765	80/8379	0.750533	0.885924	0.675403	Arhgef26/Cav3/Cdh1/Dnm3/Met/Pik3r1	6
rno03018	RNA degradation	6/765	84/8379	0.791034	0.922873	0.703571	Eno1/Hspa9/Pabpc4/Pabpc4l/Pfkm/RGD1562451	6
rno04660	T cell receptor signaling pathway	6/765	108/8379	0.937699	0.999033	0.761634	Csf2/Malt1/Map3k7/Mapk13/Nfkbie/Pik3r1	6
rno00592	alpha-Linolenic acid metabolism	5/765	25/8379	0.0718047	0.2324	0.177175	Pla2g16/Pla2g2a/Pla2g2d/Pla2g4b/Pla2g4c	5
rno00650	Butanoate metabolism	5/765	28/8379	0.106351	0.307804	0.234661	Aldh5a1/Bdh2/Ehhadh/Hadh/Hmgcs1	5
rno00062	Fatty acid elongation	5/765	29/8379	0.119391	0.326698	0.249065	Acot1/Acot2/Hacd1/Hadh/Mecr	5
rno00640	Propanoate metabolism	5/765	32/8379	0.162612	0.379429	0.289265	Acacb/Acss1/Aldh6a1/Ehhadh/Ldha	5
rno03020	RNA polymerase	5/765	32/8379	0.162612	0.379429	0.289265	Polr1b/Polr1e/Polr3e/Polr3g/Twistnb	5
rno04614	Renin-angiotensin system	5/765	40/8379	0.299877	0.535781	0.408464	Ace2/Enpep/Mcpt8l2/Mme/Thop1	5
rno04973	Carbohydrate digestion and absorption	5/765	42/8379	0.337018	0.566065	0.431551	Atp1a2/Atp1b4/Hk3/Pik3r1/Slc5a1	5
rno00071	Fatty acid degradation	5/765	47/8379	0.430573	0.65788	0.501549	Acsbg1/Acsl4/Adh7/Ehhadh/Hadh	5
rno04623	Cytosolic DNA-sensing pathway	5/765	56/8379	0.588862	0.786146	0.599335	Il6/Irf7/Polr3e/Polr3g/Ripk3	5
rno05014	Amyotrophic lateral sclerosis (ALS)	5/765	56/8379	0.588862	0.786146	0.599335	Bax/Grin2d/LOC100363502/Map2k6/Mapk13	5
rno00983	Drug metabolism - other enzymes	5/765	57/8379	0.604955	0.791702	0.603571	Ces1d/Impdh2/Uck2/Ugt1a7c/Upp1	5
rno04730	Long-term depression	5/765	62/8379	0.679723	0.852486	0.649911	Gnao1/Pla2g4b/Pla2g4c/Plcb1/Prkcg	5
rno04213	Longevity regulating pathway - multiple species	5/765	63/8379	0.69348	0.866131	0.660313	Adcy1/Adcy3/Adcy9/Pik3r1/Sod2	5
rno04720	Long-term potentiation	5/765	66/8379	0.732287	0.87603	0.66786	Adcy1/Atf4/Grin2d/Plcb1/Prkcg	5
rno05211	Renal cell carcinoma	5/765	70/8379	0.778301	0.911551	0.69494	Cdkn1a/Met/Pik3r1/Slc2a1/Tgfb2	5
rno04520	Adherens junction	5/765	73/8379	0.808635	0.925472	0.705553	Actn1/Cdh1/Map3k7/Met/Ptprf	5
rno04917	Prolactin signaling pathway	5/765	74/8379	0.817982	0.932624	0.711005	Esr1/Mapk13/Pik3r1/Socs3/Tnfrsf11a	5
rno04742	Taste transduction	5/765	89/8379	0.918726	0.998327	0.761096	Gabra1/Pde1a/Pde1b/Scnn1b/Scnn1g	5
rno04914	Progesterone-mediated oocyte maturation	5/765	91/8379	0.927521	0.999033	0.761634	Adcy1/Adcy3/Adcy9/Mapk13/Pik3r1	5
rno03015	mRNA surveillance pathway	5/765	95/8379	0.942609	0.999033	0.761634	Etf1/Gspt1/Pabpc4/Pabpc4l/RGD1562451	5
rno04650	Natural killer cell mediated cytotoxicity	5/765	99/8379	0.954807	1	0.762371	Csf2/Fcgr3a/Gzmb/Pik3r1/Prkcg	5
rno03040	Spliceosome	5/765	138/8379	0.996508	1	0.762371	RGD1563496/Snrpa/Snrpa1/Snrpd1/U2af1	5
rno04120	Ubiquitin mediated proteolysis	5/765	141/8379	0.997172	1	0.762371	Birc3/Btrc/Mdm2/Socs3/Uba7	5
rno05012	Parkinson's disease	5/765	152/8379	0.998713	1	0.762371	Cox8b/LOC100363502/Ndufa10l1/Uba7/Uchl1	5
rno00430	Taurine and hypotaurine metabolism	4/765	11/8379	0.0134954	0.093875	0.0715676	Baat/Cdo1/Csad/Ggt1	4
rno00920	Sulfur metabolism	4/765	13/8379	0.0252427	0.134154	0.102275	LOC100363502/Papss2/Suox/Tst	4
rno00061	Fatty acid biosynthesis	4/765	14/8379	0.0328493	0.14529	0.110765	Acacb/Acsbg1/Acsl4/Fasn	4
rno00120	Primary bile acid biosynthesis	4/765	16/8379	0.0516493	0.185077	0.141097	Baat/Cyp27a1/Cyp39a1/Cyp7b1	4
rno00450	Selenocompound metabolism	4/765	19/8379	0.0886541	0.264207	0.201423	Inmt/Mars/Papss2/Txnrd1	4
rno00770	Pantothenate and CoA biosynthesis	4/765	19/8379	0.0886541	0.264207	0.201423	Bcat1/Enpp3/Pank1/Vnn1	4
rno04950	Maturity onset diabetes of the young	4/765	27/8379	0.229008	0.467117	0.356116	Bhlha15/Hnf1b/Iapp/Mafa	4
rno01523	Antifolate resistance	4/765	31/8379	0.312659	0.545318	0.415735	Abcc3/Alox12e/Il6/Shmt2	4
rno00040	Pentose and glucuronate interconversions	4/765	34/8379	0.37708	0.600535	0.457831	Akr1b8/Sord/Ugdh/Ugt1a7c	4
rno04215	Apoptosis - multiple species	4/765	34/8379	0.37708	0.600535	0.457831	Bax/Bbc3/Birc3/LOC100363502	4
rno05340	Primary immunodeficiency	4/765	39/8379	0.482373	0.698227	0.532308	Cd19/Ciita/Tap2/Tnfrsf13c	4
rno03022	Basal transcription factors	4/765	45/8379	0.598098	0.786146	0.599335	Ccnh/Gtf2f2/Taf4b/Taf9	4
rno03050	Proteasome	4/765	48/8379	0.649786	0.821788	0.626507	Psmd11/Psmd12/Psmd7/Psmd8	4
rno04330	Notch signaling pathway	4/765	52/8379	0.7115	0.871154	0.664143	Dtx4/Ncor2/Notch3/Rbpjl	4
rno00561	Glycerolipid metabolism	4/765	62/8379	0.830075	0.935777	0.71341	Akr1b8/Gpat3/Mboat1/Mogat2	4
rno04721	Synaptic vesicle cycle	4/765	63/8379	0.839336	0.942687	0.718677	Atp6v1c2/Dnm3/Rab3a/Syt1	4
rno04114	Oocyte meiosis	4/765	115/8379	0.994781	1	0.762371	Adcy1/Adcy3/Adcy9/Btrc	4
rno00670	One carbon pool by folate	3/765	18/8379	0.222975	0.462866	0.352875	Aldh1l2/Mthfd2/Shmt2	3
rno00100	Steroid biosynthesis	3/765	19/8379	0.24816	0.480578	0.366378	Msmo1/Soat2/Tm7sf2	3
rno00220	Arginine biosynthesis	3/765	20/8379	0.273743	0.499373	0.380708	Arg1/Gls2/Gpt	3
rno04964	Proximal tubule bicarbonate reclamation	3/765	22/8379	0.325527	0.550469	0.419662	Atp1a2/Atp1b4/Gls2	3
rno00053	Ascorbate and aldarate metabolism	3/765	27/8379	0.453075	0.675127	0.514697	Rgn/Ugdh/Ugt1a7c	3
rno00630	Glyoxylate and dicarboxylate metabolism	3/765	28/8379	0.47751	0.697721	0.531922	Grhpr/Hoga1/Shmt2	3
rno00052	Galactose metabolism	3/765	32/8379	0.569566	0.782827	0.596805	Akr1b8/Hk3/Pfkm	3
rno00500	Starch and sucrose metabolism	3/765	32/8379	0.569566	0.782827	0.596805	Enpp3/Hk3/Pygm	3
rno00760	Nicotinate and nicotinamide metabolism	3/765	32/8379	0.569566	0.782827	0.596805	Aox1/Enpp3/Nmrk1	3
rno05020	Prion diseases	3/765	34/8379	0.611661	0.797013	0.60762	Bax/C5/Il6	3
rno04975	Fat digestion and absorption	3/765	40/8379	0.720656	0.871154	0.664143	Mogat2/Pla2g2a/Pla2g2d	3
rno05033	Nicotine addiction	3/765	40/8379	0.720656	0.871154	0.664143	Gabra1/Gabrr2/Grin2d	3
rno00860	Porphyrin and chlorophyll metabolism	3/765	41/8379	0.736294	0.87603	0.66786	Eprs/Hmox1/Ugt1a7c	3
rno00520	Amino sugar and nucleotide sugar metabolism	3/765	48/8379	0.827032	0.935777	0.71341	Gfpt2/Hk3/Ugdh	3
rno04666	Fc gamma R-mediated phagocytosis	3/765	89/8379	0.990411	1	0.762371	Pik3r1/Prkcg/Sphk1	3
rno00190	Oxidative phosphorylation	3/765	143/8379	0.999878	1	0.762371	Atp6v1c2/Cox8b/Ndufa10l1	3
rno04122	Sulfur relay system	2/765	9/8379	0.195473	0.428909	0.326988	Ctu2/Tst	2
rno00072	Synthesis and degradation of ketone bodies	2/765	11/8379	0.265598	0.492406	0.375396	Bdh2/Hmgcs1	2
rno00130	Ubiquinone and other terpenoid-quinone biosynthesis	2/765	12/8379	0.30082	0.535781	0.408464	Hpd/Nqo1	2
rno00511	Other glycan degradation	2/765	19/8379	0.528462	0.753872	0.57473	Aga/Man2b2	2
rno01210	2-Oxocarboxylic acid metabolism	2/765	19/8379	0.528462	0.753872	0.57473	Bcat1/Gpt	2
rno00532	Glycosaminoglycan biosynthesis - chondroitin sulfate / dermatan sulfate	2/765	21/8379	0.583836	0.786146	0.599335	Chst13/Chsy3	2
rno00900	Terpenoid backbone biosynthesis	2/765	23/8379	0.634257	0.810924	0.618225	Hmgcs1/Idi1	2
rno00790	Folate biosynthesis	2/765	27/8379	0.720546	0.871154	0.664143	Akr1b8/Alpl	2
rno00512	Mucin type O-glycan biosynthesis	2/765	28/8379	0.739241	0.87603	0.66786	B4galt5/Galnt18	2
rno03420	Nucleotide excision repair	2/765	47/8379	0.936925	0.999033	0.761634	Ccnh/Rad23b	2
rno00510	N-Glycan biosynthesis	2/765	51/8379	0.954056	1	0.762371	Alg12/Mgat4a	2
rno00740	Riboflavin metabolism	1/765	9/8379	0.577722	0.78425	0.597889	Enpp3	1
rno00750	Vitamin B6 metabolism	1/765	10/8379	0.616317	0.799484	0.609503	Aox1	1
rno03450	Non-homologous end-joining	1/765	13/8379	0.712219	0.871154	0.664143	Polm	1
rno00533	Glycosaminoglycan biosynthesis - keratan sulfate	1/765	14/8379	0.738534	0.87603	0.66786	Chst1	1
rno00604	Glycosphingolipid biosynthesis - ganglio series	1/765	15/8379	0.762446	0.896469	0.683442	B4galnt1	1
rno00730	Thiamine metabolism	1/765	17/8379	0.803916	0.925472	0.705553	Alpl	1
rno00910	Nitrogen metabolism	1/765	18/8379	0.821855	0.933503	0.711676	Car12	1
rno00514	Other types of O-glycan biosynthesis	1/765	22/8379	0.878647	0.972326	0.741274	Gxylt2	1
rno00515	Mannose type O-glycan biosynthesis	1/765	24/8379	0.899849	0.986427	0.752023	Pomgnt2	1
rno04977	Vitamin digestion and absorption	1/765	24/8379	0.899849	0.986427	0.752023	Slc19a2	1
rno00534	Glycosaminoglycan biosynthesis - heparan sulfate / heparin	1/765	25/8379	0.909019	0.991357	0.755782	Ndst1	1
rno04966	Collecting duct acid secretion	1/765	27/8379	0.92492	0.999033	0.761634	Atp6v1c2	1
rno04392	Hippo signaling pathway - multiple species	1/765	29/8379	0.938044	0.999033	0.761634	Tead2	1
rno00601	Glycosphingolipid biosynthesis - lacto and neolacto series	1/765	31/8379	0.948877	1	0.762371	Abo	1
rno04136	Autophagy - other	1/765	33/8379	0.957818	1	0.762371	Atg9b	1
rno03410	Base excision repair	1/765	37/8379	0.971286	1	0.762371	Apex1	1
rno03440	Homologous recombination	1/765	41/8379	0.980458	1	0.762371	LOC103692848	1
rno03460	Fanconi anemia pathway	1/765	52/8379	0.993225	1	0.762371	Rmi2	1

## Sheet: C_vs_A
ID	Description	GeneRatio	BgRatio	pvalue	p.adjust	qvalue	geneID	Count
rno01100	Metabolic pathways	133/696	1349/8379	0.0151422	0.0963981	0.0744126	Abo/Acacb/Acot1/Acot2/Acsbg1/Acsl4/Acss1/Ak6/Akr1b8/Aldh1a2/Aldh1a3/Aldh4a1/Aldh6a1/Aldoc/Alg12/Alox12e/Alox5/Alpl/Ampd3/Anpep/Aoc1/Aoc3/Arg1/Asns/Azin2/B3galt5/B4galnt1/Baat/Bcat1/Bdh2/Cdo1/Ces1d/Chdh/Cndp1/Cox8b/Csad/Cycs/Cyp1a1/Cyp27a1/Cyp2a3/Cyp2b1/Cyp2j3/Cyp2s1/Ddc/Dhrs9/Eno1/Enpp3/Eprs/Fasn/Fbp1/G6pd/Gal3st1/Galnt18/Galnt5/Gapdh/Gclc/Gfpt2/Ggt1/Gls2/Gpt/Gss/Hgd/Hk3/Hmgcs1/Hmox1/Hpd/Hykk/Idi…	133
rno05200	Pathways in cancer	60/696	538/8379	0.01039	0.0837286	0.0646326	Adcy1/Adcy7/Adcy9/Apc2/Axin2/Bax/Bbc3/Birc3/Bmp4/Cdkn1a/Cebpa/Col4a3/Col4a6/Cycs/E2f1/Esr1/Fgf10/Fgfr2/Fgfr4/Figf/Fzd4/Fzd8/Gadd45a/Gli2/Gstm3/Gstm7/Gstp1/Heyl/Hhip/Hmox1/Il23a/Il6/Il6st/Lamc2/Lamc3/Lpar3/Lrp5/Mdm2/Met/Mgst3/Myc/Nfkb2/Notch3/Nqo1/Pdgfra/Pik3r1/Plcb1/Pmaip1/Prkcg/Ptch1/Ptgs2/Rxrg/Shh/Slc2a1/Tcf7l1/Tcf7l2/Txnrd1/Wnt2/Wnt2b/Zbtb16	60
rno05165	Human papillomavirus infection	42/696	350/8379	0.009319	0.0808255	0.0623916	Apc2/Axin2/Bax/Cdkn1a/Col1a1/Col4a3/Col4a6/Col6a4/Col9a2/Creb3l2/E2f1/Eif4ebp1/Fzd4/Fzd8/Heyl/Ibsp/Isg15/Itga11/Itga9/Itgb6/Itgb8/LOC100364062/Lamc2/Lamc3/Magi1/Mdm2/Mx2/Notch3/Oasl/Pik3r1/Pkm/Ptgs2/RT1-T24-1/RT1-T24-3/Rbpjl/Spp1/Tcf7l1/Tcf7l2/Thbs1/Tnc/Wnt2/Wnt2b	42
rno04151	PI3K-Akt signaling pathway	36/696	346/8379	0.0921956	0.284995	0.219996	Atf4/Bdnf/Cdkn1a/Col1a1/Col4a3/Col4a6/Col6a4/Col9a2/Creb3l2/Eif4ebp1/Epha2/Fgf10/Fgfr2/Fgfr4/Figf/Ibsp/Il6/Itga11/Itga9/Itgb6/Itgb8/LOC100911372/Lamc2/Lamc3/Lpar3/Mdm2/Met/Myc/Osmr/Pdgfd/Pdgfra/Pik3r1/Sgk2/Spp1/Thbs1/Tnc	36
rno04060	Cytokine-cytokine receptor interaction	34/696	230/8379	0.000644479	0.0138103	0.0106606	Ackr3/Ccl11/Ccl12/Ccl2/Ccl21/Ccl24/Ccl7/Ccr3/Cntfr/Csf2/Cxcl10/Cxcl14/Cxcl16/Cxcl2/Eda2r/Figf/Il11/Il17b/Il1r2/Il23a/Il6/Il6st/Lif/Met/Osmr/Pdgfra/Tnfrsf11a/Tnfrsf12a/Tnfrsf17/Tnfrsf8/Tnfrsf9/Tnfsf13/Tnfsf13b/Tnfsf9	34
rno05166	HTLV-I infection	33/696	294/8379	0.0454746	0.172688	0.133303	Adcy1/Adcy7/Adcy9/Apc2/Atf3/Atf4/Bax/Cdkn1a/Csf2/E2f1/Fosl1/Fzd4/Fzd8/Il1r2/Il6/Myc/Nfatc1/Nfkb2/Pdgfra/Pik3r1/RT1-Ba/RT1-Bb/RT1-DOa/RT1-Db1/RT1-T24-1/RT1-T24-3/Ran/Ranbp1/Relb/Slc2a1/Vcam1/Wnt2/Wnt2b	33
rno04010	MAPK signaling pathway	29/696	299/8379	0.21395	0.497559	0.384081	Atf4/Bdnf/Cacna1h/Cacna2d2/Cacnb4/Cd14/Dusp10/Dusp5/Dusp9/Epha2/Fgf10/Fgfr2/Fgfr4/Figf/Gadd45a/Map2k6/Map3k13/Mapkapk3/Met/Myc/Nfatc1/Nfkb2/Pdgfd/Pdgfra/Pla2g4b/Pla2g4c/Prkcg/Ptprr/Relb	29
rno04514	Cell adhesion molecules (CAMs)	28/696	176/8379	0.000590798	0.0136338	0.0105243	Cadm1/Cadm3/Cd80/Cd8b/Cdh4/Cldn11/Cldn4/Cntn1/Cntn2/Itga9/Itgam/Itgb8/L1cam/PVR/Ptprf/RT1-Ba/RT1-Bb/RT1-DOa/RT1-Db1/RT1-T24-1/RT1-T24-3/Sdc1/Sdc3/Sele/Selp/Siglec1/Vcam1/Vcan	28
rno05168	Herpes simplex infection	26/696	219/8379	0.0399126	0.164024	0.126615	Arntl/C1qbp/C5/Ccl12/Ccl2/Cd74/Cycs/Eif2s1/Il6/Irf7/Oas1a/Oas1b/Oas2/Oas3/Per2/Per3/Polr2a/Pou2f3/RT1-Ba/RT1-Bb/RT1-DOa/RT1-Db1/RT1-T24-1/RT1-T24-3/Socs3/Tlr9	26
rno03010	Ribosome	25/696	179/8379	0.00677923	0.07013	0.0541354	LOC100359951/LOC100360508/LOC100360522/LOC100360781/LOC100362684/LOC100365810/LOC100911372/LOC103689992/LOC103692831/LOC103694404/LOC685963/LOC687780/Rpl17/Rpl30/Rpl32/Rplp1/Rplp2/Rps10l1/Rps13/Rps17/Rps2/Rps20/Rps25/Rps26/Rps27l	25
rno05225	Hepatocellular carcinoma	25/696	179/8379	0.00677923	0.07013	0.0541354	Apc2/Axin2/Bax/Cdkn1a/E2f1/Fzd4/Fzd8/Gadd45a/Gstm3/Gstm7/Gstp1/Hmox1/Lrp5/Met/Mgst3/Myc/Nqo1/Pik3r1/Prkcg/Shc2/Tcf7l1/Tcf7l2/Txnrd1/Wnt2/Wnt2b	25
rno05202	Transcriptional misregulation in cancer	25/696	184/8379	0.00956392	0.0808255	0.0623916	Bax/Birc3/Cd14/Cdkn1a/Cebpa/Csf2/Dot1l/Etv1/Gadd45a/Igfbp3/Il1r2/Il6/Itgam/Mdm2/Met/Myc/Mycn/Nr4a3/Nupr1/Per2/Plat/Plau/Rxrg/Wt1/Zbtb16	25
rno04510	Focal adhesion	25/696	203/8379	0.0295883	0.140897	0.108762	Actn1/Birc3/Cav3/Col1a1/Col4a3/Col4a6/Col6a4/Col9a2/Figf/Ibsp/Itga11/Itga9/Itgb6/Itgb8/Lamc2/Lamc3/Met/Pdgfd/Pdgfra/Pik3r1/Prkcg/Shc2/Spp1/Thbs1/Tnc	25
rno05205	Proteoglycans in cancer	25/696	208/8379	0.038197	0.162125	0.125149	Ank2/Cav3/Cdkn1a/Ctsl/Dcn/Erbb4/Esr1/Ezr/Fzd4/Fzd8/Hbegf/LOC100911372/Mdm2/Met/Myc/Pik3r1/Plau/Plaur/Prkcg/Ptch1/Sdc1/Shh/Thbs1/Wnt2/Wnt2b	25
rno04145	Phagosome	24/696	198/8379	0.0382771	0.162125	0.125149	Cd14/Ctsl/Itgam/LOC100909441/LOC100911825/Mrc2/Msr1/RT1-Ba/RT1-Bb/RT1-DOa/RT1-Db1/RT1-T24-1/RT1-T24-3/Rab5a/Rab7b/Rilp/Sftpa1/Tfrc/Thbs1/Tuba1c/Tuba8/Tubb3/Tubb4a/Tubb6	24
rno01200	Carbon metabolism	23/696	127/8379	0.000275396	0.0103273	0.00797198	Acss1/Aldh6a1/Aldoc/Eno1/Fbp1/G6pd/Gapdh/Gpt/Hk3/LOC100364062/LOC100911515/LOC500959/Me1/Ogdhl/Pfkm/Pgd/Pgk1/Phgdh/Pkm/Prps1/Rgn/Shmt2/Taldo1	23
rno04015	Rap1 signaling pathway	23/696	217/8379	0.133559	0.363115	0.280299	Adcy1/Adcy7/Adcy9/Adora2b/Apbb1ip/Cnr1/Epha2/Fgf10/Fgfr2/Fgfr4/Figf/Gnao1/Itgam/Lpar3/Magi1/Map2k6/Met/Pdgfd/Pdgfra/Pik3r1/Plcb1/Prkcg/Thbs1	23
rno05146	Amoebiasis	22/696	101/8379	2.08791e-05	0.00290989	0.00224623	Actn1/Adcy1/Arg1/Cd14/Col1a1/Col4a3/Col4a6/Csf2/Gna14/Il1r2/Il6/Itgam/Lamc2/Lamc3/Mcpt8l2/Pik3r1/Plcb1/Prkcg/Rab5a/Rab7b/Serpinb10/Serpinb6	22
rno04360	Axon guidance	22/696	178/8379	0.0381604	0.162125	0.125149	Ablim2/Epha2/Ephb2/Ephb6/L1cam/Met/Ngef/Pik3r1/Plxna2/Plxnb1/Ptch1/Rhod/Rnd1/Robo2/Sema3a/Sema3e/Sema4a/Sema4f/Sema6d/Sema7a/Shh/Unc5d	22
rno00230	Purine metabolism	22/696	181/8379	0.0446882	0.171878	0.132677	Adcy1/Adcy7/Adcy9/Ak6/Ampd3/Enpp3/Fhit/Gucy1a3/Impdh2/LOC100364062/Nme1/Nme2/Nme3/Nme6/Pde10a/Pde4c/Pde5a/Pkm/Polr1e/Polr2a/Polr3g/Prps1	22
rno05152	Tuberculosis	22/696	185/8379	0.0546086	0.199787	0.154222	Bax/Cd14/Cd74/Ciita/Cycs/Hspa9/Il23a/Il6/Itgam/Itgax/LOC100911825/Malt1/Mrc2/RT1-Ba/RT1-Bb/RT1-DOa/RT1-Db1/Rab5a/Sphk1/Tlr1/Tlr9/Vdr	22
rno04668	TNF signaling pathway	21/696	109/8379	0.000207743	0.0092688	0.00715486	Atf4/Bcl3/Birc3/Ccl12/Ccl2/Creb3l2/Csf2/Cxcl1/Cxcl10/Cxcl2/Cxcl3/Il6/Lif/Map2k6/Pgam5/Pik3r1/Ptgs2/Ripk3/Sele/Socs3/Vcam1	21
rno05224	Breast cancer	21/696	153/8379	0.0149694	0.0963981	0.0744126	Apc2/Axin2/Bax/Cdkn1a/E2f1/Esr1/Fgf10/Fzd4/Fzd8/Gadd45a/Heyl/Lrp5/Myc/Nfkb2/Notch3/Pik3r1/Shc2/Tcf7l1/Tcf7l2/Wnt2/Wnt2b	21
rno05226	Gastric cancer	21/696	155/8379	0.0171494	0.0970723	0.074933	Apc2/Axin2/Bax/Cdkn1a/E2f1/Fgf10/Fgfr2/Fzd4/Fzd8/Gadd45a/Lrp5/Met/Myc/Pik3r1/Rxrg/Shc2/Shh/Tcf7l1/Tcf7l2/Wnt2/Wnt2b	21
rno05164	Influenza A	21/696	171/8379	0.0446458	0.171878	0.132677	Ccl12/Ccl2/Ciita/Cxcl10/Cycs/Eif2s1/Il6/Irf7/Map2k6/Mx2/Oas1a/Oas1b/Oas2/Oas3/Pik3r1/RT1-Ba/RT1-Bb/RT1-DOa/RT1-Db1/Socs3/Tmprss4	21
rno03008	Ribosome biogenesis in eukaryotes	20/696	89/8379	3.05266e-05	0.00290989	0.00224623	Ak6/Fbl/Gar1/Gnl3/Gtpbp4/Heatr1/Mdn1/Mphosph10/Nhp2/Nmd3/Nop56/Nop58/Pwp2/Ran/Rcl1/Rpp38/Utp14a/Utp18/Wdr3/Wdr43	20
rno04310	Wnt signaling pathway	20/696	145/8379	0.0164591	0.0967523	0.074686	Apc2/Axin2/Daam2/Fosl1/Fzd4/Fzd8/Gpc4/Lrp5/Mmp7/Myc/Nfatc1/Plcb1/Prkcg/Sfrp2/Sfrp5/Tcf7l1/Tcf7l2/Wif1/Wnt2/Wnt2b	20
rno05418	Fluid shear stress and atherosclerosis	20/696	151/8379	0.0245826	0.120898	0.0933246	Bmp4/Cav3/Ccl12/Ccl2/Ctsl/Gstm3/Gstm7/Gstp1/Hmox1/Il1r2/Map2k6/Mgst3/Nqo1/Pik3r1/Plat/Sdc1/Sele/Sqstm1/Trpv4/Vcam1	20
rno04621	NOD-like receptor signaling pathway	20/696	166/8379	0.0579245	0.204777	0.158073	Antxr1/Birc3/Casp12/Casp4/Ccl12/Ccl2/Cxcl1/Cxcl2/Cxcl3/Il6/Irf7/LOC103692848/LOC687532/Naip6/Oas1a/Oas1b/Oas2/Oas3/Plcb1/Ripk3	20
rno04062	Chemokine signaling pathway	20/696	177/8379	0.0969655	0.288016	0.222329	Adcy1/Adcy7/Adcy9/Ccl11/Ccl12/Ccl2/Ccl21/Ccl24/Ccl6/Ccl7/Ccr3/Cxcl1/Cxcl10/Cxcl14/Cxcl16/Cxcl2/Cxcl3/Pik3r1/Plcb1/Shc2	20
rno04024	cAMP signaling pathway	20/696	196/8379	0.196567	0.471761	0.364167	Adcy1/Adcy7/Adcy9/Adora1/Atp1a2/Atp1b2/Bdnf/Cftr/Cnga3/Creb3l2/Fxyd1/Grin2d/Hhip/Htr1b/Nfatc1/Pde4c/Pik3r1/Ppp1r1b/Ptch1/Sox9	20
rno05167	Kaposi's sarcoma-associated herpesvirus infection	20/696	213/8379	0.315389	0.559862	0.432174	Bax/Ccr3/Cdkn1a/Csf2/Cxcl1/Cxcl2/Cxcl3/Cycs/E2f1/Il6/Il6st/Irf7/Map2k6/Myc/Nfatc1/Pik3r1/Ptgs2/RT1-T24-1/RT1-T24-3/Rcan1	20
rno05203	Viral carcinogenesis	20/696	230/8379	0.449342	0.698459	0.539161	Actn1/Atf4/Bax/Ccr3/Cdkn1a/Creb3l2/Hpn/Il6st/Irf7/LOC100364062/Mdm2/Mrps18b/Nfkb2/Pik3r1/Pkm/Pmaip1/RT1-T24-1/RT1-T24-3/Ranbp1/Rbpjl	20
rno05206	MicroRNAs in cancer	20/696	271/8379	0.744568	0.8936	0.689797	Apc2/Bmf/Ccng1/Cdkn1a/E2f1/Ezr/Gls2/Hmox1/Mdm2/Met/Myc/Notch3/Pdgfra/Plau/Prkcg/Ptgs2/Slc7a1/Thbs1/Tnc/Tpm1	20
rno04921	Oxytocin signaling pathway	19/696	156/8379	0.0580201	0.204777	0.158073	Adcy1/Adcy7/Adcy9/Cacna2d2/Cacnb4/Cdkn1a/Gnao1/Gucy1a3/Kcnj12/Kcnj3/Kcnj4/Nfatc1/Pla2g4b/Pla2g4c/Plcb1/Prkcg/Ptgs2/Rcan1/Ryr3	19
rno04020	Calcium signaling pathway	18/696	189/8379	0.306039	0.556818	0.429824	Adcy1/Adcy7/Adcy9/Adora2b/Avpr1a/Cacna1h/Cysltr2/Erbb4/Gna14/Grin2d/Htr2c/Itpka/Itpkc/Pdgfra/Plcb1/Prkcg/Ryr3/Sphk1	18
rno04014	Ras signaling pathway	18/696	242/8379	0.724167	0.8936	0.689797	Bdnf/Epha2/Fgf10/Fgfr2/Fgfr4/Figf/Met/Pdgfd/Pdgfra/Pik3r1/Pla2g1b/Pla2g2a/Pla2g2d/Pla2g4b/Pla2g4c/Prkcg/Rab5a/Shc2	18
rno01230	Biosynthesis of amino acids	17/696	85/8379	0.000520083	0.0130021	0.0100367	Aldoc/Arg1/Bcat1/Eno1/Gapdh/Gpt/LOC100364062/LOC100911515/LOC500959/Pfkm/Pgk1/Phgdh/Pkm/Prps1/Pycr1/Shmt2/Taldo1	17
rno04512	ECM-receptor interaction	17/696	85/8379	0.000520083	0.0130021	0.0100367	Col1a1/Col4a3/Col4a6/Col6a4/Col9a2/Dag1/Ibsp/Itga11/Itga9/Itgb6/Itgb8/Lamc2/Lamc3/Sdc1/Spp1/Thbs1/Tnc	17
rno04750	Inflammatory mediator regulation of TRP channels	17/696	114/8379	0.0126156	0.0923096	0.0712566	Adcy1/Adcy7/Adcy9/Alox12e/Asic1/Cyp2j3/F2rl1/Htr2c/Map2k6/P2ry2/Pik3r1/Pla2g4b/Pla2g4c/Plcb1/Prkcg/Trpv3/Trpv4	17
rno05169	Epstein-Barr virus infection	17/696	229/8379	0.723028	0.8936	0.689797	Cdkn1a/Map2k6/Mdm2/Myc/Ncor2/Nfkb2/Nfkbie/Pik3r1/Polr2a/Polr3g/Psmd11/Psmd8/RT1-T24-1/RT1-T24-3/Ran/Rbpjl/Relb	17
rno05217	Basal cell carcinoma	16/696	63/8379	3.87986e-05	0.00290989	0.00224623	Apc2/Axin2/Bax/Bmp4/Cdkn1a/Fzd4/Fzd8/Gadd45a/Gli2/Hhip/Ptch1/Shh/Tcf7l1/Tcf7l2/Wnt2/Wnt2b	16
rno04540	Gap junction	16/696	88/8379	0.00216476	0.0324714	0.0250656	Adcy1/Adcy7/Adcy9/Gja1/Gucy1a3/Htr2c/LOC100909441/Pdgfd/Pdgfra/Plcb1/Prkcg/Tuba1c/Tuba8/Tubb3/Tubb4a/Tubb6	16
rno04066	HIF-1 signaling pathway	16/696	107/8379	0.0148689	0.0963981	0.0744126	Cdkn1a/Eif4ebp1/Eno1/Gapdh/Hk3/Hmox1/Il6/LOC100911372/Ldha/Pgk1/Pik3r1/Prkcg/Serpine1/Slc2a1/Tfrc/Timp1	16
rno04022	cGMP-PKG signaling pathway	16/696	167/8379	0.311818	0.556818	0.429824	Adcy1/Adcy7/Adcy9/Adora1/Adra2b/Atf4/Atp1a2/Atp1b2/Creb3l2/Gucy1a3/Kcnmb2/Mef2b/Nfatc1/Nppb/Pde5a/Plcb1	16
rno04218	Cellular senescence	16/696	189/8379	0.506962	0.743668	0.574059	Cdkn1a/E2f1/Eif4ebp1/Gadd45a/Igfbp3/Il6/Map2k6/Mdm2/Myc/Nfatc1/Pik3r1/RT1-T24-1/RT1-T24-3/Serpine1/Sqstm1/Trpv4	16
rno04810	Regulation of actin cytoskeleton	16/696	219/8379	0.741914	0.8936	0.689797	Actn1/Apc2/Cd14/Ezr/Fgf10/Fgfr2/Fgfr4/Itga11/Itga9/Itgam/Itgax/Itgb6/Itgb8/Pdgfd/Pdgfra/Pik3r1	16
rno04080	Neuroactive ligand-receptor interaction	16/696	293/8379	0.976969	1	0.77193	Adora1/Adora2b/Adra2b/Avpr1a/Cnr1/Cysltr2/F2rl1/Gabra1/Glra1/Grin2d/Htr1b/Htr2c/Lpar3/Mcpt8l2/P2ry2/P2ry4	16
rno05230	Central carbon metabolism in cancer	15/696	63/8379	0.000148939	0.00893633	0.00689822	Fgfr2/G6pd/Gls2/Hk3/LOC100364062/Ldha/Met/Myc/Pdgfra/Pfkm/Pik3r1/Pkm/Slc16a3/Slc2a1/Slc7a5	15
rno00480	Glutathione metabolism	15/696	65/8379	0.000216272	0.0092688	0.00715486	Anpep/G6pd/Gclc/Ggt1/Gpx2/Gsr/Gss/Gstm3/Gstm7/Gstp1/LOC100912604/Mgst3/Nat8/Odc1/Pgd	15
rno04115	p53 signaling pathway	15/696	70/8379	0.000509201	0.0130021	0.0100367	Bax/Bbc3/Ccng1/Cdkn1a/Cycs/Gadd45a/Gtse1/Igfbp3/Mdm2/Perp/Pmaip1/Rprm/Serpine1/Sfn/Thbs1	15
rno05414	Dilated cardiomyopathy (DCM)	15/696	91/8379	0.00758616	0.0744123	0.0574411	Actc1/Adcy1/Adcy7/Adcy9/Cacna2d2/Cacnb4/Dag1/Des/Itga11/Itga9/Itgb6/Itgb8/Sgca/Tpm1/Ttn	15
rno05323	Rheumatoid arthritis	15/696	92/8379	0.0083912	0.0762836	0.0588856	Ccl12/Ccl2/Cd80/Csf2/Ctsl/Il11/Il23a/Il6/RT1-Ba/RT1-Bb/RT1-DOa/RT1-Db1/Tnfrsf11a/Tnfsf13/Tnfsf13b	15
rno04657	IL-17 signaling pathway	15/696	95/8379	0.0112198	0.0841485	0.0649567	Ccl11/Ccl12/Ccl2/Ccl7/Csf2/Cxcl1/Cxcl10/Cxcl2/Cxcl3/Defb4/Fosl1/Il17b/Il6/Mapk6/Ptgs2	15
rno05222	Small cell lung cancer	15/696	95/8379	0.0112198	0.0841485	0.0649567	Bax/Birc3/Cdkn1a/Col4a3/Col4a6/Cycs/E2f1/Fhit/Gadd45a/Lamc2/Lamc3/Myc/Pik3r1/Ptgs2/Rxrg	15
rno05215	Prostate cancer	15/696	97/8379	0.0134874	0.0952666	0.0735391	Atf4/Cdkn1a/Creb3l2/E2f1/Fgfr2/Gstp1/Il1r2/Mdm2/Pdgfd/Pdgfra/Pik3r1/Plat/Plau/Tcf7l1/Tcf7l2	15
rno04933	AGE-RAGE signaling pathway in diabetic complications	15/696	102/8379	0.0207155	0.109029	0.0841626	Bax/Ccl12/Ccl2/Col1a1/Col4a3/Col4a6/F3/Figf/Il6/Nfatc1/Pik3r1/Plcb1/Sele/Serpine1/Vcam1	15
rno04919	Thyroid hormone signaling pathway	15/696	118/8379	0.0635286	0.219064	0.169102	Atp1a2/Atp1b2/Bmp4/Esr1/Mdm2/Myc/Notch3/Pik3r1/Plcb1/Prkcg/Rcan1/Rcan2/Rxrg/Slc16a2/Slc2a1	15
rno04270	Vascular smooth muscle contraction	15/696	124/8379	0.0890763	0.284286	0.219449	Actg2/Adcy1/Adcy7/Adcy9/Adora2b/Avpr1a/Gucy1a3/Kcnmb2/Pla2g1b/Pla2g2a/Pla2g2d/Pla2g4b/Pla2g4c/Plcb1/Prkcg	15
rno04550	Signaling pathways regulating pluripotency of stem cells	15/696	140/8379	0.184869	0.454597	0.350917	Apc2/Axin2/Bmp4/Dusp9/Fgfr2/Fgfr4/Fzd4/Fzd8/Il6st/Inhba/Lif/Myc/Pik3r1/Wnt2/Wnt2b	15
rno04630	Jak-STAT signaling pathway	15/696	155/8379	0.30589	0.556818	0.429824	Cdkn1a/Cntfr/Csf2/Il11/Il13ra2/Il23a/Il24/Il6/Il6st/Lif/Myc/Osmr/Pdgfra/Pik3r1/Socs3	15
rno04978	Mineral absorption	14/696	46/8379	1.27261e-05	0.00290989	0.00224623	Atp1a2/Atp1b2/Cybrd1/Ftl1/Hmox1/LOC100360087/Mt2A/S100g/Slc26a9/Slc34a2/Slc5a1/Steap1/Trpm6/Vdr	14
rno00010	Glycolysis / Gluconeogenesis	14/696	72/8379	0.00209388	0.0324714	0.0250656	Acss1/Aldh1a3/Aldoc/Eno1/Fbp1/Gapdh/Hk3/LOC100364062/LOC100911515/LOC500959/Ldha/Pfkm/Pgk1/Pkm	14
rno04918	Thyroid hormone synthesis	14/696	72/8379	0.00209388	0.0324714	0.0250656	Adcy1/Adcy7/Adcy9/Alb/Atf4/Atp1a2/Atp1b2/Creb3l2/Gpx2/Gsr/Lrp2/Plcb1/Prkcg/Slc26a4	14
rno04976	Bile secretion	14/696	72/8379	0.00209388	0.0324714	0.0250656	Abcc3/Adcy1/Adcy7/Adcy9/Aqp4/Atp1a2/Atp1b2/Baat/Cftr/Slc22a1/Slc2a1/Slc4a5/Slc5a1/Slco1a5	14
rno00590	Arachidonic acid metabolism	14/696	83/8379	0.00793731	0.0744123	0.0574411	Alox12e/Alox5/Cyp2b1/Cyp2j3/Ggt1/Gpx2/Pla2g1b/Pla2g2a/Pla2g2d/Pla2g4b/Pla2g4c/Ptges/Ptgis/Ptgs2	14
rno04610	Complement and coagulation cascades	14/696	83/8379	0.00793731	0.0744123	0.0574411	C1s/C2/C5/Cfi/F3/Itgam/Itgax/Kng1/Kng1l1/Plat/Plau/Plaur/Procr/Serpine1	14
rno04640	Hematopoietic cell lineage	14/696	97/8379	0.0287851	0.139283	0.107517	Anpep/Cd14/Cd8b/Csf2/Il11/Il1r2/Il6/Itgam/Mme/RT1-Ba/RT1-Bb/RT1-DOa/RT1-Db1/Tfrc	14
rno04713	Circadian entrainment	14/696	99/8379	0.0336001	0.152728	0.117895	Adcy1/Adcy7/Adcy9/Cacna1h/Gnao1/Grin2d/Gucy1a3/Kcnj3/Per2/Per3/Plcb1/Prkcg/Rasd1/Ryr3	14
rno04726	Serotonergic synapse	14/696	126/8379	0.160951	0.420094	0.324283	Alox12e/Alox5/Cyp2j3/Ddc/Gnao1/Htr1b/Htr2c/Kcnj3/Maob/Pla2g4b/Pla2g4c/Plcb1/Prkcg/Ptgs2	14
rno04380	Osteoclast differentiation	14/696	129/8379	0.182584	0.454597	0.350917	Fhl2/Fosl1/LOC100911825/Lilrb3/Lilrb4/Map2k6/Nfatc1/Nfkb2/Oscar/Pik3r1/Relb/Socs3/Sqstm1/Tnfrsf11a	14
rno04210	Apoptosis	14/696	141/8379	0.281317	0.549996	0.424558	Atf4/Bax/Bbc3/Birc3/Casp12/Ctsl/Cycs/Eif2s1/Gadd45a/LOC100909441/Pik3r1/Pmaip1/Tuba1c/Tuba8	14
rno04390	Hippo signaling pathway	14/696	157/8379	0.431565	0.678859	0.524031	Apc2/Areg/Axin2/Bbc3/Bmp4/Fzd4/Fzd8/Gli2/Myc/Serpine1/Tcf7l1/Tcf7l2/Wnt2/Wnt2b	14
rno04217	Necroptosis	14/696	161/8379	0.470001	0.71939	0.555318	Bax/Birc3/Ftl1/H2afj/LOC100360087/LOC100360977/LOC690131/Pgam5/Pla2g4b/Pla2g4c/Pygm/Ripk3/Sqstm1/Zbp1	14
rno04144	Endocytosis	14/696	275/8379	0.985976	1	0.77193	Amph/Cav3/Fgfr2/Fgfr4/Folr1/Folr2/Iqsec2/Mdm2/Nedd4l/Pdgfra/RT1-T24-1/RT1-T24-3/Rab5a/Tfrc	14
rno01521	EGFR tyrosine kinase inhibitor resistance	13/696	80/8379	0.0139724	0.0952666	0.0735391	Bax/Eif4ebp1/Fgfr2/Gas6/Il6/LOC100911372/Met/Nrg1/Pdgfd/Pdgfra/Pik3r1/Prkcg/Shc2	13
rno01524	Platinum drug resistance	13/696	81/8379	0.0154237	0.0963981	0.0744126	Atp7b/Bax/Bbc3/Birc3/Cdkn1a/Cycs/Gstm3/Gstm7/Gstp1/Mdm2/Mgst3/Pik3r1/Pmaip1	13
rno04911	Insulin secretion	13/696	86/8379	0.0244636	0.120898	0.0933246	Adcy1/Adcy7/Adcy9/Atf4/Atp1a2/Atp1b2/Creb3l2/Kcnmb2/Kcnn3/Plcb1/Prkcg/Rab3a/Slc2a1	13
rno05410	Hypertrophic cardiomyopathy (HCM)	13/696	86/8379	0.0244636	0.120898	0.0933246	Actc1/Cacna2d2/Cacnb4/Dag1/Des/Il6/Itga11/Itga9/Itgb6/Itgb8/Sgca/Tpm1/Ttn	13
rno04972	Pancreatic secretion	13/696	99/8379	0.0652995	0.222612	0.171841	Adcy1/Adcy7/Adcy9/Atp1a2/Atp1b2/Cftr/Clca1/Clca5/Pla2g1b/Pla2g2a/Pla2g2d/Plcb1/Prkcg	13
rno04916	Melanogenesis	13/696	100/8379	0.0696455	0.23476	0.181218	Adcy1/Adcy7/Adcy9/Creb3l2/Fzd4/Fzd8/Gnao1/Plcb1/Prkcg/Tcf7l1/Tcf7l2/Wnt2/Wnt2b	13
rno05322	Systemic lupus erythematosus	13/696	127/8379	0.255144	0.535268	0.413189	Actn1/C1s/C2/C5/Cd80/H2afj/LOC690131/Mcpt8l2/RT1-Ba/RT1-Bb/RT1-DOa/RT1-Db1/Snrpd1	13
rno04926	Relaxin signaling pathway	13/696	132/8379	0.30135	0.556818	0.429824	Adcy1/Adcy7/Adcy9/Atf4/Col1a1/Col4a3/Col4a6/Creb3l2/Figf/Gnao1/Pik3r1/Plcb1/Shc2	13
rno05161	Hepatitis B	13/696	138/8379	0.359491	0.616271	0.475718	Atf4/Bax/Casp12/Cdkn1a/Creb3l2/Cycs/E2f1/Il6/Irf7/Myc/Nfatc1/Pik3r1/Prkcg	13
rno04910	Insulin signaling pathway	13/696	139/8379	0.369374	0.622541	0.480558	Acacb/Eif4ebp1/Exoc7/Fasn/Fbp1/Hk3/LOC100911372/Pik3r1/Ptprf/Pygm/Shc2/Slc2a4/Socs3	13
rno04261	Adrenergic signaling in cardiomyocytes	13/696	144/8379	0.419216	0.672571	0.519177	Actc1/Adcy1/Adcy7/Adcy9/Atf4/Atp1a2/Atp1b2/Cacna2d2/Cacnb4/Creb3l2/Plcb1/Scn5a/Tpm1	13
rno04072	Phospholipase D signaling pathway	13/696	149/8379	0.469168	0.71939	0.555318	Adcy1/Adcy7/Adcy9/Avpr1a/Lpar3/Pdgfd/Pdgfra/Pik3r1/Pla2g4b/Pla2g4c/Plcb1/Shc2/Sphk1	13
rno03013	RNA transport	13/696	168/8379	0.647507	0.867196	0.669415	Eif2b3/Eif2s1/Eif2s2/Eif3a/Eif4a1/Eif4ebp1/Eif5/Nmd3/Nup43/Pabpc4/Ran/Rpp38/Thoc6	13
rno05144	Malaria	12/696	60/8379	0.00334185	0.0435893	0.0336479	Ccl12/Ccl2/Hbb-b1/Il6/LOC100134871/Met/Sdc1/Sele/Selp/Thbs1/Tlr9/Vcam1	12
rno00970	Aminoacyl-tRNA biosynthesis	12/696	69/8379	0.0106056	0.0837286	0.0646326	Aars/Cars/Eprs/Farsb/Gars/Iars/Mars/Nars/Rars/Sars/Tars/Yars	12
rno05412	Arrhythmogenic right ventricular cardiomyopathy (ARVC)	12/696	73/8379	0.0163367	0.0967523	0.074686	Cacna2d2/Cacnb4/Dag1/Des/Gja1/Itga11/Itga9/Itgb6/Itgb8/Sgca/Tcf7l1/Tcf7l2	12
rno05210	Colorectal cancer	12/696	74/8379	0.0180788	0.100438	0.077531	Apc2/Axin2/Bax/Bbc3/Cdkn1a/Cycs/Gadd45a/Myc/Pik3r1/Pmaip1/Tcf7l1/Tcf7l2	12
rno04012	ErbB signaling pathway	12/696	89/8379	0.06347	0.219064	0.169102	Areg/Btc/Cdkn1a/Eif4ebp1/Erbb4/Ereg/Hbegf/Myc/Nrg1/Pik3r1/Prkcg/Shc2	12
rno01522	Endocrine resistance	12/696	93/8379	0.0827562	0.272823	0.2106	Adcy1/Adcy7/Adcy9/Bax/Cdkn1a/E2f1/Esr1/Hbegf/Mdm2/Notch3/Pik3r1/Shc2	12
rno04974	Protein digestion and absorption	12/696	94/8379	0.0880949	0.284177	0.219365	Ace2/Atp1a2/Atp1b2/Col17a1/Col1a1/Col4a3/Col4a6/Col5a3/Col6a4/Col9a2/Mme/Slc3a2	12
rno04915	Estrogen signaling pathway	12/696	95/8379	0.093642	0.284995	0.219996	Adcy1/Adcy7/Adcy9/Atf4/Creb3l2/Esr1/Gnao1/Hbegf/Kcnj3/Pik3r1/Plcb1/Shc2	12
rno04064	NF-kappa B signaling pathway	12/696	97/8379	0.105361	0.301031	0.232375	Birc3/Ccl21/Cd14/Cxcl2/Malt1/Nfkb2/Plau/Ptgs2/Relb/Tnfrsf11a/Tnfsf13b/Vcam1	12
rno04725	Cholinergic synapse	12/696	114/8379	0.236301	0.518928	0.400576	Adcy1/Adcy7/Adcy9/Atf4/Creb3l2/Gnao1/Kcnj12/Kcnj3/Kcnj4/Pik3r1/Plcb1/Prkcg	12
rno04724	Glutamatergic synapse	12/696	116/8379	0.254843	0.535268	0.413189	Adcy1/Adcy7/Adcy9/Gls2/Gnao1/Grin2d/Homer2/Kcnj3/Pla2g4b/Pla2g4c/Plcb1/Prkcg	12
rno05145	Toxoplasmosis	12/696	118/8379	0.273882	0.54158	0.418062	Alox5/Birc3/Ciita/Cycs/Gnao1/Lamc2/Lamc3/Map2k6/RT1-Ba/RT1-Bb/RT1-DOa/RT1-Db1	12
rno04152	AMPK signaling pathway	12/696	127/8379	0.364145	0.617195	0.476431	Acacb/Cftr/Creb3l2/Eif4ebp1/Fasn/Fbp1/Pfkfb1/Pfkm/Pik3r1/Scd2/Slc2a4/Ulk1	12
rno04371	Apelin signaling pathway	12/696	141/8379	0.509381	0.743668	0.574059	Adcy1/Adcy7/Adcy9/LOC100911372/Mef2b/Notch3/Plat/Plcb1/Ryr3/Serpine1/Sphk1/Spp1	12
rno04723	Retrograde endocannabinoid signaling	12/696	155/8379	0.644308	0.866783	0.669095	Adcy1/Adcy7/Adcy9/Cnr1/Gabra1/Gnao1/Kcnj3/Ndufa10l1/Ndufa4l2/Plcb1/Prkcg/Ptgs2	12
rno04150	mTOR signaling pathway	12/696	157/8379	0.661932	0.875213	0.675603	Eif4ebp1/Fzd4/Fzd8/LOC100911372/Lrp5/Pik3r1/Prkcg/Slc3a2/Slc7a5/Ulk1/Wnt2/Wnt2b	12
rno05034	Alcoholism	12/696	175/8379	0.796768	0.930079	0.717956	Adora2b/Atf4/Bdnf/Creb3l2/Ddc/Gnao1/Grin2d/H2afj/LOC690131/Maob/Ppp1r1b/Shc2	12
rno04216	Ferroptosis	11/696	41/8379	0.000374346	0.0124782	0.00963229	Acsl4/Ftl1/Gclc/Gss/Hmox1/LOC100360087/Sat1/Slc39a14/Slc3a2/Slc7a11/Tfrc	11
rno00330	Arginine and proline metabolism	11/696	52/8379	0.0030902	0.042139	0.0325284	Aldh4a1/Aoc1/Arg1/Azin2/Cndp1/LOC100912604/Maob/Odc1/Prodh2/Pycr1/Sat1	11
rno04913	Ovarian steroidogenesis	11/696	56/8379	0.00562334	0.0674801	0.0520899	Acot2/Adcy1/Adcy7/Adcy9/Alox5/Bmp15/Cyp1a1/Cyp2j3/Pla2g4b/Pla2g4c/Ptgs2	11
rno05150	Staphylococcus aureus infection	11/696	57/8379	0.0064599	0.07013	0.0541354	C1s/C2/C5/Cfi/Itgam/LOC100911825/RT1-Ba/RT1-Bb/RT1-DOa/RT1-Db1/Selp	11
rno05221	Acute myeloid leukemia	11/696	66/8379	0.019083	0.104089	0.0803494	Cd14/Cebpa/Csf2/Eif4ebp1/Itgam/Myc/Per2/Pik3r1/Tcf7l1/Tcf7l2/Zbtb16	11
rno04971	Gastric acid secretion	11/696	75/8379	0.0444356	0.171878	0.132677	Adcy1/Adcy7/Adcy9/Atp1a2/Atp1b2/Cftr/Ezr/Kcne2/Kcnj15/Plcb1/Prkcg	11
rno04970	Salivary secretion	11/696	78/8379	0.0564864	0.204168	0.157603	Adcy1/Adcy7/Adcy9/Atp1a2/Atp1b2/Dmbt1/Gucy1a3/Lyz2/Plcb1/Prkcg/Ryr3	11
rno04620	Toll-like receptor signaling pathway	11/696	95/8379	0.163246	0.422187	0.325899	Cd14/Cd80/Cxcl10/Il6/Irf7/Map2k6/Pik3r1/Spp1/Tlr1/Tlr5/Tlr9	11
rno04922	Glucagon signaling pathway	11/696	103/8379	0.234546	0.518928	0.400576	Acacb/Atf4/Creb3l2/Fbp1/LOC100364062/Ldha/Pfkfb1/Pkm/Plcb1/Pygm/Slc2a1	11
rno04659	Th17 cell differentiation	11/696	109/8379	0.294531	0.556818	0.429824	Il23a/Il6/Il6st/Nfatc1/Nfkbie/RT1-Ba/RT1-Bb/RT1-DOa/RT1-Db1/Rorc/Rxrg	11
rno04931	Insulin resistance	11/696	109/8379	0.294531	0.556818	0.429824	Acacb/Creb3l2/Gfpt2/Il6/Pik3r1/Ptprf/Pygm/Slc2a1/Slc2a4/Socs3/Trib3	11
rno05160	Hepatitis C	11/696	128/8379	0.499463	0.743668	0.574059	Cdkn1a/Cldn11/Cldn4/Eif2s1/Irf7/Oas1a/Oas1b/Oas2/Oas3/Pik3r1/Socs3	11
rno04068	FoxO signaling pathway	11/696	134/8379	0.562478	0.784853	0.605851	Cdkn1a/Foxo6/Gadd45a/Homer2/Il6/Mdm2/Pik3r1/Rag1/Sgk2/Slc2a4/Sod2	11
rno05162	Measles	11/696	136/8379	0.582792	0.805703	0.621946	Bbc3/Eif2s1/Il6/Irf7/Mx2/Oas1a/Oas1b/Oas2/Oas3/Pik3r1/Tlr9	11
rno04932	Non-alcoholic fatty liver disease (NAFLD)	11/696	159/8379	0.779548	0.913533	0.705183	Atf4/Bax/Cebpa/Cox8b/Cycs/Eif2s1/Il6/Ndufa10l1/Ndufa4l2/Pik3r1/Socs3	11
rno04141	Protein processing in endoplasmic reticulum	11/696	164/8379	0.812044	0.933384	0.720507	Atf4/Bag2/Bax/Casp12/Ckap4/Eif2s1/Erp29/Nsfl1c/Plaa/Ppp1r15a/Rad23b	11
rno04530	Tight junction	11/696	170/8379	0.846179	0.957264	0.738941	Actn1/Cftr/Cldn11/Cldn4/Epb41l4b/Ezr/LOC100909441/Magi1/Nedd4l/Tuba1c/Tuba8	11
rno05016	Huntington's disease	11/696	202/8379	0.954555	1	0.77193	Bax/Bbc3/Bdnf/Cox8b/Creb3l2/Cycs/Ndufa10l1/Ndufa4l2/Plcb1/Polr2a/Sod2	11
rno04960	Aldosterone-regulated sodium reabsorption	10/696	39/8379	0.00101234	0.0189815	0.0146524	Atp1a2/Atp1b2/Hsd11b2/Nedd4l/Pik3r1/Prkcg/Scnn1a/Scnn1g/Sfn/Slc9a3r2	10
rno05143	African trypanosomiasis	10/696	39/8379	0.00101234	0.0189815	0.0146524	F2rl1/Hbb-b1/Il6/LOC100134871/Plcb1/Prkcg/Sele/Thop1/Tlr9/Vcam1	10
rno04672	Intestinal immune network for IgA production	10/696	49/8379	0.00614893	0.07013	0.0541354	Cd80/Il6/Pigr/RT1-Ba/RT1-Bb/RT1-DOa/RT1-Db1/Tnfrsf17/Tnfsf13/Tnfsf13b	10
rno05134	Legionellosis	10/696	58/8379	0.0199136	0.10668	0.0823495	Cd14/Cxcl1/Cxcl2/Cxcl3/Cycs/Il6/Itgam/Naip6/Nfkb2/Tlr5	10
rno00982	Drug metabolism - cytochrome P450	10/696	72/8379	0.0728237	0.242746	0.187383	Aldh1a3/Fmo2/Fmo3/Fmo6/Gstm3/Gstm7/Gstp1/Maob/Mgst3/Ugt1a7c	10
rno05218	Melanoma	10/696	76/8379	0.0968403	0.288016	0.222329	Bax/Cdkn1a/E2f1/Fgf10/Gadd45a/Mdm2/Met/Pdgfd/Pdgfra/Pik3r1	10
rno00562	Inositol phosphate metabolism	10/696	77/8379	0.103495	0.301031	0.232375	Aldh6a1/Itpka/Itpkc/LOC100911515/LOC500959/Pi4k2b/Pik3c2g/Plcb1/Plch1/Plch2	10
rno04211	Longevity regulating pathway	10/696	89/8379	0.202419	0.481949	0.372031	Adcy1/Adcy7/Adcy9/Atf4/Bax/Creb3l2/Eif4ebp1/Pik3r1/Sod2/Ulk1	10
rno04912	GnRH signaling pathway	10/696	93/8379	0.242167	0.518928	0.400576	Adcy1/Adcy7/Adcy9/Atf4/Gnrh1/Hbegf/Map2k6/Pla2g4b/Pla2g4c/Plcb1	10
rno05032	Morphine addiction	10/696	93/8379	0.242167	0.518928	0.400576	Adcy1/Adcy7/Adcy9/Adora1/Gabra1/Gnao1/Kcnj3/Pde10a/Pde4c/Prkcg	10
rno05204	Chemical carcinogenesis	10/696	94/8379	0.252521	0.535268	0.413189	Aldh1a3/Cyp1a1/Cyp2b1/Gstm3/Gstm7/Gstp1/Mgst3/Ptgs2/Sult1a1/Ugt1a7c	10
rno05416	Viral myocarditis	10/696	96/8379	0.273666	0.54158	0.418062	Cd80/Cycs/Dag1/RT1-Ba/RT1-Bb/RT1-DOa/RT1-Db1/RT1-T24-1/RT1-T24-3/Sgca	10
rno04925	Aldosterone synthesis and secretion	10/696	98/8379	0.295323	0.556818	0.429824	Adcy1/Adcy7/Adcy9/Atf4/Atp1a2/Atp1b2/Cacna1h/Creb3l2/Plcb1/Prkcg	10
rno05231	Choline metabolism in cancer	10/696	99/8379	0.306319	0.556818	0.429824	Eif4ebp1/Pdgfd/Pdgfra/Pik3r1/Pla2g4b/Pla2g4c/Prkcg/Slc22a1/Slc22a3/Slc44a3	10
rno04612	Antigen processing and presentation	10/696	101/8379	0.328593	0.573127	0.442414	Cd74/Cd8b/Ciita/Ctsl/RT1-Ba/RT1-Bb/RT1-DOa/RT1-Db1/RT1-T24-1/RT1-T24-3	10
rno00240	Pyrimidine metabolism	10/696	104/8379	0.362551	0.617195	0.476431	Enpp3/Nme1/Nme2/Nme3/Nme6/Polr1e/Polr2a/Polr3g/Uck2/Upp1	10
rno05142	Chagas disease (American trypanosomiasis)	10/696	106/8379	0.385434	0.64239	0.49588	Adcy1/Ccl12/Ccl2/Gna14/Gnao1/Il6/Pik3r1/Plcb1/Serpine1/Tlr9	10
rno04611	Platelet activation	10/696	129/8379	0.637858	0.864766	0.667539	Adcy1/Adcy7/Adcy9/Apbb1ip/Col1a1/Gucy1a3/Pik3r1/Pla2g4b/Pla2g4c/Plcb1	10
rno04728	Dopaminergic synapse	10/696	133/8379	0.675999	0.875213	0.675603	Arntl/Atf4/Creb3l2/Ddc/Gnao1/Kcnj3/Maob/Plcb1/Ppp1r1b/Prkcg	10
rno05010	Alzheimer's disease	10/696	185/8379	0.950425	1	0.77193	Casp12/Cox8b/Cycs/Gapdh/Grin2d/Mme/Ndufa10l1/Ndufa4l2/Plcb1/Ryr3	10
rno00051	Fructose and mannose metabolism	9/696	39/8379	0.00391212	0.0489015	0.0377485	Akr1b8/Aldoc/Fbp1/Hk3/LOC100911515/LOC500959/Pfkfb1/Pfkm/Sord	9
rno00565	Ether lipid metabolism	9/696	47/8379	0.0138745	0.0952666	0.0735391	Gal3st1/Gdpd3/Lpcat1/Pla2g1b/Pla2g2a/Pla2g2d/Pla2g4b/Pla2g4c/Pla2g7	9
rno02010	ABC transporters	9/696	48/8379	0.0158587	0.0967523	0.074686	Abca17/Abca2/Abca3/Abca5/Abcc3/Abcc6/Abcd2/Abcg1/Cftr	9
rno05213	Endometrial cancer	9/696	58/8379	0.0483159	0.181185	0.139862	Apc2/Axin2/Bax/Cdkn1a/Gadd45a/Myc/Pik3r1/Tcf7l1/Tcf7l2	9
rno05321	Inflammatory bowel disease (IBD)	9/696	66/8379	0.0940482	0.284995	0.219996	Il23a/Il6/Nfatc1/RT1-Ba/RT1-Bb/RT1-DOa/RT1-Db1/Rorc/Tlr5	9
rno05214	Glioma	9/696	71/8379	0.132212	0.363115	0.280299	Bax/Cdkn1a/E2f1/Gadd45a/Mdm2/Pdgfra/Pik3r1/Prkcg/Shc2	9
rno00980	Metabolism of xenobiotics by cytochrome P450	9/696	73/8379	0.149451	0.396772	0.30628	Aldh1a3/Cyp1a1/Cyp2f4/Cyp2s1/Gstm3/Gstm7/Gstp1/Mgst3/Ugt1a7c	9
rno03320	PPAR signaling pathway	9/696	82/8379	0.23911	0.518928	0.400576	Acsbg1/Acsl4/Angptl4/Cyp27a1/Fabp4/Me1/Plin2/Rxrg/Scd2	9
rno05132	Salmonella infection	9/696	84/8379	0.261256	0.54158	0.418062	Cd14/Csf2/Cxcl1/Cxcl2/Cxcl3/Il6/Rab7b/Rilp/Tlr5	9
rno00564	Glycerophospholipid metabolism	9/696	98/8379	0.427865	0.678859	0.524031	Gpd1/Gpd1l/Lpcat1/Pla2g15/Pla2g1b/Pla2g2a/Pla2g2d/Pla2g4b/Pla2g4c	9
rno00030	Pentose phosphate pathway	8/696	31/8379	0.00306847	0.042139	0.0325284	Aldoc/Fbp1/G6pd/Pfkm/Pgd/Prps1/Rgn/Taldo1	8
rno04370	VEGF signaling pathway	8/696	58/8379	0.105043	0.301031	0.232375	Mapkapk3/Pik3r1/Pla2g4b/Pla2g4c/Prkcg/Ptgs2/Shc2/Sphk1	8
rno04137	Mitophagy - animal	8/696	65/8379	0.168918	0.433123	0.33434	Atf4/Atg9b/Cited2/E2f1/Pgam5/Rab7b/Sqstm1/Ulk1	8
rno05223	Non-small cell lung cancer	8/696	66/8379	0.179245	0.45408	0.350518	Bax/Cdkn1a/E2f1/Fhit/Gadd45a/Pik3r1/Prkcg/Rxrg	8
rno05332	Graft-versus-host disease	8/696	71/8379	0.234661	0.518928	0.400576	Cd80/Il6/RT1-Ba/RT1-Bb/RT1-DOa/RT1-Db1/RT1-T24-1/RT1-T24-3	8
rno04920	Adipocytokine signaling pathway	8/696	74/8379	0.270445	0.54158	0.418062	Acacb/Acsbg1/Acsl4/Nfkbie/Rxrg/Slc2a1/Slc2a4/Socs3	8
rno05133	Pertussis	8/696	74/8379	0.270445	0.54158	0.418062	C1s/C2/C5/Cd14/Il23a/Il6/Itgam/Sftpa1	8
rno04940	Type I diabetes mellitus	8/696	80/8379	0.345837	0.599717	0.462939	Cd80/Ptprn/RT1-Ba/RT1-Bb/RT1-DOa/RT1-Db1/RT1-T24-1/RT1-T24-3	8
rno05220	Chronic myeloid leukemia	8/696	81/8379	0.358718	0.616271	0.475718	Bax/Cdkn1a/E2f1/Gadd45a/Mdm2/Myc/Pik3r1/Shc2	8
rno00830	Retinol metabolism	8/696	85/8379	0.410589	0.672571	0.519177	Aldh1a2/Cyp1a1/Cyp2a3/Cyp2b1/Cyp2s1/Dhrs9/Retsat/Ugt1a7c	8
rno04727	GABAergic synapse	8/696	91/8379	0.487891	0.735514	0.567765	Adcy1/Adcy7/Adcy9/Gabra1/Gls2/Gnao1/Prkcg/Slc38a5	8
rno04658	Th1 and Th2 cell differentiation	8/696	94/8379	0.525572	0.750818	0.579579	Nfatc1/Nfkbie/Notch3/RT1-Ba/RT1-Bb/RT1-DOa/RT1-Db1/Rbpjl	8
rno04670	Leukocyte transendothelial migration	8/696	115/8379	0.749854	0.8936	0.689797	Actn1/Cldn11/Cldn4/Ezr/Itgam/Pik3r1/Prkcg/Vcam1	8
rno04071	Sphingolipid signaling pathway	8/696	122/8379	0.80525	0.93214	0.719547	Adora1/Bax/Pik3r1/Plcb1/Prkcg/Sgms2/Sgpp2/Sphk1	8
rno04722	Neurotrophin signaling pathway	8/696	125/8379	0.825949	0.945743	0.730048	Atf4/Bax/Bdnf/Matk/Nfkbie/Pik3r1/Shc2/Sort1	8
rno04110	Cell cycle	8/696	127/8379	0.838774	0.956776	0.738564	Ccnh/Cdkn1a/Cdkn1c/E2f1/Gadd45a/Mdm2/Myc/Sfn	8
rno04142	Lysosome	8/696	129/8379	0.850843	0.957264	0.738941	Abca2/Aga/Ctsl/Lamp3/Mcpt8l2/Napsa/Pla2g15/Sort1	8
rno05310	Asthma	7/696	33/8379	0.0167704	0.0967523	0.074686	Ccl11/Epx/Prg2/RT1-Ba/RT1-Bb/RT1-DOa/RT1-Db1	7
rno05216	Thyroid cancer	7/696	37/8379	0.0303268	0.142157	0.109735	Bax/Cdkn1a/Gadd45a/Myc/Rxrg/Tcf7l1/Tcf7l2	7
rno00350	Tyrosine metabolism	7/696	40/8379	0.044337	0.171878	0.132677	Aldh1a3/Aoc3/Ddc/Hgd/Hpd/Maob/Pnmt	7
rno05219	Bladder cancer	7/696	40/8379	0.044337	0.171878	0.132677	Cdkn1a/E2f1/Hbegf/Mdm2/Myc/Thbs1/Upk3a	7
rno00270	Cysteine and methionine metabolism	7/696	47/8379	0.0912228	0.284995	0.219996	Bcat1/Cdo1/Gclc/Gss/LOC100912604/Ldha/Tst	7
rno05030	Cocaine addiction	7/696	47/8379	0.0912228	0.284995	0.219996	Atf4/Bdnf/Creb3l2/Ddc/Grin2d/Maob/Ppp1r1b	7
rno04961	Endocrine and other factor-regulated calcium reabsorption	7/696	56/8379	0.180119	0.45408	0.350518	Adcy9/Atp1a2/Atp1b2/Esr1/Plcb1/Prkcg/Vdr	7
rno04923	Regulation of lipolysis in adipocytes	7/696	57/8379	0.191725	0.464654	0.358681	Adcy1/Adcy7/Adcy9/Adora1/Fabp4/Pik3r1/Ptgs2	7
rno00310	Lysine degradation	7/696	61/8379	0.240885	0.518928	0.400576	Dot1l/Hykk/Kmt2d/LOC100359816/Ogdhl/Plod2/Prdm9	7
rno05031	Amphetamine addiction	7/696	66/8379	0.307089	0.556818	0.429824	Atf4/Creb3l2/Ddc/Grin2d/Maob/Ppp1r1b/Prkcg	7
rno05330	Allograft rejection	7/696	74/8379	0.418253	0.672571	0.519177	Cd80/RT1-Ba/RT1-Bb/RT1-DOa/RT1-Db1/RT1-T24-1/RT1-T24-3	7
rno05140	Leishmaniasis	7/696	75/8379	0.432207	0.678859	0.524031	Itgam/LOC100911825/Ptgs2/RT1-Ba/RT1-Bb/RT1-DOa/RT1-Db1	7
rno04260	Cardiac muscle contraction	7/696	81/8379	0.514448	0.743668	0.574059	Actc1/Atp1a2/Atp1b2/Cacna2d2/Cacnb4/Cox8b/Tpm1	7
rno05320	Autoimmune thyroid disease	7/696	81/8379	0.514448	0.743668	0.574059	Cd80/RT1-Ba/RT1-Bb/RT1-DOa/RT1-Db1/RT1-T24-1/RT1-T24-3	7
rno04070	Phosphatidylinositol signaling system	7/696	98/8379	0.715896	0.8936	0.689797	Itpka/Itpkc/Pi4k2b/Pik3c2g/Pik3r1/Plcb1/Prkcg	7
rno04140	Autophagy - animal	7/696	134/8379	0.936412	1	0.77193	Atg9b/Ctsl/Eif2s1/Pik3r1/Rab7b/Ulk1/Vmp1	7
rno04710	Circadian rhythm	6/696	30/8379	0.0341262	0.152804	0.117954	Arntl/Bhlhe40/Npas2/Per2/Per3/Rorc	6
rno01523	Antifolate resistance	6/696	31/8379	0.0394542	0.164024	0.126615	Abcc3/Alox12e/Folr1/Folr2/Il6/Shmt2	6
rno00620	Pyruvate metabolism	6/696	39/8379	0.100433	0.295392	0.228022	Acacb/Acss1/LOC100364062/Ldha/Me1/Pkm	6
rno04614	Renin-angiotensin system	6/696	40/8379	0.110332	0.312262	0.241044	Ace2/Anpep/Enpep/Mcpt8l2/Mme/Thop1	6
rno00591	Linoleic acid metabolism	6/696	42/8379	0.131551	0.363115	0.280299	Cyp2j3/Pla2g1b/Pla2g2a/Pla2g2d/Pla2g4b/Pla2g4c	6
rno00380	Tryptophan metabolism	6/696	47/8379	0.192057	0.464654	0.358681	Aoc1/Cyp1a1/Ddc/Inmt/Maob/Ogdhl	6
rno04930	Type II diabetes mellitus	6/696	50/8379	0.232612	0.518928	0.400576	Hk3/LOC100364062/Pik3r1/Pkm/Slc2a4/Socs3	6
rno04623	Cytosolic DNA-sensing pathway	6/696	56/8379	0.320114	0.561603	0.433518	Cxcl10/Il6/Irf7/Polr3g/Ripk3/Zbp1	6
rno05014	Amyotrophic lateral sclerosis (ALS)	6/696	56/8379	0.320114	0.561603	0.433518	Bax/Casp12/Cycs/Grin2d/Map2k6/Rab5a	6
rno04730	Long-term depression	6/696	62/8379	0.411445	0.672571	0.519177	Gnao1/Gucy1a3/Pla2g4b/Pla2g4c/Plcb1/Prkcg	6
rno04664	Fc epsilon RI signaling pathway	6/696	69/8379	0.516063	0.743668	0.574059	Alox5/Csf2/Map2k6/Pik3r1/Pla2g4b/Pla2g4c	6
rno04662	B cell receptor signaling pathway	6/696	71/8379	0.544708	0.76361	0.589453	Ifitm1/Lilrb3/Malt1/Nfatc1/Nfkbie/Pik3r1	6
rno04520	Adherens junction	6/696	73/8379	0.572581	0.795251	0.613878	Actn1/Lmo7/Met/Ptprf/Tcf7l1/Tcf7l2	6
rno00140	Steroid hormone biosynthesis	6/696	84/8379	0.708711	0.893333	0.689591	Cyp1a1/Cyp2b1/Cyp7b1/Hsd11b2/Srd5a1/Ugt1a7c	6
rno04350	TGF-beta signaling pathway	6/696	87/8379	0.740193	0.8936	0.689797	Bmp4/Dcn/Inhba/Myc/Tgif1/Thbs1	6
rno04146	Peroxisome	6/696	88/8379	0.750129	0.8936	0.689797	Abcd2/Acsl4/Baat/Prdx1/Pxmp2/Sod2	6
rno04660	T cell receptor signaling pathway	6/696	108/8379	0.894416	0.987642	0.76239	Cd8b/Csf2/Malt1/Nfatc1/Nfkbie/Pik3r1	6
rno00360	Phenylalanine metabolism	5/696	22/8379	0.0312861	0.144397	0.111465	Aldh1a3/Aoc3/Ddc/Hpd/Maob	5
rno00592	alpha-Linolenic acid metabolism	5/696	25/8379	0.0514424	0.190527	0.147074	Pla2g1b/Pla2g2a/Pla2g2d/Pla2g4b/Pla2g4c	5
rno01040	Biosynthesis of unsaturated fatty acids	5/696	29/8379	0.0877733	0.284177	0.219365	Acot1/Acot2/Baat/Fads1/Scd2	5
rno00410	beta-Alanine metabolism	5/696	33/8379	0.134352	0.363115	0.280299	Aldh1a3/Aldh6a1/Aoc3/Cndp1/LOC100912604	5
rno04215	Apoptosis - multiple species	5/696	34/8379	0.147436	0.394918	0.304849	Bax/Bbc3/Birc3/Cycs/Pmaip1	5
rno00250	Alanine, aspartate and glutamate metabolism	5/696	35/8379	0.161036	0.420094	0.324283	Aldh4a1/Asns/Gfpt2/Gls2/Gpt	5
rno00260	Glycine, serine and threonine metabolism	5/696	40/8379	0.235567	0.518928	0.400576	Aoc3/Chdh/Maob/Phgdh/Shmt2	5
rno04973	Carbohydrate digestion and absorption	5/696	42/8379	0.267731	0.54158	0.418062	Atp1a2/Atp1b2/Hk3/Pik3r1/Slc5a1	5
rno04340	Hedgehog signaling pathway	5/696	43/8379	0.284165	0.549996	0.424558	Gli2/Hhip/Lrp2/Ptch1/Shh	5
rno04962	Vasopressin-regulated water reabsorption	5/696	43/8379	0.284165	0.549996	0.424558	Adcy9/Aqp3/Aqp4/Creb3l2/Rab5a	5
rno00600	Sphingolipid metabolism	5/696	49/8379	0.385349	0.64239	0.49588	Gal3st1/Sgms2/Sgpp2/Smpd3/Sphk1	5
rno04979	Cholesterol metabolism	5/696	51/8379	0.419236	0.672571	0.519177	Angptl4/Apoc1/Cyp27a1/Lrp2/Sort1	5
rno01212	Fatty acid metabolism	5/696	54/8379	0.469377	0.71939	0.555318	Acsbg1/Acsl4/Fads1/Fasn/Scd2	5
rno00983	Drug metabolism - other enzymes	5/696	57/8379	0.518088	0.743668	0.574059	Ces1d/Impdh2/Uck2/Ugt1a7c/Upp1	5
rno04213	Longevity regulating pathway - multiple species	5/696	63/8379	0.609124	0.838244	0.647066	Adcy1/Adcy7/Adcy9/Pik3r1/Sod2	5
rno04720	Long-term potentiation	5/696	66/8379	0.650716	0.867621	0.669742	Adcy1/Atf4/Grin2d/Plcb1/Prkcg	5
rno04924	Renin secretion	5/696	68/8379	0.676831	0.875213	0.675603	Adora1/Clca1/Clca5/Gucy1a3/Plcb1	5
rno04917	Prolactin signaling pathway	5/696	74/8379	0.747137	0.8936	0.689797	Esr1/Pik3r1/Shc2/Socs3/Tnfrsf11a	5
rno05212	Pancreatic cancer	5/696	74/8379	0.747137	0.8936	0.689797	Bax/Cdkn1a/E2f1/Gadd45a/Pik3r1	5
rno05100	Bacterial invasion of epithelial cells	5/696	80/8379	0.805452	0.93214	0.719547	Arhgef26/Cav3/Met/Pik3r1/Shc2	5
rno04742	Taste transduction	5/696	89/8379	0.872332	0.972861	0.750981	Gabra1/Htr1b/P2ry4/Scnn1a/Scnn1g	5
rno04650	Natural killer cell mediated cytotoxicity	5/696	99/8379	0.92275	0.995774	0.768667	Csf2/Nfatc1/Pik3r1/Prkcg/Shc2	5
rno03040	Spliceosome	5/696	138/8379	0.991608	1	0.77193	RGD1563496/Snrpa/Snrpa1/Snrpd1/U2af1	5
rno05012	Parkinson's disease	5/696	152/8379	0.996496	1	0.77193	Cox8b/Cycs/Ndufa10l1/Ndufa4l2/Uchl1	5
rno00430	Taurine and hypotaurine metabolism	4/696	11/8379	0.00969905	0.0808255	0.0623916	Baat/Cdo1/Csad/Ggt1	4
rno00061	Fatty acid biosynthesis	4/696	14/8379	0.0240863	0.120898	0.0933246	Acacb/Acsbg1/Acsl4/Fasn	4
rno00120	Primary bile acid biosynthesis	4/696	16/8379	0.0383695	0.162125	0.125149	Baat/Cyp27a1/Cyp39a1/Cyp7b1	4
rno00340	Histidine metabolism	4/696	24/8379	0.133304	0.363115	0.280299	Aldh1a3/Aoc1/Cndp1/Maob	4
rno00640	Propanoate metabolism	4/696	32/8379	0.273022	0.54158	0.418062	Acacb/Acss1/Aldh6a1/Ldha	4
rno00040	Pentose and glucuronate interconversions	4/696	34/8379	0.311444	0.556818	0.429824	Akr1b8/Sord/Ugdh/Ugt1a7c	4
rno05020	Prion diseases	4/696	34/8379	0.311444	0.556818	0.429824	Bax/C5/Casp12/Il6	4
rno04975	Fat digestion and absorption	4/696	40/8379	0.427802	0.678859	0.524031	Mogat2/Pla2g1b/Pla2g2a/Pla2g2d	4
rno04330	Notch signaling pathway	4/696	52/8379	0.637291	0.864766	0.667539	Dtx4/Ncor2/Notch3/Rbpjl	4
rno00280	Valine, leucine and isoleucine degradation	4/696	56/8379	0.694982	0.891003	0.687792	Aldh6a1/Bcat1/Hmgcs1/Ivd	4
rno05211	Renal cell carcinoma	4/696	70/8379	0.844345	0.957264	0.738941	Cdkn1a/Met/Pik3r1/Slc2a1	4
rno03018	RNA degradation	4/696	84/8379	0.926853	0.996616	0.769318	Eno1/Hspa9/Pabpc4/Pfkm	4
rno04666	Fc gamma R-mediated phagocytosis	4/696	89/8379	0.945031	1	0.77193	Amph/Pik3r1/Prkcg/Sphk1	4
rno04914	Progesterone-mediated oocyte maturation	4/696	91/8379	0.951068	1	0.77193	Adcy1/Adcy7/Adcy9/Pik3r1	4
rno04120	Ubiquitin mediated proteolysis	4/696	141/8379	0.997999	1	0.77193	Birc3/Mdm2/Nedd4l/Socs3	4
rno00670	One carbon pool by folate	3/696	18/8379	0.183968	0.454597	0.350917	Aldh1l2/Mthfd2/Shmt2	3
rno00450	Selenocompound metabolism	3/696	19/8379	0.205874	0.482518	0.37247	Inmt/Mars/Txnrd1	3
rno00770	Pantothenate and CoA biosynthesis	3/696	19/8379	0.205874	0.482518	0.37247	Bcat1/Enpp3/Pank1	3
rno00220	Arginine biosynthesis	3/696	20/8379	0.228328	0.518928	0.400576	Arg1/Gls2/Gpt	3
rno04964	Proximal tubule bicarbonate reclamation	3/696	22/8379	0.274401	0.54158	0.418062	Atp1a2/Atp1b2/Gls2	3
rno00900	Terpenoid backbone biosynthesis	3/696	23/8379	0.297796	0.556818	0.429824	Hmgcs1/Idi1/Pdss1	3
rno00053	Ascorbate and aldarate metabolism	3/696	27/8379	0.391517	0.648924	0.500924	Rgn/Ugdh/Ugt1a7c	3
rno00512	Mucin type O-glycan biosynthesis	3/696	28/8379	0.414574	0.672571	0.519177	B4galt5/Galnt18/Galnt5	3
rno00052	Galactose metabolism	3/696	32/8379	0.503401	0.743668	0.574059	Akr1b8/Hk3/Pfkm	3
rno00500	Starch and sucrose metabolism	3/696	32/8379	0.503401	0.743668	0.574059	Enpp3/Hk3/Pygm	3
rno03020	RNA polymerase	3/696	32/8379	0.503401	0.743668	0.574059	Polr1e/Polr2a/Polr3g	3
rno05340	Primary immunodeficiency	3/696	39/8379	0.639927	0.864766	0.667539	Cd8b/Ciita/Rag1	3
rno00860	Porphyrin and chlorophyll metabolism	3/696	41/8379	0.673726	0.875213	0.675603	Eprs/Hmox1/Ugt1a7c	3
rno03022	Basal transcription factors	3/696	45/8379	0.734172	0.8936	0.689797	Ccnh/Gtf2f2/Taf9	3
rno00520	Amino sugar and nucleotide sugar metabolism	3/696	48/8379	0.773438	0.909927	0.7024	Gfpt2/Hk3/Ugdh	3
rno04622	RIG-I-like receptor signaling pathway	3/696	64/8379	0.910097	0.991476	0.76535	Cxcl10/Irf7/Isg15	3
rno03015	mRNA surveillance pathway	3/696	95/8379	0.988113	1	0.77193	Etf1/Gspt1/Pabpc4	3
rno04114	Oocyte meiosis	3/696	115/8379	0.997093	1	0.77193	Adcy1/Adcy7/Adcy9	3
rno00190	Oxidative phosphorylation	3/696	143/8379	0.99963	1	0.77193	Cox8b/Ndufa10l1/Ndufa4l2	3
rno04740	Olfactory transduction	3/696	1312/8379	1	1	0.77193	Cnga3/Olr337/Slc24a4	3
rno00072	Synthesis and degradation of ketone bodies	2/696	11/8379	0.230843	0.518928	0.400576	Bdh2/Hmgcs1	2
rno00130	Ubiquinone and other terpenoid-quinone biosynthesis	2/696	12/8379	0.262748	0.54158	0.418062	Hpd/Nqo1	2
rno00920	Sulfur metabolism	2/696	13/8379	0.294667	0.556818	0.429824	Cycs/Tst	2
rno00910	Nitrogen metabolism	2/696	18/8379	0.447885	0.698459	0.539161	Car12/Car3	2
rno00511	Other glycan degradation	2/696	19/8379	0.476357	0.721753	0.557142	Aga/Man2b2	2
rno01210	2-Oxocarboxylic acid metabolism	2/696	19/8379	0.476357	0.721753	0.557142	Bcat1/Gpt	2
rno00532	Glycosaminoglycan biosynthesis - chondroitin sulfate / dermatan sulfate	2/696	21/8379	0.530516	0.754288	0.582258	Chst13/Chst3	2
rno00534	Glycosaminoglycan biosynthesis - heparan sulfate / heparin	2/696	25/8379	0.626882	0.858742	0.662889	Hs6st2/Ndst1	2
rno00790	Folate biosynthesis	2/696	27/8379	0.668989	0.875213	0.675603	Akr1b8/Alpl	2
rno04950	Maturity onset diabetes of the young	2/696	27/8379	0.668989	0.875213	0.675603	Hnf1b/Iapp	2
rno00650	Butanoate metabolism	2/696	28/8379	0.68856	0.886557	0.68436	Bdh2/Hmgcs1	2
rno00062	Fatty acid elongation	2/696	29/8379	0.707168	0.893333	0.689591	Acot1/Acot2	2
rno04392	Hippo signaling pathway - multiple species	2/696	29/8379	0.707168	0.893333	0.689591	Dchs1/Dchs2	2
rno00601	Glycosphingolipid biosynthesis - lacto and neolacto series	2/696	31/8379	0.741601	0.8936	0.689797	Abo/B3galt5	2
rno00760	Nicotinate and nicotinamide metabolism	2/696	32/8379	0.757481	0.898199	0.693346	Enpp3/Nmrk1	2
rno05033	Nicotine addiction	2/696	40/8379	0.856589	0.958868	0.740179	Gabra1/Grin2d	2
rno00071	Fatty acid degradation	2/696	47/8379	0.911339	0.991476	0.76535	Acsbg1/Acsl4	2
rno03420	Nucleotide excision repair	2/696	47/8379	0.911339	0.991476	0.76535	Ccnh/Rad23b	2
rno03050	Proteasome	2/696	48/8379	0.917335	0.993504	0.766915	Psmd11/Psmd8	2
rno00561	Glycerolipid metabolism	2/696	62/8379	0.969825	1	0.77193	Akr1b8/Mogat2	2
rno04721	Synaptic vesicle cycle	2/696	63/8379	0.971968	1	0.77193	Rab3a/Syt1	2
rno00740	Riboflavin metabolism	1/696	9/8379	0.541986	0.763361	0.589261	Enpp3	1
rno04122	Sulfur relay system	1/696	9/8379	0.541986	0.763361	0.589261	Tst	1
rno03450	Non-homologous end-joining	1/696	13/8379	0.67638	0.875213	0.675603	Polm	1
rno00533	Glycosaminoglycan biosynthesis - keratan sulfate	1/696	14/8379	0.703303	0.893333	0.689591	Chst1	1
rno00604	Glycosphingolipid biosynthesis - ganglio series	1/696	15/8379	0.727989	0.8936	0.689797	B4galnt1	1
rno00603	Glycosphingolipid biosynthesis - globo and isoglobo series	1/696	16/8379	0.750624	0.8936	0.689797	B3galt5	1
rno00730	Thiamine metabolism	1/696	17/8379	0.771378	0.909927	0.7024	Alpl	1
rno00100	Steroid biosynthesis	1/696	19/8379	0.807855	0.93214	0.719547	Msmo1	1
rno00514	Other types of O-glycan biosynthesis	1/696	22/8379	0.851965	0.957264	0.738941	Gxylt2	1
rno04977	Vitamin digestion and absorption	1/696	24/8379	0.875598	0.972886	0.751	Slc19a2	1
rno04744	Phototransduction	1/696	26/8379	0.895462	0.987642	0.76239	Gnat2	1
rno00630	Glyoxylate and dicarboxylate metabolism	1/696	28/8379	0.912158	0.991476	0.76535	Shmt2	1
rno00020	Citrate cycle (TCA cycle)	1/696	33/8379	0.943155	1	0.77193	Ogdhl	1
rno04136	Autophagy - other	1/696	33/8379	0.943155	1	0.77193	Atg9b	1
rno03410	Base excision repair	1/696	37/8379	0.959877	1	0.77193	Apex1	1
rno03440	Homologous recombination	1/696	41/8379	0.971685	1	0.77193	LOC103692848	1
rno00510	N-Glycan biosynthesis	1/696	51/8379	0.988163	1	0.77193	Alg12	1

## Sheet: C_vs_B
ID	Description	GeneRatio	BgRatio	pvalue	p.adjust	qvalue	geneID	Count
rno01100	Metabolic pathways	10/50	1349/8379	0.277938	0.6307	0.56554	Acot1/Adh7/Ckmt2/Cyp2a3/Cyp2e1/Ephx2/Hpd/LOC100363502/Ptges/Qprt	10
rno05340	Primary immunodeficiency	5/50	39/8379	3.04661e-06	0.000329034	0.000295041	Cd19/Cd8a/Cd8b/Rag1/Tnfrsf13c	5
rno04514	Cell adhesion molecules (CAMs)	5/50	176/8379	0.00381085	0.058796	0.0527216	Cd8a/Cd8b/Cldn11/RT1-M2/Tigit	5
rno04080	Neuroactive ligand-receptor interaction	5/50	293/8379	0.0296629	0.213573	0.191508	Adcyap1r1/Cysltr2/Mcpt8l3/Npy4r/P2rx5	5
rno00980	Metabolism of xenobiotics by cytochrome P450	4/50	73/8379	0.000902174	0.0442299	0.0396603	Adh7/Cyp2e1/Cyp2f4/Gsta5	4
rno04260	Cardiac muscle contraction	4/50	81/8379	0.00133162	0.0442299	0.0396603	Myl4/Tnnc1/Tnni3/Tnnt2	4
rno05410	Hypertrophic cardiomyopathy (HCM)	4/50	86/8379	0.0016629	0.0442299	0.0396603	Mybpc3/Tnnc1/Tnni3/Tnnt2	4
rno05414	Dilated cardiomyopathy (DCM)	4/50	91/8379	0.00204768	0.0442299	0.0396603	Mybpc3/Tnnc1/Tnni3/Tnnt2	4
rno04640	Hematopoietic cell lineage	4/50	97/8379	0.00258597	0.0465475	0.0417385	Cd19/Cd8a/Cd8b/Ms4a1	4
rno04261	Adrenergic signaling in cardiomyocytes	4/50	144/8379	0.0104493	0.125392	0.112437	Myl4/Tnnc1/Tnni3/Tnnt2	4
rno00982	Drug metabolism - cytochrome P450	3/50	72/8379	0.00893275	0.120592	0.108133	Adh7/Cyp2e1/Gsta5	3
rno00590	Arachidonic acid metabolism	3/50	83/8379	0.013147	0.141987	0.127318	Cyp2e1/Ephx2/Ptges	3
rno05204	Chemical carcinogenesis	3/50	94/8379	0.0183252	0.169601	0.152079	Adh7/Cyp2e1/Gsta5	3
rno04657	IL-17 signaling pathway	3/50	95/8379	0.0188446	0.169601	0.152079	Ccl20/Mmp13/Muc5b	3
rno04612	Antigen processing and presentation	3/50	101/8379	0.0221326	0.181771	0.162992	Cd8a/Cd8b/RT1-M2	3
rno04932	Non-alcoholic fatty liver disease (NAFLD)	3/50	159/8379	0.0688088	0.374477	0.335788	Adipoq/Cyp2e1/LOC100363502	3
rno04020	Calcium signaling pathway	3/50	189/8379	0.102628	0.426303	0.38226	Cysltr2/P2rx5/Tnnc1	3
rno05203	Viral carcinogenesis	3/50	230/8379	0.1573	0.506923	0.454551	Hist2h4a/RT1-M2/Scin	3
rno00350	Tyrosine metabolism	2/50	40/8379	0.023563	0.181771	0.162992	Adh7/Hpd	2
rno05014	Amyotrophic lateral sclerosis (ALS)	2/50	56/8379	0.0438075	0.295701	0.265151	LOC100363502/Rab5a	2
rno04924	Renin secretion	2/50	68/8379	0.061961	0.374477	0.335788	Adcyap1r1/Clca1	2
rno04115	p53 signaling pathway	2/50	70/8379	0.0652001	0.374477	0.335788	LOC100363502/Rprm	2
rno04970	Salivary secretion	2/50	78/8379	0.0787007	0.386349	0.346434	Dmbt1/Muc5b	2
rno01524	Platinum drug resistance	2/50	81/8379	0.083973	0.394308	0.353571	Gsta5/LOC100363502	2
rno00830	Retinol metabolism	2/50	85/8379	0.0911665	0.410249	0.367865	Adh7/Cyp2a3	2
rno05416	Viral myocarditis	2/50	96/8379	0.111819	0.444666	0.398726	LOC100363502/RT1-M2	2
rno04972	Pancreatic secretion	2/50	99/8379	0.11765	0.444666	0.398726	Clca1/Ctrb1	2
rno05146	Amoebiasis	2/50	101/8379	0.12158	0.444666	0.398726	Mcpt8l3/Rab5a	2
rno04660	T cell receptor signaling pathway	2/50	108/8379	0.135584	0.472359	0.423558	Cd8a/Cd8b	2
rno05322	Systemic lupus erythematosus	2/50	127/8379	0.175197	0.525591	0.47129	Hist2h4a/Mcpt8l3	2
rno03010	Ribosome	2/50	179/8379	0.289601	0.6307	0.56554	LOC103693375/Mrpl1	2
rno05152	Tuberculosis	2/50	185/8379	0.30292	0.6307	0.56554	LOC100363502/Rab5a	2
rno04024	cAMP signaling pathway	2/50	196/8379	0.327234	0.6307	0.56554	Adcyap1r1/Tnni3	2
rno04145	Phagosome	2/50	198/8379	0.331635	0.6307	0.56554	RT1-M2/Rab5a	2
rno05167	Kaposi's sarcoma-associated herpesvirus infection	2/50	213/8379	0.364383	0.6307	0.56554	LOC100363502/RT1-M2	2
rno05168	Herpes simplex infection	2/50	219/8379	0.377329	0.6307	0.56554	LOC100363502/RT1-M2	2
rno05169	Epstein-Barr virus infection	2/50	229/8379	0.398674	0.6307	0.56554	Cd19/RT1-M2	2
rno04060	Cytokine-cytokine receptor interaction	2/50	230/8379	0.400791	0.6307	0.56554	Ccl20/Tnfrsf13c	2
rno04144	Endocytosis	2/50	275/8379	0.492204	0.664475	0.595826	RT1-M2/Rab5a	2
rno05166	HTLV-I infection	2/50	294/8379	0.528211	0.672697	0.603198	RT1-M2/Tnfrsf13c	2
rno05200	Pathways in cancer	2/50	538/8379	0.84035	0.856206	0.767748	Gsta5/LOC100363502	2
rno00130	Ubiquinone and other terpenoid-quinone biosynthesis	1/50	12/8379	0.0693476	0.374477	0.335788	Hpd	1
rno00920	Sulfur metabolism	1/50	13/8379	0.074909	0.385246	0.345445	LOC100363502	1
rno00910	Nitrogen metabolism	1/50	18/8379	0.102231	0.426303	0.38226	Car3	1
rno00360	Phenylalanine metabolism	1/50	22/8379	0.123518	0.444666	0.398726	Hpd	1
rno00062	Fatty acid elongation	1/50	29/8379	0.159587	0.506923	0.454551	Acot1	1
rno01040	Biosynthesis of unsaturated fatty acids	1/50	29/8379	0.159587	0.506923	0.454551	Acot1	1
rno00760	Nicotinate and nicotinamide metabolism	1/50	32/8379	0.174596	0.525591	0.47129	Qprt	1
rno04215	Apoptosis - multiple species	1/50	34/8379	0.184455	0.53841	0.482785	LOC100363502	1
rno04614	Renin-angiotensin system	1/50	40/8379	0.213347	0.606354	0.543709	Mcpt8l3	1
rno00591	Linoleic acid metabolism	1/50	42/8379	0.222752	0.614017	0.550581	Cyp2e1	1
rno04962	Vasopressin-regulated water reabsorption	1/50	43/8379	0.227414	0.614017	0.550581	Rab5a	1
rno00071	Fatty acid degradation	1/50	47/8379	0.245787	0.6307	0.56554	Adh7	1
rno04672	Intestinal immune network for IgA production	1/50	49/8379	0.254812	0.6307	0.56554	Tnfrsf13c	1
rno04930	Type II diabetes mellitus	1/50	50/8379	0.259285	0.6307	0.56554	Adipoq	1
rno04979	Cholesterol metabolism	1/50	51/8379	0.263732	0.6307	0.56554	Apoc1	1
rno00330	Arginine and proline metabolism	1/50	52/8379	0.268152	0.6307	0.56554	Ckmt2	1
rno05134	Legionellosis	1/50	58/8379	0.294134	0.6307	0.56554	LOC100363502	1
rno00480	Glutathione metabolism	1/50	65/8379	0.323305	0.6307	0.56554	Gsta5	1
rno04662	B cell receptor signaling pathway	1/50	71/8379	0.347365	0.6307	0.56554	Cd19	1
rno05332	Graft-versus-host disease	1/50	71/8379	0.347365	0.6307	0.56554	RT1-M2	1
rno00010	Glycolysis / Gluconeogenesis	1/50	72/8379	0.351293	0.6307	0.56554	Adh7	1
rno04918	Thyroid hormone synthesis	1/50	72/8379	0.351293	0.6307	0.56554	Alb	1
rno04920	Adipocytokine signaling pathway	1/50	74/8379	0.359079	0.6307	0.56554	Adipoq	1
rno05210	Colorectal cancer	1/50	74/8379	0.359079	0.6307	0.56554	LOC100363502	1
rno05330	Allograft rejection	1/50	74/8379	0.359079	0.6307	0.56554	RT1-M2	1
rno04940	Type I diabetes mellitus	1/50	80/8379	0.381892	0.6307	0.56554	RT1-M2	1
rno05320	Autoimmune thyroid disease	1/50	81/8379	0.385616	0.6307	0.56554	RT1-M2	1
rno03320	PPAR signaling pathway	1/50	82/8379	0.389318	0.6307	0.56554	Adipoq	1
rno00140	Steroid hormone biosynthesis	1/50	84/8379	0.396657	0.6307	0.56554	Cyp2e1	1
rno04911	Insulin secretion	1/50	86/8379	0.403909	0.6307	0.56554	Adcyap1r1	1
rno04146	Peroxisome	1/50	88/8379	0.411075	0.6307	0.56554	Ephx2	1
rno04211	Longevity regulating pathway	1/50	89/8379	0.414627	0.6307	0.56554	Adipoq	1
rno04666	Fc gamma R-mediated phagocytosis	1/50	89/8379	0.414627	0.6307	0.56554	Scin	1
rno05323	Rheumatoid arthritis	1/50	92/8379	0.425156	0.635595	0.569929	Ccl20	1
rno04974	Protein digestion and absorption	1/50	94/8379	0.432073	0.635595	0.569929	Ctrb1	1
rno05222	Small cell lung cancer	1/50	95/8379	0.4355	0.635595	0.569929	LOC100363502	1
rno04064	NF-kappa B signaling pathway	1/50	97/8379	0.442294	0.636904	0.571103	Tnfrsf13c	1
rno04713	Circadian entrainment	1/50	99/8379	0.449008	0.638064	0.572143	Adcyap1r1	1
rno04066	HIF-1 signaling pathway	1/50	107/8379	0.475081	0.658127	0.590134	Nppa	1
rno04668	TNF signaling pathway	1/50	109/8379	0.481408	0.658127	0.590134	Ccl20	1
rno04931	Insulin resistance	1/50	109/8379	0.481408	0.658127	0.590134	Ppp1r3e	1
rno04670	Leukocyte transendothelial migration	1/50	115/8379	0.499944	0.666592	0.597724	Cldn11	1
rno05145	Toxoplasmosis	1/50	118/8379	0.508967	0.670346	0.60109	LOC100363502	1
rno04152	AMPK signaling pathway	1/50	127/8379	0.535088	0.672697	0.603198	Adipoq	1
rno05160	Hepatitis C	1/50	128/8379	0.537905	0.672697	0.603198	Cldn11	1
rno04142	Lysosome	1/50	129/8379	0.540706	0.672697	0.603198	Mcpt8l3	1
rno04926	Relaxin signaling pathway	1/50	132/8379	0.549007	0.672697	0.603198	Mmp13	1
rno04068	FoxO signaling pathway	1/50	134/8379	0.554459	0.672697	0.603198	Rag1	1
rno05161	Hepatitis B	1/50	138/8379	0.565171	0.672697	0.603198	LOC100363502	1
rno04910	Insulin signaling pathway	1/50	139/8379	0.567809	0.672697	0.603198	Ppp1r3e	1
rno04210	Apoptosis	1/50	141/8379	0.573038	0.672697	0.603198	LOC100363502	1
rno04371	Apelin signaling pathway	1/50	141/8379	0.573038	0.672697	0.603198	Myl4	1
rno05418	Fluid shear stress and atherosclerosis	1/50	151/8379	0.59827	0.690178	0.618873	Gsta5	1
rno05012	Parkinson's disease	1/50	152/8379	0.600711	0.690178	0.618873	LOC100363502	1
rno04530	Tight junction	1/50	170/8379	0.642247	0.718754	0.644497	Cldn11	1
rno05164	Influenza A	1/50	171/8379	0.644426	0.718754	0.644497	LOC100363502	1
rno05034	Alcoholism	1/50	175/8379	0.653013	0.718754	0.644497	Hist2h4a	1
rno04062	Chemokine signaling pathway	1/50	177/8379	0.65723	0.718754	0.644497	Ccl20	1
rno05225	Hepatocellular carcinoma	1/50	179/8379	0.661396	0.718754	0.644497	Gsta5	1
rno00230	Purine metabolism	1/50	181/8379	0.665513	0.718754	0.644497	Pde6h	1
rno05010	Alzheimer's disease	1/50	185/8379	0.673601	0.720286	0.64587	LOC100363502	1
rno04218	Cellular senescence	1/50	189/8379	0.681496	0.721584	0.647035	RT1-M2	1
rno05016	Huntington's disease	1/50	202/8379	0.705886	0.740152	0.663684	LOC100363502	1
rno04810	Regulation of actin cytoskeleton	1/50	219/8379	0.735036	0.763306	0.684446	Scin	1
rno04014	Ras signaling pathway	1/50	242/8379	0.770009	0.79201	0.710184	Rab5a	1
rno04151	PI3K-Akt signaling pathway	1/50	346/8379	0.879348	0.882325	0.791169	Cd19	1
rno05165	Human papillomavirus infection	1/50	350/8379	0.882325	0.882325	0.791169	RT1-M2	1
