# Supplementary material for: Combined signaling of NF-kappaB and IL-17 contributes to Mesenchymal stem cells-mediated protection for Paraquat-induced acute lung injury
Source: BMC Pulm Med. 2020 Jul 17;20:195. doi: 10.1186/s12890-020-01232-5 (PMC7367411; doi:10.1186/s12890-020-01232-5)
Supplement: Supplementary file 5 — Additional file 5. [file 12890_2020_1232_MOESM5_ESM.xlsx]

## Sheet: B_vs_A
Seq1	Seq2	Tot Score	Tot Energy	Max Score	Max Energy	Strand	Len1	Len2	Positions
chr2:2903491-2918203:+	rno-miR-6318	157	-316.76	157	-316.76	2234	900	22	1
chr12:47123718-47125556:+	rno-miR-147	156	-114.33	156	-114.33	6563	291	22	1
chr17:76245627-76265943:-	rno-miR-384-5p	150	-206.94	150	-206.94	8110	569	23	1
chrX:99852198-99900275:+	rno-miR-760-5p	150	-222.4	150	-222.4	10446	642	22	1
chrX:99852198-99926471:+	rno-miR-760-5p	150	-523.62	150	-523.62	11211	1576	22	1

## Sheet: C_vs_A
Seq1	Seq2	Tot Score	Tot Energy	Max Score	Max Energy	Strand	Len1	Len2	Positions
chr2:24134222-24161334:+	rno-miR-759	157	-330.5	157	-330.5	566	939	22	1
chr4:117422680-117446827:+	rno-miR-27a-5p	153	-706.45	153	-706.45	1651	1888	22	1
chr4:38263240-38271681:+	rno-miR-3084c-3p	153	-298.49	153	-298.49	3048	909	21	1
chr4:66463926-66473208:-	rno-miR-1188-3p	150	-309.34	150	-309.34	3690	605	17	1
chr12:23518963-23523839:+	rno-miR-30d-5p	155	-88.53	155	-88.53	7023	255	22	1
chr12:23518963-23523839:+	rno-miR-30a-5p	151	-87.84	151	-87.84	7025	255	22	1
chr17:76245627-76265943:-	rno-miR-384-5p	150	-206.94	150	-206.94	12700	569	23	1
chrX:99852198-99926471:+	rno-miR-760-5p	150	-523.62	150	-523.62	14271	1576	22	1

## Sheet: C_vs_B
Seq1	Seq2	Tot Score	Tot Energy	Max Score	Max Energy	Strand	Len1	Len2	Positions
chr1:259448449-259459540:-	rno-miR-743b-3p	152	-176.79	152	-176.79	1191	409	22	1
chr4:66463926-66473208:-	rno-miR-1188-3p	150	-309.34	150	-309.34	3690	605	17	1
chr4:147527096-147528435:+	rno-miR-466b-3p	150	-110.13	150	-110.13	4246	326	22	1
chr4:147527096-147528435:+	rno-miR-466b-2-3p	153	-111.72	153	-111.72	4247	326	21	1
chr4:147527096-147528435:+	rno-miR-466c-3p	161	-115.9	161	-115.9	4249	326	21	1
chr4:147527096-147528435:+	rno-miR-568	167	-111.51	167	-111.51	4355	326	20	1
chr4:147527096-147528435:+	rno-miR-466b-4-3p	153	-111.72	153	-111.72	4587	326	21	1
chr18:29457228-29457626:+	rno-miR-761	152	-87.32	152	-87.32	11271	258	22	1
chr19:37629883-37633959:+	rno-miR-3084a-3p	151	-419.36	151	-419.36	12224	1095	22	1
chr19:37629883-37633959:+	rno-miR-3084b-3p	151	-419.36	151	-419.36	12226	1095	22	1
chr19:37629883-37633959:+	rno-miR-3084d	151	-419.36	151	-419.36	12229	1095	22	1
chrX:113614638-113615826:-	rno-miR-653-5p	153	-105.09	153	-105.09	12777	313	21	1
